# Supplementary material for: A palmitoyl transferase chemical–genetic system to map ZDHHC-specific S-acylation
Source: Nat Biotechnol. 2024 Jan 8;42(10):1548–58. doi: 10.1038/s41587-023-02030-0 (PMC11471619; doi:10.1038/s41587-023-02030-0)
Supplement: Supplementary file 3 — Supplementary Data 1–8 including proteomics data. [file 41587_2023_2030_MOESM3_ESM.xlsx]

## Sheet: Supp Data 1_ D20 OHB summary
Comments
File tab data sets obtained from MaxQuant searches for all zDHHC20 WT vs Y181G overexpression experiments along with results of two tailed t-test analysis results (adjusted FDR - 0.01 , S0 - 0.5) and where obtained site identification information. Proteins were further filtered to remove any proteins that were non-specifically enriched that contain no cysteines within their sequence.
The D20 summary columns contains a list of all proteins enriched across the 3 experiments and in how many experiments they were enriched in along with if the protein has previously been identified as being S-acylated by referencing their primary Uniprot ID with the number of times they are reported within palmitoylated proteomes within the Swisspalm database. Finally proteins are highlighted by w…
Summary														Hits in HEK293T after 8 h
Protein	#exps 1% FDR enriched	HEK293T	PANC1	MDA-MB-231	Main uniprot	Number of palmitoyl-proteomics articles	High confidence palmitoyl-proteomics hit	Number of targeted studies	Number of Cysteines	HEK293t	PANC1	MDA-MB-231		Gene names	LFQ intensity WT1	LFQ intensity WT2	LFQ intensity WT3	LFQ intensity WT4	LFQ intensity YG5	LFQ intensity YG6	LFQ intensity YG7	LFQ intensity YG8	No Imp LFQ intensity 1	No Imp LFQ intensity 2	No Imp LFQ intensity 3	No Imp LFQ intensity 4	No Imp LFQ intensity 5	No Imp LFQ intensity 6	No Imp LFQ intensity 7	No Imp LFQ intensity 8	NaN Count	MS/MS count 1	MS/MS count 2	MS/MS count 3	MS/MS count 4	MS/MS count 5	MS/MS count 6	MS/MS count 7	MS/MS count 8	Only identified by site	Reverse	Potential contaminant	Student's T-test Significant YG_WT 0.01	Student's T-test significant 0.01	Peptides	Razor + unique peptides	Unique peptides	Sequence coverage [%]	Unique + razor sequence coverage [%]
ZDHHC20	3	1	1	1	Q5W0Z9	4 of 17	3	0	14					SERPINB6	23.1149	23.531	22.864	22.7227	23.3314	23.1029	23.1517	22.9594	23.1149	23.531	22.864	22.7227	23.3314	23.1029	23.1517	22.9594	0	2	3	3	2	7	6	3	4						7	7	6	28.3	28.3
SCAMP2	3	1	1	1	O15127	12 of 17	4	0	8			1		HDLBP	27.6766	27.674	27.6843	27.5988	27.5957	27.6203	27.5201	27.6116	27.6766	27.674	27.6843	27.5988	27.5957	27.6203	27.5201	27.6116	0	41	42	45	47	44	48	46	43						46	46	46	40.3	40.3
PTRH2	3	1	1	1	Q9Y3E5	9 of 17	3	1	5			1		RPS9	26.1702	26.288	26.0311	26.3464	26.9439	26.5835	26.4908	26.4192	26.1702	26.288	26.0311	26.3464	26.9439	26.5835	26.4908	26.4192	0	10	10	12	15	19	14	12	14						11	11	11	44.3	44.3
CKAP4	3	1	1	1	Q07065	10 of 17	5	10	2					BAG6;BAT3	25.4112	25.3213	25.4953	25.2542	25.3753	25.2435	25.2748	25.419	25.4112	25.3213	25.4953	25.2542	25.3753	25.2435	25.2748	25.419	0	9	11	11	12	12	11	10	11						15	15	15	14.2	14.2
SEC22B	3	1	1	1	O75396	4 of 17	0	0	4		1			TXNRD1	21.7182	23.048	20.2653	22.7801	22.772	23.0833	22.7822	22.9756	NaN	23.048	NaN	22.7801	22.772	23.0833	22.7822	22.9756	2	1	3	1	3	3	5	5	2						6	6	6	16.8	16.8
FLOT2	3	1	1	1	Q14254	13 of 17	6	8	7			1		ACOT2;ACOT1	22.4611	22.4091	22.6941	22.3617	22.4272	22.4196	22.4815	22.1278	22.4611	22.4091	22.6941	22.3617	22.4272	22.4196	22.4815	22.1278	0	2	2	2	3	3	4	4	3						4	4	4	12.6	12.6
BCAP31	3	1	1	1	P51572	3 of 17	0	0	3					EIF2B4	22.2886	22.1467	22.3908	21.9242	22.5768	22.6074	22.1272	22.3135	22.2886	22.1467	22.3908	21.9242	22.5768	22.6074	22.1272	22.3135	0	3	3	2	3	4	2	2	2						5	5	5	12.3	12.3
PTPN1	3	1	1	1	P18031	3 of 17	0	0	10		1	1		UCHL3	22.8592	23.1675	22.7962	23.0601	23.212	23.0374	22.9448	22.8355	22.8592	23.1675	22.7962	23.0601	23.212	23.0374	22.9448	22.8355	0	2	2	3	2	3	4	4	4						3	3	3	18.6	18.6
PI4K2A	3	1	1	1	Q9BTU6	11 of 17	4	3	7			1		KHSRP	28.3635	28.4046	28.3457	28.2582	28.3147	28.4437	28.529	28.4622	28.3635	28.4046	28.3457	28.2582	28.3147	28.4437	28.529	28.4622	0	30	28	23	30	26	32	38	30						24	24	22	37.3	37.3
STT3A	3	1	1	1	P46977	5 of 17	0	0	11			1		PABPC1	28.133	28.1509	28.1337	28.2928	28.2189	28.2493	28.2215	28.3399	28.133	28.1509	28.1337	28.2928	28.2189	28.2493	28.2215	28.3399	0	37	39	41	43	42	46	44	35						26	26	15	42.9	42.9
DAD1	3	1	1	1	P61803	2 of 17	0	0	3			1		TMEM230	23.7375	24.1442	23.8267	24.0184	24.8641	24.8566	24.417	23.5921	23.7375	24.1442	23.8267	24.0184	24.8641	24.8566	24.417	23.5921	0	2	2	2	3	4	3	2	2						2	2	2	33.8	33.8
COMT	3	1	1	1	P21964	5 of 17	2	0	8			1		UHRF1	24.0918	24.0157	23.983	24.0549	24.3338	23.9164	23.9746	23.8885	24.0918	24.0157	23.983	24.0549	24.3338	23.9164	23.9746	23.8885	0	5	8	5	10	7	8	9	6						10	10	10	13.2	13.2
GPX8	3	1	1	1	Q8TED1	3 of 17	0	0	4			1		ERGIC2	20.9515	19.9986	21.6318	22.1218	22.2364	22.5656	22.6508	21.2686	NaN	NaN	NaN	22.1218	22.2364	22.5656	22.6508	NaN	3	0	0	0	2	3	4	4	1						5	5	5	20.2	20.2
STX7	3	1	1	1	O15400	7 of 17	1	1	2	1		1		IKBIP	20.6243	20.041	21.1517	21.7854	27.2896	27.2758	26.8098	26.4119	NaN	NaN	NaN	21.7854	27.2896	27.2758	26.8098	26.4119	3	2	1	1	3	24	24	21	18				+	YG_WT	14	14	14	36.9	36.9
CTDNEP1	3	1	1	1	O95476	0 of 17	0	0	2	1	1	1		CTNNBL1	22.9893	23.1588	23.0031	23.0139	23.2593	23.146	23.0648	23.1961	22.9893	23.1588	23.0031	23.0139	23.2593	23.146	23.0648	23.1961	0	5	3	5	4	4	5	3	3						5	5	5	9	9
SLC35B2	3	1	1	1	Q8TB61	7 of 17	3	0	10		1	1		TMX2	24.6585	24.2203	21.2644	24.4551	29.5253	29.4722	29.3171	28.3013	24.6585	24.2203	NaN	24.4551	29.5253	29.4722	29.3171	28.3013	1	4	4	1	4	29	30	28	25				+	YG_WT	14	14	14	49.3	49.3
TMEM97	3	1	1	1	Q5BJF2	3 of 17	0	0	3		1	1		HNRNPDL	25.1082	25.1644	24.9529	25.2363	25.2333	25.0757	25.2816	24.9088	25.1082	25.1644	24.9529	25.2363	25.2333	25.0757	25.2816	24.9088	0	5	7	6	8	6	8	7	8						8	7	7	25.6	23.4
TMX2	3	1	1	1	Q9Y320	3 of 17	0	0	6			1		SLIRP	22.3595	22.6664	22.1972	22.6571	22.7035	22.7976	22.2651	22.4969	22.3595	22.6664	22.1972	22.6571	22.7035	22.7976	22.2651	22.4969	0	4	4	3	2	3	5	3	3						4	4	4	53.3	53.3
SCAMP3	3	1	1	1	O14828	13 of 17	5	0	7					RPS24	22.0143	21.25	22.2182	23.2325	23.6371	23.9953	21.9171	23.8244	NaN	NaN	NaN	23.2325	23.6371	23.9953	NaN	23.8244	3	1	1	1	2	4	6	1	4						3	3	3	29.8	29.8
CD151	3	1	1	1	P48509	8 of 17	2	7	15			1		EIF5B	26.3712	26.2494	26.1988	26.1193	25.9317	25.8523	26.112	26.1864	26.3712	26.2494	26.1988	26.1193	25.9317	25.8523	26.112	26.1864	0	15	18	19	18	15	23	20	20						24	24	24	23.3	23.3
SCAMP1	3	1	1	1	O15126	11 of 17	5	0	7			1		RPL10;RPL10L	24.8186	25.4604	25.3624	25.5768	25.7651	26.1128	25.6638	25.8523	24.8186	25.4604	25.3624	25.5768	25.7651	26.1128	25.6638	25.8523	0	7	10	9	14	17	19	20	13						8	8	8	43.6	43.6
MYADM	3	1	1	1	Q96S97	7 of 17	0	0	14			1		DDX50	22.5914	23.304	22.918	22.5934	22.6534	22.7219	22.6619	22.828	22.5914	23.304	22.918	22.5934	22.6534	22.7219	22.6619	22.828	0	2	4	3	3	4	7	3	4						8	6	6	12.6	8.9
SLC7A1	3	1	1	1	P30825	7 of 17	2	0	15		1	1		MTHFD1L	26.5825	26.5892	26.7363	26.5658	26.499	26.4007	26.4779	26.4435	26.5825	26.5892	26.7363	26.5658	26.499	26.4007	26.4779	26.4435	0	27	25	26	24	26	24	29	22						24	24	24	29.1	29.1
GOLGA7	3	1	1	1	Q7Z5G4	10 of 17	4	2	4			1		CLTC	30.2602	30.235	30.2812	30.2768	30.0452	30.0543	30.0821	30.2682	30.2602	30.235	30.2812	30.2768	30.0452	30.0543	30.0821	30.2682	0	96	106	101	124	105	106	120	109						71	71	71	47.4	47.4
TSPAN14	3	1	1	1	Q8NG11	6 of 17	0	0	12	1	1	1		PSMB2	23.063	22.9947	23.2323	23.4234	23.2855	23.2473	23.1775	23.4242	23.063	22.9947	23.2323	23.4234	23.2855	23.2473	23.1775	23.4242	0	3	2	2	3	3	2	3	2						3	3	3	42.9	42.9
MTDH	3	1	1	1	Q86UE4	13 of 17	6	0	1			1		RRBP1	26.3681	26.3235	26.2717	26.2168	26.0777	26.1367	25.9546	26.2681	26.3681	26.3235	26.2717	26.2168	26.0777	26.1367	25.9546	26.2681	0	19	19	16	23	14	17	15	18						23	23	23	29.6	29.6
IFITM3;IFITM2;IFITM1	3	1	1	1	Q01628	9 of 17	0	12	3	1		1		SH3GLB1	23.0575	23.3395	22.97	22.8697	23.2501	23.3601	23.2775	23.1646	23.0575	23.3395	22.97	22.8697	23.2501	23.3601	23.2775	23.1646	0	4	4	4	5	3	2	4	4						5	5	4	14	14
SUN1	2	1	1		O94901	1 of 17	0	0	16	1				PSMD1	27.1734	27.1853	27.0713	27.0313	26.9499	26.9655	26.9548	27.0081	27.1734	27.1853	27.0713	27.0313	26.9499	26.9655	26.9548	27.0081	0	26	32	32	31	26	25	35	26						29	29	29	39.2	39.2
CD63	2	1	1		P08962	10 of 17	3	3	15					NCAM1	20.4682	22.7447	22.685	22.3719	22.341	21.6976	23.2142	22.4757	NaN	22.7447	22.685	22.3719	22.341	NaN	23.2142	22.4757	1	1	4	3	2	4	1	2	2						5	5	5	6	6
CYB5B	2	1	1		O43169	10 of 17	1	0	2					RBM15	23.8444	23.8898	23.8391	23.7979	23.7142	23.8283	23.7932	24.0953	23.8444	23.8898	23.8391	23.7979	23.7142	23.8283	23.7932	24.0953	0	5	6	6	6	6	8	6	10						12	12	12	15.8	15.8
ATP2A2	2	1	1		P16615	6 of 17	1	0	29					TPM3	24.2103	24.0209	24.218	23.9038	24.1147	24.1569	24.0318	24.2549	24.2103	24.0209	24.218	23.9038	24.1147	24.1569	24.0318	24.2549	0	7	5	6	5	6	9	7	5						8	8	0	38.8	38.8
NUP210	2	1	1		Q8TEM1	1 of 17	0	0	16		1			TARDBP;TDP43	24.9939	24.842	24.7911	25.0251	24.8229	24.9525	24.7643	24.989	24.9939	24.842	24.7911	25.0251	24.8229	24.9525	24.7643	24.989	0	7	6	6	8	8	8	6	5						7	7	7	20.3	20.3
SURF4	2	1	1		O15260	8 of 17	3	0	4					RPL17;RPL17-C18orf32	25.261	25.3985	25.4338	25.5325	25.473	25.8764	25.9394	25.3909	25.261	25.3985	25.4338	25.5325	25.473	25.8764	25.9394	25.3909	0	7	8	6	13	8	9	11	7						7	7	7	41.4	41.4
XXYLT1	2	1	1		Q8NBI6	0 of 17	0	0	8		1			DNAJC1	21.9859	20.8268	22.2489	21.6697	27.1102	27.1393	26.9264	26.3573	NaN	NaN	NaN	21.6697	27.1102	27.1393	26.9264	26.3573	3	0	1	0	2	25	30	23	17				+	YG_WT	18	18	18	31	31
RDH11	2	1	1		Q8TC12	3 of 17	0	0	7					VTA1	23.407	23.7822	23.2079	23.6215	24.0055	23.5595	23.1914	24.0689	23.407	23.7822	23.2079	23.6215	24.0055	23.5595	23.1914	24.0689	0	2	3	3	2	3	3	3	2						4	4	4	16.9	16.9
HM13	2	1	1		Q8TCT9	4 of 17	0	0	5					DHX29	24.4288	24.4641	24.5028	24.2129	23.957	24.205	24.1029	24.311	24.4288	24.4641	24.5028	24.2129	23.957	24.205	24.1029	24.311	0	10	9	12	12	9	9	13	11						16	16	15	16.3	16.3
ARL6IP6	2	1	1		Q8N6S5	5 of 17	1	0	5		1			UGP2	21.737	21.162	22.1353	21.9526	21.6334	21.8977	21.2434	22.1443	21.737	NaN	22.1353	21.9526	NaN	21.8977	21.2434	22.1443	1	3	1	2	5	4	2	3	2						7	7	7	17.3	17.3
STX10	2	1	1		O60499	7 of 17	2	0	2	1	1			PTGES3	23.4188	24.5281	23.694	23.9914	24.0303	24.4768	24.1054	24.0541	23.4188	24.5281	23.694	23.9914	24.0303	24.4768	24.1054	24.0541	0	5	4	5	5	8	9	6	6						5	5	5	23.8	23.8
SFT2D2	2	1	1		O95562	3 of 17	0	0	7		1			IDH3B	21.2314	21.6365	20.2714	22.0795	22.0418	22.3801	22.0492	22.0232	NaN	NaN	NaN	22.0795	22.0418	22.3801	22.0492	22.0232	3	0	1	0	3	4	3	3	3						3	3	3	10.3	10.3
SLC7A5	2	1	1		Q01650	4 of 17	1	0	12					TOMM20	20.5463	21.6209	20.0606	21.2045	26.1917	25.9642	26.1155	25.7757	NaN	NaN	NaN	NaN	26.1917	25.9642	26.1155	25.7757	4	1	1	0	0	3	3	3	3				+	YG_WT	5	5	5	39.3	39.3
RPL37A	2	1	1		P61513	2 of 17	0	0	4					BOLA2;BOLA2B	24.048	23.3487	23.9545	23.8645	24.4478	24.3981	24.378	23.9634	24.048	23.3487	23.9545	23.8645	24.4478	24.3981	24.378	23.9634	0	4	2	4	3	6	4	4	3						3	3	3	21.1	21.1
RFT1	2	1	1		Q96AA3	2 of 17	0	0	10					SBDS	21.5865	22.5486	22.4908	22.8498	22.2721	22.6664	22.5338	22.8735	NaN	NaN	22.4908	22.8498	22.2721	22.6664	22.5338	22.8735	2	0	2	2	5	4	4	4	4						5	5	5	20.8	20.8
RHBDD2	2	1	1		Q6NTF9	6 of 17	1	0	11					SET;SETSIP	21.0817	23.4173	23.3627	24.2317	23.7341	21.8463	22.6959	23.6635	NaN	23.4173	23.3627	24.2317	23.7341	NaN	22.6959	23.6635	1	2	2	2	5	3	1	3	4						3	3	3	13.9	13.9
USMG5	2	1	1		Q96IX5	3 of 17	0	0	1					HYOU1	25.9865	25.8911	25.9187	25.7494	25.903	25.4796	25.7773	25.8815	25.9865	25.8911	25.9187	25.7494	25.903	25.4796	25.7773	25.8815	0	19	19	19	22	18	23	25	18						23	23	23	29.2	29.2
SYNGR2	2	1	1		O43760	3 of 17	0	0	10	1				TJP1	24.4357	24.3912	24.4768	24.2723	24.2707	24.2502	24.3472	24.575	24.4357	24.3912	24.4768	24.2723	24.2707	24.2502	24.3472	24.575	0	13	10	9	11	8	11	7	11						17	17	17	12.2	12.2
TAP1	2	1	1		Q03518	2 of 17	1	0	10	1				OXA1L	20.5402	21.2977	22.1181	20.9117	22.6	22.7547	20.2255	21.9367	NaN	NaN	NaN	NaN	22.6	22.7547	NaN	21.9367	4	0	1	0	0	3	3	1	2						5	5	5	11.5	11.5
TMEM43	2	1	1		Q9BTV4	3 of 17	0	0	1	1	1			SENP3-EIF4A1;SENP3	21.0505	20.4106	21.3812	21.4052	21.5373	21.6672	21.7888	21.3749	NaN	NaN	21.3812	21.4052	21.5373	21.6672	21.7888	21.3749	2	1	1	2	2	3	3	3	2						4	4	4	7.6	7.6
HSDL1	2	1	1		Q3SXM5	3 of 17	0	0	7		1			STAU1	23.3242	23.4672	23.441	23.4758	23.4536	23.5727	23.7463	23.5194	23.3242	23.4672	23.441	23.4758	23.4536	23.5727	23.7463	23.5194	0	7	6	5	6	5	7	6	6						8	8	8	19.5	19.5
TMEM33	2	1	1		P57088	4 of 17	0	0	6		1			KIAA1524	23.6863	23.7564	23.8367	23.5399	23.7548	23.5002	23.6138	23.7023	23.6863	23.7564	23.8367	23.5399	23.7548	23.5002	23.6138	23.7023	0	10	9	9	7	7	5	5	5						11	11	11	12.1	12.1
ICAM5	2	1	1		Q9UMF0	0 of 17	0	0	30					KIAA1033	22.2097	22.1597	20.5674	21.9402	22.1013	21.9657	21.6122	22.0457	22.2097	22.1597	NaN	21.9402	22.1013	21.9657	21.6122	22.0457	1	3	2	0	3	3	3	5	3						6	6	6	5	5
ESYT2	2	1	1		A0FGR8	5 of 17	1	0	9		1			UBE2E2;UBE2E1;UBE2E3	21.8344	21.9342	21.9551	22.1536	22.028	22.3773	21.6769	21.8694	21.8344	21.9342	21.9551	22.1536	22.028	22.3773	21.6769	21.8694	0	2	2	2	2	3	2	2	2						2	2	2	20.2	20.2
CDKAL1	2	1	1		Q5VV42	2 of 17	0	0	12		1			HECTD1	24.6178	24.4509	24.5185	24.2923	24.3198	24.1899	24.3119	24.4793	24.6178	24.4509	24.5185	24.2923	24.3198	24.1899	24.3119	24.4793	0	9	10	16	12	11	11	11	13						20	20	20	7.8	7.8
SLC35E1	2	1	1		Q96K37	2 of 17	0	0	6	1	1			PSMC6	25.5837	25.5146	25.6897	25.6779	25.557	25.6639	25.705	25.5161	25.5837	25.5146	25.6897	25.6779	25.557	25.6639	25.705	25.5161	0	12	15	15	17	17	20	16	16						15	15	15	42.4	42.4
TMED1	2	1	1		Q13445	4 of 17	2	0	3	1	1			C21orf33	22.3879	22.5235	22.4841	22.0865	22.3127	22.322	21.7021	22.3184	22.3879	22.5235	22.4841	NaN	22.3127	22.322	NaN	22.3184	1	4	3	2	2	2	3	2	3						6	4	4	28.3	19
SPCS1	2	1	1		Q9Y6A9	2 of 17	0	0	1	1	1			PYCRL	22.3302	22.4782	22.2128	22.0514	22.0648	22.1284	22.2695	22.004	22.3302	22.4782	22.2128	22.0514	22.0648	22.1284	22.2695	22.004	0	3	3	2	2	3	3	3	3						3	3	3	12.6	12.6
PRAF2	2	1		1	O60831	9 of 17	2	0	6			1		WDR18	23.3149	23.421	23.296	23.4974	23.5258	23.5289	23.3343	23.4224	23.3149	23.421	23.296	23.4974	23.5258	23.5289	23.3343	23.4224	0	4	5	5	5	7	5	6	6						6	6	6	15.7	15.7
TFAM	2	1	1		Q00059	1 of 17	0	0	4	1	1			MBNL1;MBLL;MBNL3;MBNL2	20.987	21.1545	21.5755	19.3097	22.0073	21.7717	21.8599	22.0862	NaN	NaN	21.5755	NaN	22.0073	21.7717	21.8599	22.0862	3	1	2	2	1	3	2	3	3						2	2	2	5.5	5.5
TMED10	2	1	1		P49755	4 of 17	0	0	3		1			SUN1	21.4283	22.2753	21.4822	22.4686	27.2632	27.1144	26.9732	26.6024	NaN	NaN	NaN	22.4686	27.2632	27.1144	26.9732	26.6024	3	0	0	1	2	27	22	28	18				+	YG_WT	23	23	4	36.6	36.6
PSEN1	2	1	1		P49768	8 of 17	3	0	5	1	1			HNRNPUL1	25.1794	25.235	25.2223	25.2473	24.9924	25.1903	24.9708	25.25	25.1794	25.235	25.2223	25.2473	24.9924	25.1903	24.9708	25.25	0	6	6	6	12	7	8	8	8						10	10	10	19.7	19.7
MAGT1	2	1	1		Q9H0U3	2 of 17	0	0	7	1	1			EPB41L3	22.5824	22.6219	22.7576	22.6174	22.5785	22.576	22.4275	22.5546	22.5824	22.6219	22.7576	22.6174	22.5785	22.576	22.4275	22.5546	0	4	4	4	3	5	5	3	2						9	7	5	13.4	11.5
DERL1	2	1	1		Q9BUN8	1 of 17	0	0	2					SNX6	21.7115	20.2685	21.8753	21.233	21.5486	22.303	22.6384	22.5394	NaN	NaN	NaN	NaN	NaN	22.303	22.6384	22.5394	4	0	0	1	3	2	2	3	2						4	4	4	8.9	8.9
ERGIC1	2	1	1		Q969X5	6 of 17	0	0	7	1	1			PCMT1	24.4161	24.031	23.9597	24.3913	24.3437	24.5546	24.4328	24.4254	24.4161	24.031	23.9597	24.3913	24.3437	24.5546	24.4328	24.4254	0	6	7	3	6	8	8	8	5						7	7	7	24.6	24.6
SLC38A1	2	1	1		Q9H2H9	3 of 17	0	0	11		1			GPATCH4	20.7834	22.0343	20.2241	19.5244	21.3114	20.9938	21.1048	20.5463	NaN	NaN	NaN	NaN	21.3114	20.9938	21.1048	NaN	4	0	1	1	1	2	2	2	1						2	2	2	21	21
MPDU1	2	1	1		O75352	3 of 17	0	0	7	1	1			MYO6	24.5183	24.5877	24.2725	24.4614	24.3793	24.3234	24.1541	24.4271	24.5183	24.5877	24.2725	24.4614	24.3793	24.3234	24.1541	24.4271	0	8	9	10	9	12	9	9	14						18	18	18	15.8	15.8
VAMP3;VAMP2	2		1	1	Q15836	12 of 17	6	0	1			1		SMARCA1	23.4308	23.3187	23.4083	23.5436	23.4869	23.2555	23.3469	23.4889	23.4308	23.3187	23.4083	23.5436	23.4869	23.2555	23.3469	23.4889	0	4	4	3	6	3	4	4	5						20	7	7	16.6	7.2
HMOX2	2	1	1		P30519	5 of 17	1	0	3					SRCAP	22.4929	22.6093	22.7783	22.6056	22.5046	22.2397	22.5726	22.3897	22.4929	22.6093	22.7783	22.6056	22.5046	22.2397	22.5726	22.3897	0	5	4	9	6	4	3	4	2						11	11	11	3.9	3.9
ADAM10	2		1	1	O14672	8 of 17	1	0	36		1	1		ABCC1	21.2921	21.0018	21.5719	21.7285	21.4964	21.6418	21.832	21.8555	21.2921	21.0018	21.5719	NaN	21.4964	21.6418	21.832	21.8555	1	2	3	2	1	3	3	4	3						7	7	7	6.7	6.7
STIM1	2	1	1		Q13586	0 of 17	0	0	5	1	1			PVR	21.7858	22.71	21.07	20.7385	22.7833	23.5019	22.513	20.1264	NaN	22.71	NaN	NaN	22.7833	23.5019	22.513	NaN	3	1	2	1	1	2	5	2	2						4	4	4	10.5	10.5
AUP1	2	1		1	Q9Y679	9 of 17	5	0	9			1		TMED1	21.8907	21.3693	20.0554	21.409	26.3079	26.3364	25.8123	25.5472	NaN	NaN	NaN	NaN	26.3079	26.3364	25.8123	25.5472	4	1	1	0	0	14	15	12	13				+	YG_WT	9	9	9	31.7	31.7
SPCS2	2	1	1		Q15005	3 of 17	0	0	5	1	1			PITPNB	23.1827	23.2908	23.0284	23.3788	23.3152	23.4798	23.6199	23.1945	23.1827	23.2908	23.0284	23.3788	23.3152	23.4798	23.6199	23.1945	0	3	3	4	2	4	4	4	3						5	5	4	23.6	23.6
RER1	2	1	1		O15258	5 of 17	0	0	2	1	1			WDR36	25.5063	25.7792	25.5866	25.6361	25.5739	25.5878	25.5247	25.5344	25.5063	25.7792	25.5866	25.6361	25.5739	25.5878	25.5247	25.5344	0	15	20	14	20	14	12	15	15						21	21	21	26.9	26.9
EI24	2	1	1		O14681	0 of 17	0	0	5		1			BTAF1	23.538	23.572	23.45	23.5034	23.4212	23.0977	23.1916	23.3597	23.538	23.572	23.45	23.5034	23.4212	23.0977	23.1916	23.3597	0	5	5	9	7	8	7	7	11						11	11	11	6.4	6.4
CD47	2		1	1	Q08722	3 of 17	0	0	7		1	1		STIM1	20.8335	19.8856	20.5934	21.7313	25.6302	25.723	25.4715	25.2499	NaN	NaN	NaN	NaN	25.6302	25.723	25.4715	25.2499	4	0	1	0	1	12	18	13	11				+	YG_WT	17	17	17	32.8	32.8
RPL22	2	1	1		P35268	3 of 17	0	0	1					CUL2	24.7076	24.5712	24.568	24.0705	24.3356	24.2069	24.3677	24.1563	24.7076	24.5712	24.568	24.0705	24.3356	24.2069	24.3677	24.1563	0	9	9	8	5	8	9	8	8						10	10	10	13.7	13.7
RPL34	2	1	1		P49207	3 of 17	0	0	4					GSTM3	23.6439	23.8214	23.543	23.6273	23.5614	23.6219	23.3772	23.3494	23.6439	23.8214	23.543	23.6273	23.5614	23.6219	23.3772	23.3494	0	3	6	5	4	6	6	5	5						8	8	7	42.5	42.5
SLC39A1	2	1	1		Q9NY26	3 of 17	0	0	8	1	1			PPAN-P2RY11;PPAN	22.1025	22.8281	22.8452	22.9511	23.1046	23.162	23.0449	23.0207	NaN	22.8281	22.8452	22.9511	23.1046	23.162	23.0449	23.0207	1	1	3	3	5	5	6	6	4						6	6	6	12.3	12.3
TMX1	2	1		1	Q9H3N1	13 of 17	7	2	7					HELLS	24.9543	24.8928	25.0246	24.9287	24.9445	24.9603	24.8242	25.0436	24.9543	24.8928	25.0246	24.9287	24.9445	24.9603	24.8242	25.0436	0	3	5	4	7	5	6	4	6						9	9	9	10.3	10.3
SERINC1	2		1	1	Q9NRX5	6 of 17	0	0	18					MED24	22.2977	22.3738	22.3627	21.7685	22.2296	22.0832	21.8935	20.7812	22.2977	22.3738	22.3627	21.7685	22.2296	22.0832	21.8935	NaN	0	2	3	3	4	4	4	3	1						4	4	4	5.6	5.6
HLA-C	2		1	1	P10321	4 of 17	1	0	9					SRSF7	21.0811	23.084	22.1238	23.3492	23.8479	24.3033	23.3116	23.5934	NaN	23.084	NaN	23.3492	23.8479	24.3033	23.3116	23.5934	2	1	2	1	3	4	5	3	4						5	4	4	35.8	25.5
GALNT1	2	1	1		Q10472	6 of 17	1	0	16		1			PWP2	24.6286	24.673	24.3822	24.605	24.5631	24.3135	24.4831	24.4722	24.6286	24.673	24.3822	24.605	24.5631	24.3135	24.4831	24.4722	0	11	11	11	9	11	11	12	11						12	12	10	13.6	13.6
SLC38A2	2	1	1		Q96QD8	9 of 17	3	0	6					CYP51A1	24.1282	24.1742	24.1758	24.1273	24.6604	24.5588	24.5782	24.3752	24.1282	24.1742	24.1758	24.1273	24.6604	24.5588	24.5782	24.3752	0	10	5	7	6	8	11	10	9						13	13	13	25.7	25.7
IKBIP	2	1	1		Q70UQ0	3 of 17	0	0	3	1	1			TM9SF4	20.3373	22.885	22.4538	22.899	23.4833	23.7891	23.3169	23.2125	NaN	22.885	22.4538	22.899	23.4833	23.7891	23.3169	23.2125	1	1	3	4	3	4	7	7	5						7	7	7	12.2	12.2
SLC1A5	2	1	1		Q15758	12 of 17	7	0	8		1			RPSA	26.5678	26.7948	26.8066	26.9691	27.1369	27.1863	27.1131	27.0109	26.5678	26.7948	26.8066	26.9691	27.1369	27.1863	27.1131	27.0109	0	13	14	13	18	17	20	19	19						11	11	11	43.7	43.7
LRRC59	2		1	1	Q96AG4	3 of 17	0	0	7			1		DDX46	26.2722	26.3598	26.3268	26.3005	26.3284	26.1545	26.3702	26.3188	26.2722	26.3598	26.3268	26.3005	26.3284	26.1545	26.3702	26.3188	0	23	23	25	28	24	26	24	23						24	24	24	26.1	26.1
DAGLB	2	1	1		Q8NCG7	8 of 17	4	0	21	1	1			ECI2	23.9004	23.5834	23.2519	23.6831	23.2552	22.7221	22.7658	23.1093	23.9004	23.5834	23.2519	23.6831	23.2552	22.7221	22.7658	23.1093	0	3	2	2	4	3	3	2	2						3	3	3	10.7	10.7
M6PR	2	1	1		P20645	8 of 17	1	0	9	1	1			HLTF	23.0115	22.6772	23.1136	23.0782	22.8625	22.7317	23.0379	22.91	23.0115	22.6772	23.1136	23.0782	22.8625	22.7317	23.0379	22.91	0	2	6	6	7	7	6	4	7						10	10	10	11.9	11.9
ENDOD1	2	1	1		O94919	3 of 17	0	0	13	1	1			CHD4	27.281	27.3728	27.3009	27.1881	27.0796	27.0217	26.9392	27.1472	27.281	27.3728	27.3009	27.1881	27.0796	27.0217	26.9392	27.1472	0	29	33	33	42	35	34	35	31						32	32	24	19	19
ZMPSTE24	2	1	1		O75844	4 of 17	0	0	5		1			MAN2A2	20.9279	20.4143	21.4597	20.7376	20.2999	20.2558	20.5258	21.2736	NaN	NaN	NaN	NaN	20.2999	20.2558	20.5258	NaN	4	0	0	0	0	2	2	2	1						2	2	2	3.3	3.3
PLP2	2	1	1		Q04941	7 of 17	0	0	6					DUT	22.7833	22.5374	22.1356	22.2108	22.4581	22.4658	22.4776	22.3722	22.7833	22.5374	22.1356	22.2108	22.4581	22.4658	22.4776	22.3722	0	2	2	2	2	2	2	2	2						2	2	2	16.5	16.5
CLPTM1L	2	1	1		Q96KA5	1 of 17	0	0	6		1			TMEM97	21.8546	24.284	23.7162	25.1844	28.8838	28.5839	28.5073	27.7677	NaN	24.284	23.7162	25.1844	28.8838	28.5839	28.5073	27.7677	1	1	3	3	4	12	11	11	5				+	YG_WT	5	5	5	23.9	23.9
ERGIC3	2	1	1		Q9Y282	10 of 17	3	2	10		1			DDOST	24.1926	24.5094	24.3565	24.4192	24.6411	24.3797	24.2339	24.2342	24.1926	24.5094	24.3565	24.4192	24.6411	24.3797	24.2339	24.2342	0	8	9	8	8	10	9	9	8						9	9	9	21.5	21.5
SLC29A1	2	1	1		Q99808	2 of 17	0	0	13		1			CUL1	25.5985	25.6211	25.6677	25.495	25.4537	25.429	25.4661	25.4401	25.5985	25.6211	25.6677	25.495	25.4537	25.429	25.4661	25.4401	0	13	16	15	10	14	13	12	13						20	20	20	30.1	30.1
SLC2A1	2	1	1		P11166	3 of 17	0	1	6	1	1			CDK11B;CDK11A	22.4868	22.3416	22.6871	22.438	22.3584	22.5073	22.5518	22.515	22.4868	22.3416	22.6871	22.438	22.3584	22.5073	22.5518	22.515	0	3	3	5	3	4	2	2	5						10	10	10	12.2	12.2
TMEM63A	2	1	1		O94886	7 of 17	1	0	26	1	1			SLC25A22;SLC25A18	22.0124	22.8284	22.1788	20.9104	22.7314	22.9356	22.4314	21.1238	22.0124	22.8284	NaN	NaN	22.7314	22.9356	22.4314	NaN	2	3	5	4	3	4	5	4	2						5	5	5	14.6	14.6
GHITM	2	1	1		Q9H3K2	3 of 17	0	0	3		1			DDX3X;DDX3Y	27.803	27.7713	27.804	27.6375	27.8	27.8467	27.7155	27.7933	27.803	27.7713	27.804	27.6375	27.8	27.8467	27.7155	27.7933	0	31	34	30	36	35	39	36	34						28	27	27	43	41.3
BANF1	2	1	1		O75531	3 of 17	0	0	4	1	1			FHL1	22.2388	24.2548	24.4188	24.1717	24.9059	24.3576	24.3468	24.4119	NaN	24.2548	24.4188	24.1717	24.9059	24.3576	24.3468	24.4119	1	2	5	4	4	3	4	3	4						5	5	5	36.7	36.7
CERS6	2	1	1		Q6ZMG9	1 of 17	0	0	9	1	1			HADH	22.2101	22.3152	22.3769	22.5598	22.8831	23.2523	22.8802	23.0481	22.2101	22.3152	22.3769	22.5598	22.8831	23.2523	22.8802	23.0481	0	2	2	3	3	3	5	2	2						5	5	5	16	16
VEZT	2	1	1		Q9HBM0	0 of 17	0	0	15	1	1			PHF6	23.4975	23.4314	23.3444	23.8139	23.7228	23.9662	23.8206	23.8478	23.4975	23.4314	23.3444	23.8139	23.7228	23.9662	23.8206	23.8478	0	4	3	4	6	5	7	5	2						6	6	6	20.7	20.7
ALG6	2	1	1		Q9Y672	3 of 17	0	0	21		1			DIAPH1	26.398	26.362	26.4636	26.3602	26.3514	26.249	26.1252	26.3998	26.398	26.362	26.4636	26.3602	26.3514	26.249	26.1252	26.3998	0	27	24	29	22	23	22	23	23						29	29	29	24.3	24.3
LAMP2	2	1	1		P13473	1 of 17	0	0	10	1	1			HSPA1B;HSPA1A	31.4897	31.4209	31.4535	31.6248	31.2864	31.5406	31.468	31.5908	31.4897	31.4209	31.4535	31.6248	31.2864	31.5406	31.468	31.5908	0	77	88	74	90	79	87	94	87						38	33	19	65.1	60.6
B4GALT7	2	1	1		Q9UBV7	2 of 17	0	0	8		1			ABHD16A	23.9782	24.0659	23.6858	23.5723	25.0998	24.6791	24.3556	23.8749	23.9782	24.0659	23.6858	23.5723	25.0998	24.6791	24.3556	23.8749	0	3	4	6	5	12	11	9	7						11	11	11	20.1	20.1
TMEM194A	2	1	1		O14524	0 of 17	0	0	14	1	1			BRD2	24.1898	24.4043	24.4372	24.3384	24.1742	24.1183	24.181	24.4874	24.1898	24.4043	24.4372	24.3384	24.1742	24.1183	24.181	24.4874	0	6	5	4	4	5	8	7	7						7	7	7	9	9
CD97	2		1	1	P48960	2 of 17	1	0	49			1		SCRIB	24.8857	25.0164	25.0525	24.9138	24.9322	24.7429	24.8451	24.8957	24.8857	25.0164	25.0525	24.9138	24.9322	24.7429	24.8451	24.8957	0	11	16	17	20	11	14	16	13						18	18	13	12.9	12.9
PVR	2		1	1	P15151	9 of 17	2	0	10		1	1		PUF60	24.726	25.0554	24.9778	25.0681	25.1423	25.0737	25.0532	24.9906	24.726	25.0554	24.9778	25.0681	25.1423	25.0737	25.0532	24.9906	0	7	10	11	11	15	12	10	9						13	13	13	32.1	32.1
VDAC2	1	1			P45880	6 of 17	1	0	9					DOCK11	21.0355	21.9154	21.7569	21.9711	21.8731	21.4946	19.8921	21.1707	NaN	21.9154	21.7569	NaN	21.8731	21.4946	NaN	21.1707	2	4	3	3	3	3	2	1	3						6	6	6	3.3	3.3
REEP5	1	1			Q00765	9 of 17	0	0	4					MATR3	28.305	28.243	28.3266	28.4216	28.2126	28.2479	28.3753	28.2951	28.305	28.243	28.3266	28.4216	28.2126	28.2479	28.3753	28.2951	0	37	38	36	48	40	43	51	44						26	26	26	34.1	34.1
SQLE	1	1			Q14534	2 of 17	0	0	7					TMEM43	22.2607	20.5789	20.9948	20.4111	25.786	25.8836	25.9302	25.151	NaN	NaN	NaN	NaN	25.786	25.8836	25.9302	25.151	4	0	0	0	0	11	12	15	6				+	YG_WT	13	13	13	41.5	41.5
SLC25A3	1		1		Q00325	6 of 17	1	0	8					TP53	21.7454	22.3633	22.1434	22.2863	22.4938	22.498	22.5094	22.3882	NaN	22.3633	22.1434	22.2863	22.4938	22.498	22.5094	22.3882	1	1	4	2	2	2	3	5	3						5	5	5	13.7	13.7
RPL8	1		1		P62917	4 of 17	0	0	4					EIF4G3	24.583	24.2605	24.4005	24.1404	24.0265	23.9815	23.8308	24.2031	24.583	24.2605	24.4005	24.1404	24.0265	23.9815	23.8308	24.2031	0	7	7	9	11	5	7	6	7						20	15	15	12.2	9.8
CERS2	1	1			Q96G23	3 of 17	0	0	2					HIST1H2AJ;HIST1H2AH;H2AFJ;HIST2H2AC;HIST2H2AA3;HIST1H2AD;HIST1H2AG	27.4888	27.9243	27.9969	29.2153	28.4579	28.4257	28.2901	28.0787	27.4888	27.9243	27.9969	29.2153	28.4579	28.4257	28.2901	28.0787	0	4	8	7	10	6	10	8	8						4	4	1	27.2	27.2
VAMP4	1		1		O75379	8 of 17	1	0	1		1			ENAH	23.0284	23.0603	23.1052	23.4382	22.9293	23.343	22.8356	23.1381	23.0284	23.0603	23.1052	23.4382	22.9293	23.343	22.8356	23.1381	0	4	2	3	2	6	4	4	3						5	5	5	9.6	9.6
RPL27A	1	1			P46776	4 of 17	0	0	2					HLA-C;HLA-B;HLA-A	20.9516	24.1529	24.1815	24.1416	25.0326	24.8156	24.8321	24.0367	NaN	24.1529	24.1815	24.1416	25.0326	24.8156	24.8321	24.0367	1	1	3	3	4	8	7	7	5						4	4	1	17.8	17.8
TMEM230	1		1		Q96A57	0 of 17	0	0	3					RER1	20.9262	21.4159	20.2865	19.7503	25.2978	25.4401	25.3172	24.7596	NaN	NaN	NaN	NaN	25.2978	25.4401	25.3172	24.7596	4	0	0	1	1	4	4	4	2				+	YG_WT	4	4	4	22.4	22.4
DHCR7	1		1		Q9UBM7	4 of 17	0	0	13					CPT2	22.2207	19.7158	21.4878	22.4284	22.3413	22.1789	22.3926	22.4885	22.2207	NaN	NaN	22.4284	22.3413	22.1789	22.3926	22.4885	2	3	1	1	5	3	3	2	3						5	5	5	8.8	8.8
C16orf58	1	1			Q96GQ5	2 of 17	0	0	8	1				ALDH7A1	25.0011	24.8135	24.8872	24.6921	24.9177	24.7557	24.8268	24.7308	25.0011	24.8135	24.8872	24.6921	24.9177	24.7557	24.8268	24.7308	0	6	8	9	9	11	9	10	7						11	11	11	24.6	24.6
NDUFB4	1	1			O95168	3 of 17	0	0	2	1				ADSL	25.9135	25.818	25.7629	25.6241	25.5715	25.8115	25.5388	25.5925	25.9135	25.818	25.7629	25.6241	25.5715	25.8115	25.5388	25.5925	0	12	11	10	10	11	11	13	9						10	10	10	27.1	27.1
DNAJC1	1	1			Q96KC8	0 of 17	0	0	6	1				TJP2	22.8406	22.7621	22.754	22.6262	22.6697	22.7546	21.1179	22.6818	22.8406	22.7621	22.754	22.6262	22.6697	22.7546	NaN	22.6818	0	4	4	5	4	3	4	2	2						8	8	8	7.9	7.9
DNAJC25	1	1			Q9H1X3	0 of 17	0	0	6	1				CTSD	22.9792	22.5187	24.3788	22.6909	22.5232	22.3886	22.5869	22.4411	22.9792	22.5187	24.3788	22.6909	22.5232	22.3886	22.5869	22.4411	0	2	4	10	2	5	4	2	3						6	6	6	17	17
SLC16A1	1	1			P53985	3 of 17	0	0	12					HSD17B12	21.592	23.6442	23.1323	21.439	23.6359	23.9416	22.8207	23.4392	NaN	23.6442	23.1323	NaN	23.6359	23.9416	22.8207	23.4392	2	2	2	2	1	4	7	5	2						4	4	4	13.4	13.4
LMAN2	1	1			Q12907	3 of 17	0	0	6					DPYSL2	23.4418	23.4485	23.416	23.3814	23.3529	23.3617	23.3687	23.3721	23.4418	23.4485	23.416	23.3814	23.3529	23.3617	23.3687	23.3721	0	3	6	6	7	6	6	7	5						10	8	7	21.5	20.1
DHRS7B	1	1			Q6IAN0	2 of 17	0	0	5	1				UNC45A	25.3707	25.2514	25.2893	25.1926	25.1661	25.0994	25.0046	25.1647	25.3707	25.2514	25.2893	25.1926	25.1661	25.0994	25.0046	25.1647	0	16	17	19	18	18	15	12	18						19	19	19	20.8	20.8
RPL14	1		1		P50914	3 of 17	0	0	2					TMEM201	21.6559	20.4117	21.5083	21.5762	26.1363	26.1786	25.7575	25.4332	NaN	NaN	NaN	NaN	26.1363	26.1786	25.7575	25.4332	4	0	0	0	0	13	14	13	8				+	YG_WT	11	11	11	15.6	15.6
TMEM161A	1	1			Q9NX61	1 of 17	0	0	10	1				ME2	23.993	24.0581	23.9211	23.2076	24.1999	23.8272	23.9232	23.1916	23.993	24.0581	23.9211	23.2076	24.1999	23.8272	23.9232	23.1916	0	5	8	8	3	10	9	10	6						12	12	12	24.4	24.4
FAM69B	1	1			Q5VUD6	0 of 17	0	0	18	1				HNRNPU	30.5398	30.629	30.611	30.5935	30.4035	30.5589	30.4545	30.6537	30.5398	30.629	30.611	30.5935	30.4035	30.5589	30.4545	30.6537	0	61	72	64	79	67	80	84	74						35	35	35	42.7	42.7
ERGIC2	1		1		Q96RQ1	6 of 17	3	0	5		1			POLR2B	26.2009	26.2125	26.2545	26.2187	26.042	25.99	26.0267	26.1571	26.2009	26.2125	26.2545	26.2187	26.042	25.99	26.0267	26.1571	0	27	26	27	27	25	22	25	28						28	28	28	28.2	28.2
RHBDD3	1	1			Q9Y3P4	0 of 17	0	0	5	1				CTDNEP1	21.4245	21.3319	20.2972	20.2721	25.6405	25.7885	25.469	24.7278	NaN	NaN	NaN	NaN	25.6405	25.7885	25.469	24.7278	4	0	0	0	0	9	10	12	6				+	YG_WT	6	6	6	31.4	31.4
TLCD1	1	1			Q96CP7	2 of 17	0	0	4	1				TCEA1	22.0719	22.4324	22.0634	22.2436	22.5836	22.4345	22.3747	22.3161	22.0719	22.4324	22.0634	22.2436	22.5836	22.4345	22.3747	22.3161	0	2	3	2	4	3	3	3	2						6	6	6	22.3	22.3
RPF2	1	1			Q9H7B2	1 of 17	0	0	3					DDX17	28.501	28.5227	28.5	28.5142	28.5144	28.6144	28.5092	28.6812	28.501	28.5227	28.5	28.5142	28.5144	28.6144	28.5092	28.6812	0	31	29	33	37	32	38	39	34						32	23	23	43.1	32.8
RHBDD1	1	1			Q8TEB9	0 of 17	0	0	6	1				TMEM18	20.4843	21.8309	21.0001	20.3094	25.9574	25.5562	25.3811	24.8038	NaN	NaN	NaN	NaN	25.9574	25.5562	25.3811	24.8038	4	0	0	0	0	5	5	5	4				+	YG_WT	2	2	2	11.2	11.2
UBAC2	1	1			Q8NBM4	2 of 17	0	0	11	1				PHGDH	29.5567	29.6512	29.5986	29.5098	29.4587	29.5332	29.4909	29.3375	29.5567	29.6512	29.5986	29.5098	29.4587	29.5332	29.4909	29.3375	0	31	37	33	37	36	37	45	33						24	24	24	47.3	47.3
ALG5	1	1			Q9Y673	2 of 17	0	0	4	1				MON2	24.6361	24.7356	24.6976	24.0874	24.3765	24.0888	24.2416	24.1863	24.6361	24.7356	24.6976	24.0874	24.3765	24.0888	24.2416	24.1863	0	11	9	10	9	9	8	8	5						16	16	16	9.8	9.8
SLC6A15	1	1			Q9H2J7	0 of 17	0	0	16	1				OPA1	23.8367	23.7162	23.9523	23.8323	23.3616	23.7228	23.6847	23.8472	23.8367	23.7162	23.9523	23.8323	23.3616	23.7228	23.6847	23.8472	0	6	7	7	6	4	4	4	4						11	11	11	14.8	14.8
FLVCR1	1	1			Q9Y5Y0	0 of 17	0	0	8	1				SMARCA4	26.3623	26.3172	26.3645	26.3678	26.0882	26.2243	26.0257	26.3416	26.3623	26.3172	26.3645	26.3678	26.0882	26.2243	26.0257	26.3416	0	24	24	18	19	18	17	23	21						25	25	14	17.3	17.3
PIGM	1	1			Q9H3S5	0 of 17	0	0	11	1				CTNNB1	24.9924	25.1677	25.0868	24.6281	24.9145	24.5985	24.6485	24.5765	24.9924	25.1677	25.0868	24.6281	24.9145	24.5985	24.6485	24.5765	0	9	10	12	14	9	12	8	12						14	14	11	22.2	22.2
GPR89B;GPR89A	1	1			P0CG08	2 of 17	0	0	5	1				KIAA1468	21.3452	21.7673	21.7199	21.4156	21.4055	21.3295	21.5862	21.8018	NaN	21.7673	21.7199	21.4156	21.4055	21.3295	21.5862	21.8018	1	1	3	3	2	4	2	2	2						4	4	4	4.4	4.4
SLC19A1	1	1			P41440	6 of 17	2	0	11	1				ATXN2	23.1557	23.4741	23.2988	23.2441	23.4775	23.5498	23.4228	23.6313	23.1557	23.4741	23.2988	23.2441	23.4775	23.5498	23.4228	23.6313	0	4	3	5	2	3	5	3	4						7	7	7	9.2	9.2
NCEH1	1	1			Q6PIU2	6 of 17	0	0	5	1				POLR1C	22.6243	20.8578	22.7206	22.9566	23.0692	22.8595	22.8347	22.5799	22.6243	NaN	22.7206	22.9566	23.0692	22.8595	22.8347	22.5799	1	3	2	3	3	1	2	3	3						4	4	4	19.6	19.6
AGTRAP	1	1			Q6RW13	2 of 17	0	0	6	1				UCK2	22.9729	23.2454	22.9928	22.8793	22.947	23.0322	23.0438	22.999	22.9729	23.2454	22.9928	22.8793	22.947	23.0322	23.0438	22.999	0	2	4	3	5	4	4	4	3						6	6	6	31.2	31.2
GPAA1	1	1			O43292	1 of 17	0	0	6	1				SUCLA2	22.7878	22.972	22.8845	22.7904	22.8463	22.8921	23.1374	22.7964	22.7878	22.972	22.8845	22.7904	22.8463	22.8921	23.1374	22.7964	0	3	6	4	2	5	3	2	3						7	7	7	16.5	16.5
CMTM6	1	1			Q9NX76	1 of 17	0	0	6	1				BPTF	23.4244	23.3769	23.4636	23.3765	23.3562	23.2693	22.9088	23.3439	23.4244	23.3769	23.4636	23.3765	23.3562	23.2693	22.9088	23.3439	0	6	8	7	4	4	7	3	7						7	7	7	3	3
CEPT1	1	1			Q9Y6K0	2 of 17	0	0	16	1				EPB41	24.579	24.2447	20.199	22.6867	24.1531	24.1843	24.1413	23.8442	24.579	24.2447	NaN	22.6867	24.1531	24.1843	24.1413	23.8442	1	2	4	1	2	5	5	4	3						9	7	7	12.6	10.5
MSMO1	1	1			Q15800	3 of 17	0	0	7					RPS14	25.523	25.3955	25.5234	25.5716	25.4063	26.1484	25.8728	25.6637	25.523	25.3955	25.5234	25.5716	25.4063	26.1484	25.8728	25.6637	0	6	4	6	6	5	8	7	7						7	7	7	38.4	38.4
SEC62	1	1			Q99442	2 of 17	0	0	6	1				PFKM	24.4267	24.473	24.4788	24.2869	24.1541	24.1654	24.3452	24.2317	24.4267	24.473	24.4788	24.2869	24.1541	24.1654	24.3452	24.2317	0	8	6	8	9	9	9	10	10						13	11	10	16.3	14.3
TMCO1	1		1		Q9UM00	2 of 17	0	0	7		1			ARL6IP6	22.3277	22.253	20.4491	21.2382	26.5471	26.3962	26.1142	25.0203	22.3277	22.253	NaN	NaN	26.5471	26.3962	26.1142	25.0203	2	2	3	2	1	7	7	8	4				+	YG_WT	3	3	3	17.7	17.7
SERINC3	1	1			Q13530	3 of 17	0	0	15	1				SEC23B	21.4345	22.2035	21.5131	22.526	22.3101	21.4436	22.2797	22.3619	NaN	22.2035	NaN	22.526	22.3101	NaN	22.2797	22.3619	2	2	3	2	2	2	2	2	4						8	6	6	11.1	8.1
TSPO	1	1			B1AH88	0 of 17	0	0	5	1				KIF23	22.0451	22.2301	21.5465	22.2697	21.9594	21.8687	22.1336	22.0843	22.0451	22.2301	NaN	22.2697	NaN	21.8687	22.1336	22.0843	1	2	3	1	4	2	4	3	3						5	5	5	8.8	8.8
SCAMP4	1		1		Q969E2	6 of 17	2	0	6		1			CTPS1	26.4553	26.597	26.4516	26.3702	26.4681	26.317	26.5125	26.3808	26.4553	26.597	26.4516	26.3702	26.4681	26.317	26.5125	26.3808	0	22	20	19	21	19	26	30	20						21	21	19	38.1	38.1
SEC61A1;SEC61A2	1		1		P61619	5 of 17	0	0	8					MOGS	22.7772	22.3412	22.583	22.1409	22.5969	22.3152	22.3	22.6359	22.7772	22.3412	22.583	22.1409	22.5969	22.3152	22.3	22.6359	0	3	5	4	4	2	2	2	2						6	6	6	9.4	9.4
TECR	1		1		Q9NZ01	2 of 17	0	0	7		1			IMPDH1	23.7401	23.7698	23.506	23.5759	23.3448	23.4963	23.5365	23.7372	23.7401	23.7698	23.506	23.5759	23.3448	23.4963	23.5365	23.7372	0	5	5	5	4	2	4	2	4						6	4	4	10.8	9
VMP1	1		1		Q96GC9	1 of 17	0	0	7		1			CDC73	22.6032	22.5938	21.1243	22.6445	20.1579	22.5959	22.8002	22.6381	22.6032	22.5938	NaN	22.6445	NaN	22.5959	22.8002	22.6381	1	3	6	2	4	2	5	5	5						7	7	7	15.4	15.4
C18orf32	1		1		Q8TCD1	0 of 17	0	0	3		1			WRB	21.1987	20.2289	21.3407	21.8853	22.7632	22.7025	22.3683	19.4567	NaN	NaN	NaN	NaN	22.7632	22.7025	22.3683	NaN	4	0	0	0	0	3	3	3	0						3	3	3	18	18
VKORC1	1		1		Q9BQB6	3 of 17	0	0	9		1			IDE	25.1407	24.9159	25.2841	24.9535	24.9284	24.7072	24.6737	24.9602	25.1407	24.9159	25.2841	24.9535	24.9284	24.7072	24.6737	24.9602	0	14	13	16	13	11	13	11	9						18	18	18	17.9	17.9
VKORC1L1	1		1		Q8N0U8	3 of 17	0	0	5		1			DDX10	23.2154	23.4235	23.4125	23.5305	22.7917	23.3257	23.2811	23.2809	23.2154	23.4235	23.4125	23.5305	22.7917	23.3257	23.2811	23.2809	0	6	10	6	6	8	8	6	5						13	13	13	21.9	21.9
FITM2	1		1		Q8N6M3	0 of 17	0	0	9		1			DHRS7B	21.0849	21.6777	20.5644	20.1278	25.8147	25.4729	25.2939	24.638	NaN	NaN	NaN	NaN	25.8147	25.4729	25.2939	24.638	4	0	0	0	0	16	12	13	8				+	YG_WT	9	9	9	36.8	36.8
TMEM41B	1		1		Q5BJD5	1 of 17	0	0	4		1			VKORC1L1	22.1681	20.66	20.9792	21.7057	22.2937	22.8135	22.5039	22.0968	NaN	NaN	NaN	21.7057	22.2937	22.8135	22.5039	22.0968	3	1	0	1	2	3	5	3	3						4	4	4	13.9	13.9
LAMTOR1	1		1		Q6IAA8	13 of 17	7	2	2					BLM	22.7522	21.0696	22.6389	22.7429	22.6242	22.3265	22.7085	19.953	22.7522	NaN	22.6389	22.7429	22.6242	22.3265	22.7085	NaN	1	3	3	4	4	3	3	3	2						4	4	4	3.2	3.2
SLC30A1	1		1		Q9Y6M5	6 of 17	1	0	18					AGK	24.1929	24.1294	24.4147	24.2809	24.2954	24.0169	24.5148	24.4124	24.1929	24.1294	24.4147	24.2809	24.2954	24.0169	24.5148	24.4124	0	6	4	5	8	6	7	9	5						8	8	8	26.4	26.4
CXADR	1		1		P78310	5 of 17	2	0	10		1			PGM1	24.7818	24.4924	24.6787	24.6123	24.5057	24.7051	24.4625	24.5532	24.7818	24.4924	24.6787	24.6123	24.5057	24.7051	24.4625	24.5532	0	7	8	7	5	6	7	6	8						10	10	10	18.5	18.5
TSPAN6	1	1			O43657	4 of 17	0	0	11					RPL29	25.1845	25.3922	25.1194	25.539	25.916	26.3638	26.1017	25.6989	25.1845	25.3922	25.1194	25.539	25.916	26.3638	26.1017	25.6989	0	3	3	3	3	3	5	5	3						4	4	4	20.4	20.4
CAV1	1		1		Q03135	7 of 17	3	10	3					THRAP3	25.4051	25.4033	25.5761	25.5066	25.5597	25.6137	25.3986	25.6797	25.4051	25.4033	25.5761	25.5066	25.5597	25.6137	25.3986	25.6797	0	7	9	10	10	12	14	12	15						16	16	15	16.7	16.7
HMGB2	1	1			P26583	2 of 17	0	0	3	1				MCM4	27.4687	27.4835	27.4579	27.4724	27.3912	27.4473	27.4423	27.5341	27.4687	27.4835	27.4579	27.4724	27.3912	27.4473	27.4423	27.5341	0	32	30	31	35	34	36	45	36						35	35	35	50.1	50.1
NT5C3A	1	1			Q9H0P0	1 of 17	0	0	6	1				NHP2L1	24.8252	24.5785	24.588	24.8186	24.8124	24.8813	24.8733	24.6802	24.8252	24.5785	24.588	24.8186	24.8124	24.8813	24.8733	24.6802	0	5	4	5	6	6	6	8	4						6	6	6	19.9	19.9
ERMP1	1	1			Q7Z2K6	1 of 17	0	0	15					TRIM25	20.9743	20.9233	21.3584	20.2515	20.9904	20.8781	20.971	21.2859	NaN	NaN	21.3584	NaN	20.9904	20.8781	20.971	21.2859	3	1	1	2	1	2	2	2	2						3	3	3	7	7
SRSF3	1	1			P84103	4 of 17	1	0	4					EIF2B5	22.1737	22.1805	22.1212	22.0693	22.0123	20.856	22.1638	22.1917	22.1737	22.1805	22.1212	22.0693	22.0123	NaN	22.1638	22.1917	0	4	4	2	2	2	0	2	3						5	5	5	9.3	9.3
OSBP	1	1			P22059	1 of 17	0	0	15					PLP2	21.8784	22.4164	21.0299	22.8531	27.5322	27.2243	26.9321	24.1913	NaN	22.4164	NaN	22.8531	27.5322	27.2243	26.9321	24.1913	2	1	2	1	2	5	5	5	3				+	YG_WT	2	2	2	18.4	18.4
TOMM20	1	1			Q15388	0 of 17	0	0	3	1				PDCD11	27.4892	27.3504	27.425	27.3691	27.1569	27.1488	27.206	27.4074	27.4892	27.3504	27.425	27.3691	27.1569	27.1488	27.206	27.4074	0	35	40	41	52	33	35	47	40						48	48	48	31.1	31.1
ZDHHC13	1	1			Q8IUH4	5 of 17	0	1	20					PRPF40A	25.2029	25.4919	25.2744	25.1749	24.8457	25.1575	25.1102	25.4013	25.2029	25.4919	25.2744	25.1749	24.8457	25.1575	25.1102	25.4013	0	8	8	9	5	5	11	8	9						15	15	15	15.4	15.4
PLSCR1	1	1			O15162	10 of 17	4	5	18					MPRIP	21.2852	19.8391	20.2395	21.2884	21.561	21.8713	21.8279	22.115	NaN	NaN	NaN	NaN	NaN	21.8713	21.8279	22.115	4	1	0	1	1	1	3	2	3						5	5	5	6.9	6.9
MFSD10	1	1			Q14728	3 of 17	0	0	7	1				DEK	24.9609	25.1822	25.0395	24.8838	25.1814	25.0163	24.8398	24.9443	24.9609	25.1822	25.0395	24.8838	25.1814	25.0163	24.8398	24.9443	0	6	13	10	8	11	11	10	9						10	10	10	22.4	22.4
TMEM201	1	1			Q5SNT2	1 of 17	0	0	22	1				PGM3	22.097	22.0041	20.6156	22.0194	22.2418	21.8761	21.8701	21.7766	22.097	22.0041	NaN	22.0194	22.2418	21.8761	21.8701	21.7766	1	3	2	1	2	2	4	2	2						5	5	5	10	10
SLC7A2	1	1			P52569	3 of 17	0	0	16					DIMT1	22.8286	22.5814	22.4824	22.5944	23.3711	23.0635	22.8022	22.9461	22.8286	22.5814	22.4824	22.5944	23.3711	23.0635	22.8022	22.9461	0	5	5	3	3	7	4	4	4						5	5	5	15.8	15.8
SLMAP	1	1			Q14BN4	0 of 17	0	0	15	1				CLUH	26.4201	26.4512	26.3811	26.2624	26.2153	26.1642	26.2084	26.2351	26.4201	26.4512	26.3811	26.2624	26.2153	26.1642	26.2084	26.2351	0	23	26	24	20	17	26	21	25						28	28	28	25.3	25.3
POM121	1	1			Q96HA1	1 of 17	1	0	8					TPP2	24.2485	24.1443	24.1317	23.9208	23.9745	23.7555	23.8641	23.9372	24.2485	24.1443	24.1317	23.9208	23.9745	23.7555	23.8641	23.9372	0	6	8	9	4	9	6	8	3						11	11	11	10.9	10.9
SEC61A1	1	1			P61619	5 of 17	0	0	8					TBCB	22.4382	22.1474	22.4355	22.6637	22.5303	22.8045	22.3307	22.7925	22.4382	22.1474	22.4355	22.6637	22.5303	22.8045	22.3307	22.7925	0	3	2	2	2	2	2	2	4						4	4	4	29	29
DHCR24	1	1			Q15392	2 of 17	0	0	13					MFSD1	21.3997	21.9211	21.3188	20.5926	22.8304	22.7358	22.562	20.1858	NaN	NaN	NaN	NaN	22.8304	22.7358	22.562	NaN	4	0	0	0	0	4	4	3	1						2	2	2	5.4	5.4
KIDINS220	1	1			Q9ULH0	2 of 17	1	0	28					KRI1	23.7967	23.9304	23.9505	23.9353	23.8297	24.0256	23.9015	23.9572	23.7967	23.9304	23.9505	23.9353	23.8297	24.0256	23.9015	23.9572	0	8	7	7	6	6	7	6	4						7	7	7	11	11
SLC27A2	1	1			O14975	2 of 17	0	0	14	1				PANK4	20.9388	21.2903	21.648	20.3103	20.7195	20.5476	20.6808	21.9916	NaN	NaN	NaN	NaN	20.7195	20.5476	20.6808	NaN	4	1	2	1	1	4	2	2	2						6	6	6	8.2	8.2
ALG1	1	1			Q9BT22	3 of 17	0	0	14					NUP214	27.1723	27.2765	27.2206	27.2146	27.1107	27.0385	27.0515	27.1261	27.1723	27.2765	27.2206	27.2146	27.1107	27.0385	27.0515	27.1261	0	15	17	14	17	20	19	19	21						28	28	28	19.1	19.1
SFT2D3	1	1			Q587I9	7 of 17	0	0	5	1				LRBA	22.537	22.9524	22.9566	22.8724	22.7177	22.6604	22.542	22.9209	22.537	22.9524	22.9566	22.8724	22.7177	22.6604	22.542	22.9209	0	7	6	7	5	5	2	5	7						14	14	14	5.4	5.4
CLCC1	1	1			Q96S66	3 of 17	0	0	12					ALDH1L2	23.0644	23.0949	23.2945	23.0689	23.1736	23.0917	23.1634	23.0355	23.0644	23.0949	23.2945	23.0689	23.1736	23.0917	23.1634	23.0355	0	6	5	5	6	7	6	6	3						14	14	14	18.3	18.3
ABCC4	1	1			O15439	4 of 17	2	0	16	1				PDIA4	27.1551	27.2539	27.2516	27.4715	27.1379	27.0043	27.1835	27.2163	27.1551	27.2539	27.2516	27.4715	27.1379	27.0043	27.1835	27.2163	0	27	32	31	33	30	27	33	29						25	25	25	39.1	39.1
SLC44A1	1	1			Q8WWI5	9 of 17	3	0	27	1				MYCBP2	22.5973	21.2137	22.4364	21.1941	22.3067	22.1318	22.1757	22.4351	22.5973	NaN	22.4364	NaN	22.3067	22.1318	22.1757	22.4351	2	3	4	4	3	2	4	3	3						12	12	12	3.1	3.1
ATG9A	1	1			Q7Z3C6	0 of 17	0	0	18					UBA6	25.1451	25.0922	25.1444	25.1251	25.0883	24.6032	24.808	24.9795	25.1451	25.0922	25.1444	25.1251	25.0883	24.6032	24.808	24.9795	0	14	13	14	12	12	10	9	10						17	17	17	17.8	17.8
GPR180	1	1			Q86V85	1 of 17	0	0	13					ACO2	26.9717	26.8105	26.689	26.8398	26.4904	26.6988	26.79	26.8893	26.9717	26.8105	26.689	26.8398	26.4904	26.6988	26.79	26.8893	0	24	18	24	27	27	27	31	25						24	24	24	32.4	32.4
CNNM3	1	1			Q8NE01	0 of 17	0	0	8					SLC35B2	23.7679	21.9973	23.3851	23.1467	27.6245	27.5853	27.4207	27.0852	23.7679	21.9973	23.3851	23.1467	27.6245	27.5853	27.4207	27.0852	0	4	4	4	4	17	16	19	16				+	YG_WT	10	10	10	19.4	19.4
ZDHHC17	1	1			Q8IUH5	3 of 17	0	0	20					SBNO1	23.2371	22.7595	22.6023	22.913	22.7765	22.7228	22.8259	22.896	23.2371	22.7595	22.6023	22.913	22.7765	22.7228	22.8259	22.896	0	8	4	3	5	6	5	6	8						10	10	10	8.6	8.6
SPDL1	1	1			Q96EA4	0 of 17	0	0	11					CNOT1	26.2956	26.3715	26.4611	26.1927	26.215	26.1102	26.0161	26.3277	26.2956	26.3715	26.4611	26.1927	26.215	26.1102	26.0161	26.3277	0	26	31	30	34	30	28	28	37						44	44	44	19.3	19.3
EMC4	1	1			Q5J8M3	1 of 17	0	0	3	1				PGP	22.9674	23.1024	23.1091	23.1242	23.0258	23.1659	22.9736	22.8648	22.9674	23.1024	23.1091	23.1242	23.0258	23.1659	22.9736	22.8648	0	6	3	4	2	4	3	5	2						5	5	5	20.6	20.6
BRIX1	1	1			Q8TDN6	2 of 17	0	0	5	1				HCFC1	27.3151	27.2242	27.1868	27.2006	27.1266	27.0604	27.2194	27.2615	27.3151	27.2242	27.1868	27.2006	27.1266	27.0604	27.2194	27.2615	0	28	35	29	29	29	33	33	31						32	32	32	19.4	19.4
SRSF10;SRSF12	1	1			O75494	2 of 17	0	0	2	1				NUDT5	23.6577	23.7396	23.7225	23.8463	23.6117	23.4064	23.5321	23.3204	23.6577	23.7396	23.7225	23.8463	23.6117	23.4064	23.5321	23.3204	0	4	5	5	7	6	4	5	4						6	6	6	30.2	30.2
METTL7B	1	1			Q6UX53	1 of 17	0	0	9	1				HN1L	22.2016	22.3479	22.2316	21.8495	22.6507	22.4534	22.491	21.4383	22.2016	22.3479	22.2316	21.8495	22.6507	22.4534	22.491	NaN	0	4	4	2	3	3	2	2	2						2	2	2	24.3	24.3
B4GALT1	1	1			P15291	8 of 17	3	0	7	1				SMCHD1	24.7117	24.852	24.7784	24.9049	24.6582	24.6164	24.7933	24.8629	24.7117	24.852	24.7784	24.9049	24.6582	24.6164	24.7933	24.8629	0	14	12	14	16	11	11	13	12						21	21	21	12	12
TAPT1	1	1			Q6NXT6	2 of 17	0	0	13					RNPEP	24.9226	24.9823	24.7536	24.6228	24.9949	24.5973	24.497	24.7522	24.9226	24.9823	24.7536	24.6228	24.9949	24.5973	24.497	24.7522	0	7	9	11	10	7	8	12	10						12	12	12	21.4	21.4
PTK7	1	1			Q13308	6 of 17	1	0	26					CD81	28.539	28.9751	28.5665	28.9206	28.3304	28.4339	28.1401	27.6959	28.539	28.9751	28.5665	28.9206	28.3304	28.4339	28.1401	27.6959	0	5	5	6	10	7	9	11	5						4	4	4	37.6	37.6
TMEM184C	1	1			Q9NVA4	5 of 17	1	0	14	1				POLA1	24.9245	24.8482	24.9379	24.861	24.6484	24.4637	24.6288	24.6158	24.9245	24.8482	24.9379	24.861	24.6484	24.4637	24.6288	24.6158	0	7	12	9	14	9	11	14	6						22	22	22	18.3	18.3
ALG3	1	1			Q92685	0 of 17	0	0	13	1				TP53BP1	24.5146	24.1933	24.1824	24.2422	24.1245	24.044	23.8218	24.1445	24.5146	24.1933	24.1824	24.2422	24.1245	24.044	23.8218	24.1445	0	9	8	6	9	5	6	4	6						14	14	14	9.4	9.4
PLSCR3;TMEM256-PLSCR3	1	1			Q9NRY6	11 of 17	3	0	13	1				CRYZ	21.438	21.0925	21.7673	21.3628	21.156	21.5144	21.5729	21.253	NaN	NaN	NaN	21.3628	21.156	21.5144	21.5729	21.253	3	1	2	1	2	2	2	2	3						3	3	3	8.5	8.5
FDFT1	1	1			P37268	4 of 17	0	0	9					FMR1	22.3266	22.403	22.1678	22.195	22.1964	22.1204	22.0678	22.4982	22.3266	22.403	22.1678	22.195	22.1964	22.1204	22.0678	22.4982	0	4	4	3	6	3	6	4	6						8	7	6	15.8	14.4
SPPL2B	1	1			Q8TCT7	0 of 17	0	0	19	1				SNRPG;SNRPGP15	21.2865	23.955	21.2449	24.7767	23.4546	24.5154	24.4399	24.5755	NaN	23.955	NaN	24.7767	23.4546	24.5154	24.4399	24.5755	2	2	3	1	2	4	3	3	2						3	3	3	31.2	31.2
PTDSS1	1	1			P48651	1 of 17	0	0	12					SEC13	21.8825	22.2452	22.0946	22.0961	22.267	21.9757	22.2473	22.0599	NaN	22.2452	22.0946	22.0961	22.267	21.9757	22.2473	22.0599	1	1	2	2	2	3	2	2	2						3	3	3	9.3	9.3
SLC6A8	1	1			P48029	1 of 17	0	0	23	1				SRRM1	22.5817	21.5672	22.6592	22.4898	22.0626	22.6589	22.5971	22.9655	22.5817	NaN	22.6592	22.4898	22.0626	22.6589	22.5971	22.9655	1	3	3	3	4	2	2	2	3						6	6	6	10.2	10.2
POLDIP3	1	1			Q9BY77	1 of 17	0	0	4	1				EIF3L	27.092	27.119	27.1157	27.1252	27.2706	27.2236	27.1458	27.1939	27.092	27.119	27.1157	27.1252	27.2706	27.2236	27.1458	27.1939	0	23	27	25	27	26	26	28	27						23	23	23	40	40
PI4K2B	1	1			Q8TCG2	6 of 17	3	1	9	1				EWSR1	24.7548	24.7913	24.7638	25.1263	24.9754	24.9665	25.1285	25.2439	24.7548	24.7913	24.7638	25.1263	24.9754	24.9665	25.1285	25.2439	0	5	3	6	5	6	8	7	4						5	5	5	9.7	9.7
SLC4A7	1	1			Q9Y6M7	1 of 17	0	0	20	1				ARCN1	25.2965	25.0761	25.0483	24.908	25.003	24.934	24.9824	24.9351	25.2965	25.0761	25.0483	24.908	25.003	24.934	24.9824	24.9351	0	10	11	13	16	9	14	13	11						11	11	11	20.8	20.8
TMEM55B	1	1			Q86T03	8 of 17	1	0	19	1				IFT27	21.362	21.789	21.2915	21.2762	21.4353	21.1694	20.6566	21.8334	NaN	NaN	21.2915	NaN	21.4353	21.1694	20.6566	NaN	3	1	0	2	1	2	2	2	1						2	2	2	18.1	18.1
HMGB3	1	1			O15347	1 of 17	0	0	3					ERGIC1	21.3203	21.5135	21.4305	20.583	25.7527	25.8647	25.629	24.9306	NaN	NaN	NaN	NaN	25.7527	25.8647	25.629	24.9306	4	1	1	1	1	8	10	8	3				+	YG_WT	7	7	7	29	29
THEM6	1	1			Q8WUY1	2 of 17	0	0	5	1				CAPZB	24.9298	25.0406	24.9675	24.8646	24.9011	24.7941	24.6022	24.611	24.9298	25.0406	24.9675	24.8646	24.9011	24.7941	24.6022	24.611	0	10	10	8	6	9	7	7	5						11	11	11	36.5	36.5
LUC7L	1	1			Q9NQ29	0 of 17	0	0	7	1				NRD1	25.1294	25.0267	25.1162	24.8077	24.8688	24.5737	24.6778	24.9585	25.1294	25.0267	25.1162	24.8077	24.8688	24.5737	24.6778	24.9585	0	13	12	12	14	9	11	11	13						16	16	16	15.2	15.2
AMFR	1	1			Q9UKV5	0 of 17	0	1	14	1				PRPS1;PRPS1L1	26.1797	25.9971	25.9731	26.1576	25.7124	26.0136	26.2759	26.2016	26.1797	25.9971	25.9731	26.1576	25.7124	26.0136	26.2759	26.2016	0	14	15	15	19	15	19	18	17						14	14	7	51.6	51.6
TMTC3	1	1			Q6ZXV5	2 of 17	0	0	16	1				PABPC4	24.7203	24.6602	24.6497	24.3558	24.7379	24.6062	24.4342	24.6448	24.7203	24.6602	24.6497	24.3558	24.7379	24.6062	24.4342	24.6448	0	10	8	6	8	8	6	5	5						21	11	1	36.7	17.2
KRR1	1	1			Q13601	1 of 17	0	0	4	1				EPS15	22.6291	22.6459	22.6898	21.015	20.4929	22.5747	22.695	22.5617	22.6291	22.6459	22.6898	NaN	NaN	22.5747	22.695	22.5617	1	3	2	3	1	0	3	3	3						4	4	4	7.5	7.5
BET1;DKFZp781C0425	1	1			O15155	5 of 17	1	0	2	1				HNRNPC	27.7924	27.7962	27.8564	27.9747	27.986	27.7767	27.4761	27.7995	27.7924	27.7962	27.8564	27.9747	27.986	27.7767	27.4761	27.7995	0	23	19	20	28	25	27	28	24						17	17	17	44.5	44.5
UST	1	1			Q9Y2C2	0 of 17	0	0	7	1				EIF3H	24.3079	24.105	23.9051	24.5049	24.4465	24.7707	24.6091	24.3492	24.3079	24.105	23.9051	24.5049	24.4465	24.7707	24.6091	24.3492	0	9	7	8	8	5	6	7	7						6	6	6	22.7	22.7
WFS1	1	1			O76024	1 of 17	0	0	20	1				CDIPT	21.4831	21.602	22.2438	20.784	21.6988	21.3525	21.736	21.2692	NaN	NaN	NaN	NaN	21.6988	NaN	21.736	21.2692	4	1	0	0	1	3	2	3	2						3	3	3	16	16
ABHD17B	1	1			Q5VST6	8 of 17	4	1	12	1				CS	26.0653	26.0175	26.0449	26.4128	25.9826	26.1163	26.0154	26.0049	26.0653	26.0175	26.0449	26.4128	25.9826	26.1163	26.0154	26.0049	0	17	16	17	21	20	23	20	19						15	15	14	34.3	34.3
STEAP3	1	1			Q658P3	3 of 17	0	0	10	1				DNAJC25	20.2333	21.1813	21.4881	20.9338	25.6571	25.3991	25.1964	24.7485	NaN	NaN	NaN	NaN	25.6571	25.3991	25.1964	24.7485	4	1	1	0	1	13	7	10	6				+	YG_WT	5	5	5	13.1	13.1
SLC44A2	1	1			Q8IWA5	5 of 17	0	0	28	1				CCT3	28.5347	28.3702	28.4259	28.4945	28.4865	28.5057	28.4031	28.4783	28.5347	28.3702	28.4259	28.4945	28.4865	28.5057	28.4031	28.4783	0	52	53	44	56	52	49	55	45						32	32	32	59	59
TSPAN9	1	1			O75954	5 of 17	0	0	14	1				ACTR3	24.5787	24.478	24.4244	24.2354	24.2922	24.6037	24.3687	24.4332	24.5787	24.478	24.4244	24.2354	24.2922	24.6037	24.3687	24.4332	0	9	9	8	10	10	10	9	9						11	11	11	32.4	32.4
RMDN3	1	1			Q96TC7	2 of 17	0	0	8	1				FXR1	25.2345	25.1834	25.1439	25.0817	25.0008	25.1219	24.9317	25.1806	25.2345	25.1834	25.1439	25.0817	25.0008	25.1219	24.9317	25.1806	0	7	8	7	9	6	10	10	13						11	11	9	23.5	23.5
GPM6B	1	1			Q13491	0 of 17	0	0	16	1				ILF2	27.2115	27.2113	27.0641	27.1414	27.1495	27.0702	26.9737	26.9417	27.2115	27.2113	27.0641	27.1414	27.1495	27.0702	26.9737	26.9417	0	16	19	16	20	15	18	19	16						12	12	12	48.6	48.6
PBXIP1	1	1			Q96AQ6	3 of 17	0	0	8	1				STK26	23.9958	23.7635	24.0322	23.8093	23.9191	24.0616	23.7296	23.9666	23.9958	23.7635	24.0322	23.8093	23.9191	24.0616	23.7296	23.9666	0	5	4	5	4	6	4	4	5						7	7	7	18.6	18.6
PRPF38B	1	1			Q5VTL8	3 of 17	0	0	4	1				IFITM3;IFITM2;IFITM1	20.2525	20.9524	20.3254	21.3969	25.2072	25.2511	24.7684	24.5721	NaN	NaN	NaN	NaN	25.2072	25.2511	24.7684	24.5721	4	1	1	1	1	4	4	4	4				+	YG_WT	2	2	2	23	23
ST7;ST7L	1	1			Q9NRC1	0 of 17	0	0	12	1				USP28	21.9009	21.6089	21.2084	21.915	21.8846	21.5844	21.7665	21.3509	NaN	21.6089	NaN	21.915	21.8846	21.5844	NaN	21.3509	2	1	2	2	2	3	2	1	4						5	5	5	8.5	8.5
ABHD17A	1	1			Q96GS6	3 of 17	0	0	13	1				NT5C3A	21.0047	22.115	22.3909	20.8439	25.4464	26.3499	25.9156	25.3704	NaN	NaN	22.3909	NaN	25.4464	26.3499	25.9156	25.3704	3	0	1	2	1	15	17	17	13				+	YG_WT	14	14	14	43.5	43.5
TYMS	1	1			P04818	0 of 17	0	0	5	1				PES1	25.5499	25.8424	25.7337	25.7906	25.9026	25.7363	25.7138	25.8097	25.5499	25.8424	25.7337	25.7906	25.9026	25.7363	25.7138	25.8097	0	13	14	15	14	15	15	19	13						14	14	14	25.2	25.2
NDUFA4	1	1			O00483	3 of 17	0	0	1					RPS7	24.0167	24.3158	24.4653	25.1712	25.2617	25.8092	25.5695	25.2244	24.0167	24.3158	24.4653	25.1712	25.2617	25.8092	25.5695	25.2244	0	3	5	3	6	8	9	5	7						7	7	7	34	34
ALG10B;ALG10	1	1			Q5I7T1	0 of 17	0	0	14					2002-09-01	23.5746	23.3974	23.8716	24.1631	24.0924	24.4086	23.9203	24.1621	23.5746	23.3974	23.8716	24.1631	24.0924	24.4086	23.9203	24.1621	0	4	3	5	6	7	7	6	6						7	7	7	28.3	28.3
PDLIM5	1	1			Q96HC4	2 of 17	0	0	22	1				RAN	27.8426	27.7979	27.7876	28.1228	28.391	28.4772	28.4242	28.0539	27.8426	27.7979	27.7876	28.1228	28.391	28.4772	28.4242	28.0539	0	13	11	9	18	17	20	17	12						12	12	12	46.8	46.8
RPL7L1	1	1			Q6DKI1	0 of 17	0	0	3	1				USP19	23.4008	23.5308	23.4509	23.2614	23.8244	23.4654	23.4561	23.5122	23.4008	23.5308	23.4509	23.2614	23.8244	23.4654	23.4561	23.5122	0	7	5	5	4	9	5	9	8						12	12	12	11.3	11.3
RNASEH2A	1	1			O75792	0 of 17	0	0	6	1				HNRNPLL;HNRPLL	21.0892	21.4747	20.9773	21.4187	21.2622	21.4982	21.4703	21.5497	NaN	21.4747	NaN	21.4187	21.2622	21.4982	21.4703	21.5497	2	1	2	0	2	2	2	2	2						3	2	2	5.7	4.3
YIPF5	1	1			Q969M3	2 of 17	0	0	8					PTRH2	23.3608	24.4785	23.2507	24.2636	28.2121	28.1182	28.1649	27.2317	23.3608	24.4785	23.2507	24.2636	28.2121	28.1182	28.1649	27.2317	0	1	4	2	6	27	26	27	19				+	YG_WT	8	8	8	60.6	60.6
TMEM192	1	1			Q8IY95	3 of 17	0	1	7	1				SLC27A2	20.4998	21.7808	20.0141	20.6391	24.9704	24.7236	24.8082	24.3413	NaN	NaN	NaN	NaN	24.9704	24.7236	24.8082	24.3413	4	0	0	0	0	11	7	8	5				+	YG_WT	10	10	10	14.7	14.7
TSPAN13	1	1			O95857	2 of 17	0	0	12	1				DDX27	24.849	24.9717	24.9019	25.0062	24.8756	24.9154	24.9798	24.8244	24.849	24.9717	24.9019	25.0062	24.8756	24.9154	24.9798	24.8244	0	11	14	15	16	14	11	14	14						16	16	16	24.1	24.1
SMIM11	1	1			P58511	0 of 17	0	0	1	1				MYL6	23.6613	23.518	22.5447	22.3581	23.8987	24.2649	22.8226	22.9508	23.6613	23.518	22.5447	22.3581	23.8987	24.2649	22.8226	22.9508	0	3	3	2	3	3	3	3	2						4	4	4	31.7	31.7
AIG1	1	1			Q9NVV5	0 of 17	0	0	6	1				RANBP3	22.6798	22.87	22.8166	22.8196	22.7534	22.5461	22.6112	22.8725	22.6798	22.87	22.8166	22.8196	22.7534	22.5461	22.6112	22.8725	0	3	3	1	2	3	3	2	2						4	4	4	28.4	28.4
HSD17B11	1	1			Q8NBQ5	1 of 17	0	0	6	1				ACADM	22.5762	22.5782	22.5058	22.5993	22.7423	22.4631	22.8755	22.7164	22.5762	22.5782	22.5058	22.5993	22.7423	22.4631	22.8755	22.7164	0	2	3	4	5	4	4	3	2						8	8	8	24.9	24.9
UQCR10	1	1			Q9UDW1	1 of 17	0	0	1	1				SLC6A15	20.4298	20.0975	20.6687	21.407	24.7337	24.7875	24.5733	24.1996	NaN	NaN	NaN	NaN	24.7337	24.7875	24.5733	24.1996	4	0	0	0	0	10	9	8	6				+	YG_WT	8	8	8	13	13
LPCAT3	1	1			Q6P1A2	1 of 17	0	0	9	1				SCARB1	24.4139	24.7487	24.56	24.7173	25.474	25.5292	25.3427	25.0167	24.4139	24.7487	24.56	24.7173	25.474	25.5292	25.3427	25.0167	0	6	8	5	8	9	12	11	9						9	9	9	20.4	20.4
ERP44	1	1			Q9BS26	2 of 17	0	0	7	1				SUMO1	21.6813	20.7408	20.82	24.3936	20.8536	24.5022	24.0556	24.2094	NaN	NaN	NaN	24.3936	NaN	24.5022	24.0556	24.2094	3	2	2	2	2	2	3	3	4						2	2	2	18.8	18.8
TMEM167A	1	1			Q8TBQ9	0 of 17	0	0	5	1				MTHFD2	22.5997	22.3506	22.3795	22.652	22.864	20.8459	22.6159	22.4775	22.5997	22.3506	22.3795	22.652	22.864	NaN	22.6159	22.4775	0	4	2	2	5	3	1	2	2						4	4	4	20.3	20.3
TM2D2	1	1			Q9BX73	0 of 17	0	0	12	1				IMMT	26.0772	26.2397	26.2009	26.1319	26.1508	26.0763	26.0185	26.2793	26.0772	26.2397	26.2009	26.1319	26.1508	26.0763	26.0185	26.2793	0	16	18	21	22	17	18	19	18						25	25	25	42.2	42.2
TMEM18	1	1			Q96B42	1 of 17	0	0	4	1				POLR1A	25.3024	25.2225	25.3284	25.3442	25.2261	25.0198	25.0277	25.1966	25.3024	25.2225	25.3284	25.3442	25.2261	25.0198	25.0277	25.1966	0	15	17	19	21	13	14	13	14						25	25	24	17.7	17.7
MLEC	1			1	Q14165	13 of 17	6	1	3			1		BCAP29	20.5485	22.1882	20.7057	21.2266	22.1166	21.7279	21.3799	20.8135	NaN	NaN	NaN	NaN	22.1166	21.7279	21.3799	20.8135	4	0	0	0	0	2	2	2	2						2	2	2	13.5	13.5
LSR	1			1	Q86X29	5 of 17	2	0	20			1		SFT2D3	20.3187	21.1998	21.7102	19.6428	25.1624	24.7671	24.8261	23.8039	NaN	NaN	NaN	NaN	25.1624	24.7671	24.8261	23.8039	4	0	0	0	0	6	3	5	3				+	YG_WT	3	3	3	20	20
AP1AR	1		1		Q63HQ0	5 of 17	0	1	6		1			NAA50	22.4813	22.4858	22.3909	22.0338	22.4983	22.6616	22.6516	21.527	22.4813	22.4858	22.3909	NaN	22.4983	22.6616	22.6516	NaN	1	3	2	2	1	3	3	3	2						4	4	4	34.1	34.1
ATL3	1		1		Q6DD88	2 of 17	0	0	8					CYB5B	21.4181	24.6303	22.2971	24.9206	26.6861	27.7985	27.6701	26.486	NaN	24.6303	NaN	24.9206	26.6861	27.7985	27.6701	26.486	2	1	2	1	2	9	12	11	6				+	YG_WT	7	7	2	62	62
ATP2A2;ATP2A1	1			1	P16615	6 of 17	1	0	29					CALD1	21.047	22.3151	22.4609	22.289	22.6366	22.5833	22.3549	23.0325	NaN	22.3151	22.4609	22.289	22.6366	22.5833	22.3549	23.0325	1	1	2	2	2	2	2	2	2						2	2	2	5	5
SPRY4	1		1		Q9C004	2 of 17	0	0	25					UBXN7	21.0181	20.8803	22.8236	22.6896	22.4684	22.5561	22.6497	21.856	NaN	NaN	22.8236	22.6896	22.4684	22.5561	22.6497	NaN	2	1	1	3	4	2	3	4	1						4	4	4	15.3	15.3
TSPAN15	1		1		O95858	2 of 17	0	1	13					NSDHL	24.3748	24.7082	24.6728	24.4368	24.7652	24.7849	24.7427	24.4671	24.3748	24.7082	24.6728	24.4368	24.7652	24.7849	24.7427	24.4671	0	7	7	5	10	8	12	9	7						9	9	9	42.1	42.1
VAMP7	1		1		P51809	10 of 17	5	2	9					GPS1	24.6217	24.489	24.4864	24.4502	24.531	24.4692	24.3651	24.4762	24.6217	24.489	24.4864	24.4502	24.531	24.4692	24.3651	24.4762	0	5	6	7	6	7	6	7	6						10	10	10	24	24
RPL3	1		1		P39023	8 of 17	5	0	5					CYCS	24.1781	23.6946	23.294	23.8563	23.7981	23.7316	23.8666	23.4138	24.1781	23.6946	23.294	23.8563	23.7981	23.7316	23.8666	23.4138	0	6	4	4	5	6	4	5	4						5	5	5	27.7	27.7
CD74	1			1	P04233	2 of 17	1	0	8			1		TSFM	21.7412	20.4408	21.7383	20.8424	21.4335	20.8508	21.834	21.8808	NaN	NaN	NaN	NaN	21.4335	NaN	21.834	21.8808	4	1	1	1	0	2	2	2	2						3	3	3	25	25
SLC25A5	1		1		P05141	6 of 17	1	0	4					APEH	24.2266	24.1822	24.2008	24.1232	24.3258	23.9948	24.0388	24.2181	24.2266	24.1822	24.2008	24.1232	24.3258	23.9948	24.0388	24.2181	0	8	7	6	5	5	4	4	5						7	7	7	10.4	10.4
MICAL2	1		1		O94851	0 of 17	0	0	26		1			MRPS34	20.567	20.7934	20.1981	21.2118	21.0872	20.8505	20.6643	20.9925	NaN	20.7934	NaN	NaN	21.0872	20.8505	20.6643	NaN	3	0	2	0	1	2	2	2	1						2	2	2	7.1	7.1
SLC3A2	1		1		P08195	5 of 17	0	0	4					RPL24	25.4659	25.6205	24.9915	24.8324	26.1025	25.8099	25.4134	25.3414	25.4659	25.6205	24.9915	24.8324	26.1025	25.8099	25.4134	25.3414	0	8	8	6	6	9	7	8	7						5	5	5	40.5	40.5
RPL12	1			1	P30050	7 of 17	1	1	3			1		PPIH	22.9172	22.8495	22.6332	22.6405	22.8824	23.2059	22.7949	22.6085	22.9172	22.8495	22.6332	22.6405	22.8824	23.2059	22.7949	22.6085	0	3	4	4	2	2	4	3	3						4	4	4	26.4	26.4
TM9SF4	1		1		Q92544	3 of 17	0	0	13					CTNND1	24.6225	24.5521	24.7385	24.4509	24.8854	24.6222	24.5866	24.6287	24.6225	24.5521	24.7385	24.4509	24.8854	24.6222	24.5866	24.6287	0	9	10	12	10	16	11	10	11						16	16	16	18.6	18.6
POM121;POM121C	1		1		Q96HA1	1 of 17	1	0	8		1			EIF4G2	26.3502	26.3047	26.3995	26.2801	26.2814	26.1877	26.2101	26.292	26.3502	26.3047	26.3995	26.2801	26.2814	26.1877	26.2101	26.292	0	20	16	18	19	15	21	23	21						22	22	22	28.2	28.2
ELOVL1	1		1		Q9BW60	4 of 17	2	0	2					RPL32	20.1918	23.8029	23.604	24.2329	24.056	24.1276	24.2989	24.1671	NaN	23.8029	23.604	24.2329	24.056	24.1276	24.2989	24.1671	1	1	3	3	3	4	2	5	3						5	5	5	33.8	33.8
RAN	1		1		P62826	8 of 17	1	0	3					CAMK2D	23.1308	22.9844	23.0288	22.9325	23.2684	22.9341	23.103	22.7144	23.1308	22.9844	23.0288	22.9325	23.2684	22.9341	23.103	22.7144	0	4	3	4	4	4	4	4	3						5	5	2	12.2	12.2
TAP2	1		1		Q03519	0 of 17	0	0	10					HNRNPAB	25.9234	26.0553	25.9349	25.9973	26.1387	26.2036	25.8811	26.0729	25.9234	26.0553	25.9349	25.9973	26.1387	26.2036	25.8811	26.0729	0	6	6	7	7	7	7	7	8						8	8	8	29.6	29.6
HACD3	1		1		Q9P035	5 of 17	0	0	4					RPL9	26.4633	26.7698	26.4851	26.8297	27.0842	27.0848	26.7455	26.6906	26.4633	26.7698	26.4851	26.8297	27.0842	27.0848	26.7455	26.6906	0	10	9	9	11	8	10	10	11						7	7	7	55.2	55.2
RRAS2	1		1		P62070	11 of 17	5	0	4					OCIAD1	22.6073	23.1869	22.6717	23.0086	21.6297	24.0713	23.8898	23.3884	22.6073	23.1869	22.6717	23.0086	NaN	24.0713	23.8898	23.3884	0	2	2	2	3	1	2	2	2						4	4	4	20.7	20.7
B4GAT1	1		1		O43505	7 of 17	0	0	8					EIF4E	22.5258	22.5537	22.9274	22.5813	22.9172	23.067	22.7872	22.7223	22.5258	22.5537	22.9274	22.5813	22.9172	23.067	22.7872	22.7223	0	4	3	2	4	4	6	7	4						6	6	6	22	22
DDOST	1		1		P39656	3 of 17	0	0	3					HINT1	20.7838	22.1317	21.1392	22.0922	20.9832	22.1243	21.9485	21.8414	NaN	NaN	NaN	22.0922	NaN	22.1243	21.9485	21.8414	3	1	1	2	2	1	3	3	3						2	2	2	32.3	32.3
TOMM34	1			1	Q15785	1 of 17	0	0	7			1		NHP2	22.7181	22.6159	22.466	22.6538	22.691	22.9479	22.9854	22.4896	22.7181	22.6159	22.466	22.6538	22.691	22.9479	22.9854	22.4896	0	2	2	2	3	3	2	2	2						2	2	2	22	22
RAB7A	1		1		P51149	5 of 17	0	4	5					PSEN1	20.9742	20.8261	21.2514	21.5608	25.3422	25.0602	24.6406	24.4442	NaN	NaN	NaN	NaN	25.3422	25.0602	24.6406	24.4442	4	0	1	0	0	4	7	5	2				+	YG_WT	5	5	4	15.2	15.2
TMPO	1			1	P42166	2 of 17	0	0	10			1		UCHL1	24.765	24.7062	24.6729	24.6112	24.3851	25.07	24.7604	22.2018	24.765	24.7062	24.6729	24.6112	24.3851	25.07	24.7604	NaN	0	2	4	4	4	3	6	7	3						6	6	6	34.3	34.3
IFIT3	1			1	O14879	0 of 17	0	0	13			1		2011-09-01	24.5223	24.5594	24.552	24.3809	24.6826	24.6748	24.609	24.5452	24.5223	24.5594	24.552	24.3809	24.6826	24.6748	24.609	24.5452	0	8	8	6	10	9	8	9	8						10	10	7	28.9	28.9
PEBP1	1			1	P30086	2 of 17	0	0	2			1		SEC31A	26.5497	26.5162	26.303	26.4013	26.1985	26.4148	26.4327	26.6119	26.5497	26.5162	26.303	26.4013	26.1985	26.4148	26.4327	26.6119	0	24	23	21	20	24	27	28	26						25	25	25	20.9	20.9
DEK	1			1	P35659	3 of 17	0	0	5			1		REEP4	23.7949	23.9538	23.3457	23.8458	24.4799	24.4271	24.0025	23.5512	23.7949	23.9538	23.3457	23.8458	24.4799	24.4271	24.0025	23.5512	0	5	6	4	8	5	6	7	3						6	6	6	18.7	18.7
ECE1	1		1		P42892	7 of 17	3	1	14		1			TCEB1	22.4924	22.1124	22.1666	21.0881	22.1365	21.2985	22.1181	22.1292	22.4924	22.1124	22.1666	NaN	22.1365	NaN	22.1181	22.1292	1	3	2	3	1	2	2	2	2						2	2	2	17	17
SCARB1	1		1		Q8WTV0	9 of 17	3	0	14					ERLIN2;ERLIN1	22.8175	22.9696	22.9525	23.0477	23.0729	22.9673	20.5025	22.9931	22.8175	22.9696	22.9525	23.0477	23.0729	22.9673	NaN	22.9931	0	1	2	3	4	3	4	3	2						6	6	6	20.1	20.1
RRAS	1		1		P10301	11 of 17	4	4	3		1			RPL30	24.7946	24.9169	24.6993	25.1168	25.6392	25.4961	24.9184	25.48	24.7946	24.9169	24.6993	25.1168	25.6392	25.4961	24.9184	25.48	0	8	5	5	9	8	8	8	7						7	7	7	59.6	59.6
ADPGK	1		1		Q9BRR6	2 of 17	0	0	6		1			TBCA	23.4078	24.1037	23.3737	23.2818	20.7531	22.8673	23.9489	23.4904	23.4078	24.1037	23.3737	23.2818	NaN	22.8673	23.9489	23.4904	0	4	4	4	3	3	3	3	3						3	3	3	34.5	34.5
SLCO4A1	1		1		Q96BD0	1 of 17	0	0	31					NEFM	23.9202	23.769	23.8775	23.8304	23.7923	23.8712	23.681	23.9553	23.9202	23.769	23.8775	23.8304	23.7923	23.8712	23.681	23.9553	0	8	6	9	9	6	10	8	7						12	11	10	17.6	16.3
RAB18	1		1		Q9NP72	4 of 17	0	0	5		1			AP1M1	22.0994	21.994	21.9397	22.0025	22.3181	22.0779	22.103	21.8129	22.0994	21.994	21.9397	22.0025	22.3181	22.0779	22.103	21.8129	0	2	2	5	3	4	4	3	2						5	5	5	15.1	15.1
RPS9	1		1		P46781	6 of 17	0	0	1					ADD1	24.5889	24.7894	24.7147	24.783	24.7276	24.6895	24.8132	24.69	24.5889	24.7894	24.7147	24.783	24.7276	24.6895	24.8132	24.69	0	8	9	9	9	10	7	11	10						9	9	8	18	18
RPL30	1		1		P62888	6 of 17	2	0	3		1			2007-09-01	24.2847	24.1988	24.1878	24.0809	24.3956	24.4015	24.2387	24.2491	24.2847	24.1988	24.1878	24.0809	24.3956	24.4015	24.2387	24.2491	0	9	7	8	8	8	12	8	7						7	7	7	20.9	20.9
S100A6	1		1		P06703	1 of 17	0	0	1					ACSL1	22.6388	22.5807	22.3704	22.3477	22.2259	21.6572	21.6996	21.9491	22.6388	22.5807	22.3704	22.3477	22.2259	21.6572	21.6996	21.9491	0	4	4	4	6	4	4	4	3						9	9	9	12.7	12.7
STX12	1		1		Q86Y82	11 of 17	2	0	2		1			PRRC2C	28.465	28.5265	28.6207	28.379	28.2366	28.3191	28.2562	28.4788	28.465	28.5265	28.6207	28.379	28.2366	28.3191	28.2562	28.4788	0	21	24	21	22	19	21	23	23						34	34	33	15.3	15.3
LGALS1	1		1		P09382	6 of 17	0	0	6					TMED2	21.7192	20.64	22.1392	19.8416	23.1561	22.9263	22.6721	19.934	NaN	NaN	NaN	NaN	23.1561	22.9263	22.6721	NaN	4	0	0	0	1	5	4	4	1						2	2	2	19	19
SLC5A6	1		1		Q9Y289	6 of 17	2	0	16					RHBDD1	19.8036	21.7886	20.9649	21.1893	25.2091	24.7764	24.4338	23.8876	NaN	NaN	NaN	NaN	25.2091	24.7764	24.4338	23.8876	4	0	0	0	0	5	5	4	2				+	YG_WT	4	4	4	14.9	14.9
RAB35	1		1		Q15286	3 of 17	0	0	5		1			CLASP2	25.1386	25.1505	25.2931	25.0329	24.9265	24.925	24.9402	25.1047	25.1386	25.1505	25.2931	25.0329	24.9265	24.925	24.9402	25.1047	0	12	8	13	11	7	12	12	15						22	22	19	16.9	16.9
STX8	1		1		Q9UNK0	9 of 17	4	1	2		1			XPO7	25.1827	25.2389	25.3211	24.896	25.104	24.7901	24.7505	24.8687	25.1827	25.2389	25.3211	24.896	25.104	24.7901	24.7505	24.8687	0	17	13	13	13	10	11	11	17						18	18	18	18.2	18.2
GNG12	1			1	Q9UBI6	1 of 17	0	0	2			1		MTA1	23.5536	23.3584	23.4122	23.3947	23.4433	23.2049	23.0346	23.2046	23.5536	23.3584	23.4122	23.3947	23.4433	23.2049	23.0346	23.2046	0	4	6	4	6	5	7	7	5						8	7	5	13.8	12.4
RPS15A	1		1		P62244	5 of 17	0	0	2					GPX8	25.0874	24.9125	24.5212	25.0686	28.6784	28.6716	28.5778	27.766	25.0874	24.9125	24.5212	25.0686	28.6784	28.6716	28.5778	27.766	0	5	5	5	7	21	18	21	16				+	YG_WT	11	11	11	42.1	42.1
CAV2	1		1		P51636	5 of 17	2	1	5		1			PLOD2	22.3443	21.0818	22.3244	22.06	22.1142	21.9743	22.2175	22.0326	22.3443	NaN	22.3244	22.06	22.1142	21.9743	22.2175	22.0326	1	2	1	3	4	3	3	2	3						6	6	6	8.3	8.3
PSMA3	1		1		P25788	4 of 17	0	0	4		1			BZW2	24.7469	24.8688	24.805	24.7676	24.8927	24.5828	24.6753	24.8817	24.7469	24.8688	24.805	24.7676	24.8927	24.5828	24.6753	24.8817	0	10	9	13	10	12	10	10	11						14	14	13	28.7	28.7
ITGB5	1		1		P18084	0 of 17	0	0	58		1			MAP4	27.5641	27.6134	27.6032	27.5581	27.5377	27.6196	27.6301	27.6833	27.5641	27.6134	27.6032	27.5581	27.5377	27.6196	27.6301	27.6833	0	26	30	33	31	28	33	37	31						33	33	33	18.6	18.6
VMA21	1		1		Q3ZAQ7	0 of 17	0	0	2		1			KLC1	24.5895	24.2195	24.2953	24.3816	24.38	24.3226	24.3644	24.4287	24.5895	24.2195	24.2953	24.3816	24.38	24.3226	24.3644	24.4287	0	7	7	3	8	7	6	8	5						10	10	7	20.9	20.9
PDE3B	1		1		Q13370	0 of 17	0	0	32		1			SDAD1	22.0966	22.4062	22.1015	20.9463	22.0797	22.0562	22.4361	22.2598	22.0966	22.4062	22.1015	NaN	22.0797	22.0562	22.4361	22.2598	1	2	2	2	1	3	2	4	3						5	5	5	8	8
SPINT2	1		1		O43291	0 of 17	0	0	13		1			EIF4B	22.6143	21.4399	22.9878	22.9178	23.1788	22.9374	22.9784	23.2114	22.6143	NaN	22.9878	22.9178	23.1788	22.9374	22.9784	23.2114	1	2	1	3	4	6	6	5	7						9	9	9	16.2	16.2
CLDN4	1		1		O14493	0 of 17	0	1	9					EIF4G1	28.1893	28.3301	28.3096	28.2528	28.0824	28.2167	28.1241	28.3617	28.1893	28.3301	28.3096	28.2528	28.0824	28.2167	28.1241	28.3617	0	49	50	50	57	46	52	58	51						42	42	1	29.8	29.8
RHOB	1		1		P62745	5 of 17	2	2	8					DCTN1;DKFZp686E0752	26.4499	26.3502	26.4994	26.4642	26.2752	26.3735	26.241	26.3865	26.4499	26.3502	26.4994	26.4642	26.2752	26.3735	26.241	26.3865	0	24	26	22	29	24	23	23	23						36	36	36	32.3	32.3
TAPBP	1		1		O15533	0 of 17	0	0	9		1			RBBP7;RBBP4	26.0195	25.8145	25.7894	25.8844	25.9207	25.7269	25.538	25.7331	26.0195	25.8145	25.7894	25.8844	25.9207	25.7269	25.538	25.7331	0	9	10	10	10	12	11	9	10						8	8	8	16.3	16.3
KDELR1	1		1		P24390	1 of 17	0	0	4					OGDH;OGDHL	24.11	23.7951	23.8995	23.9851	23.8701	23.3892	23.8038	23.9684	24.11	23.7951	23.8995	23.9851	23.8701	23.3892	23.8038	23.9684	0	5	6	8	6	4	5	8	6						10	10	10	10.4	10.4
VAMP5	1		1		O95183	6 of 17	0	0	3					MYO1B	24.5886	24.732	24.5581	24.375	24.5368	24.2339	24.3021	24.1909	24.5886	24.732	24.5581	24.375	24.5368	24.2339	24.3021	24.1909	0	8	9	10	10	10	11	12	11						14	14	14	13.8	13.8
F11R	1		1		Q9Y624	2 of 17	0	0	7		1			FUBP1	26.7295	26.7676	26.7037	26.4998	26.6587	26.6508	26.6925	26.8997	26.7295	26.7676	26.7037	26.4998	26.6587	26.6508	26.6925	26.8997	0	17	24	18	17	18	22	24	20						20	18	17	30.8	29.6
ELOVL5	1		1		Q9NYP7	2 of 17	0	0	8		1			TBL2	21.3721	20.8099	20.1759	22.3667	23.4183	23.2681	23.3762	21.1874	NaN	NaN	NaN	NaN	23.4183	23.2681	23.3762	NaN	4	1	1	0	2	4	2	3	1						5	5	5	13.6	13.6
CYR61	1		1		O00622	0 of 17	0	0	38		1			PPP2R5D	20.1319	21.9858	21.833	21.2215	22.5147	22.4	22.5108	22.2653	NaN	NaN	NaN	NaN	NaN	22.4	22.5108	22.2653	4	1	1	0	1	1	3	3	2						4	4	2	7.6	7.6
TMEM214	1		1		Q6NUQ4	3 of 17	0	0	15		1			FAM98A	24.0542	23.9768	23.9229	23.988	24.2932	24.3778	24.1739	24.2923	24.0542	23.9768	23.9229	23.988	24.2932	24.3778	24.1739	24.2923	0	4	5	5	4	5	4	5	4						5	5	4	12.4	12.4
GPR126	1		1		Q86SQ4	1 of 17	2	0	36		1			NCAPH	24.5918	24.4052	24.4578	24.269	24.4569	24.3845	24.4617	24.5665	24.5918	24.4052	24.4578	24.269	24.4569	24.3845	24.4617	24.5665	0	9	11	10	7	12	7	11	9						11	11	11	16.4	16.4
MBOAT7	1		1		Q96N66	3 of 17	0	0	12		1			UST	19.9619	20.2885	20.0862	21.3274	23.9977	23.9655	24.1023	23.5844	NaN	NaN	NaN	NaN	23.9977	23.9655	24.1023	23.5844	4	0	0	0	0	6	6	6	6				+	YG_WT	5	5	5	12.1	12.1
RPS20	1		1		P60866	6 of 17	0	0	3		1			CSTF2	23.9029	23.8937	23.6853	23.7863	23.6921	23.7047	24.0962	24.0206	23.9029	23.8937	23.6853	23.7863	23.6921	23.7047	24.0962	24.0206	0	5	6	5	5	4	8	7	7						8	8	5	21.9	21.9
ATP1B1	1		1		P05026	2 of 17	0	0	7		1			PRMT1	26.2064	26.398	26.205	26.4011	26.3496	26.2233	26.292	26.3209	26.2064	26.398	26.205	26.4011	26.3496	26.2233	26.292	26.3209	0	14	13	13	23	16	20	24	17						18	18	18	59.1	59.1
TMEM222	1		1		Q9H0R3	7 of 17	1	0	7		1			UBTF	23.8782	23.9748	23.6722	23.7517	23.9121	23.7783	23.5755	23.7793	23.8782	23.9748	23.6722	23.7517	23.9121	23.7783	23.5755	23.7793	0	5	8	8	10	9	10	10	9						14	14	14	19.2	19.2
SLC16A3	1		1		O15427	6 of 17	3	0	11		1			NEDD8;NEDD8-MDP1	24.0457	23.5153	23.8502	23.8477	23.2522	23.6876	23.3732	23.3659	24.0457	23.5153	23.8502	23.8477	23.2522	23.6876	23.3732	23.3659	0	2	3	2	2	3	2	2	2						1	1	1	28	28
C16orf45	1		1		Q96MC5	0 of 17	0	0	5		1			NPEPPS	27.7644	27.7954	27.8027	27.5961	27.7066	27.6285	27.6528	27.7866	27.7644	27.7954	27.8027	27.5961	27.7066	27.6285	27.6528	27.7866	0	48	47	46	47	43	46	46	45						33	33	33	37.8	37.8
FHL2	1		1		Q14192	2 of 17	0	0	35		1			TMEM167A	21.1482	21.0642	20.6562	21.4356	25.0331	24.6695	24.5782	23.9971	NaN	NaN	NaN	NaN	25.0331	24.6695	24.5782	23.9971	4	1	1	1	1	3	5	4	1				+	YG_WT	2	2	2	25	25
SNRPD2	1		1		P62316	3 of 17	0	0	2		1			SYNGR2	21.4181	20.5692	21.1709	20.8916	25.1829	25.5952	25.1032	22.1144	NaN	NaN	NaN	NaN	25.1829	25.5952	25.1032	NaN	4	1	0	0	1	6	5	4	1				+	YG_WT	3	3	3	12.5	12.5
MREG	1		1		Q8N565	5 of 17	1	1	9		1			PSMC3	24.4548	24.3141	23.9877	24.3195	24.044	24.2845	24.6781	24.289	24.4548	24.3141	23.9877	24.3195	24.044	24.2845	24.6781	24.289	0	6	7	5	10	8	11	11	10						11	11	11	36.8	36.8
STT3B	1		1		Q8TCJ2	5 of 17	0	0	11		1			SLC19A1	20.4711	21.1388	20.334	21.6829	24.8907	24.1086	24.4534	24.08	NaN	NaN	NaN	NaN	24.8907	24.1086	24.4534	24.08	4	0	1	0	0	5	3	4	3				+	YG_WT	4	4	4	6.3	6.3
TM9SF2	1		1		Q99805	5 of 17	0	0	19		1			TSPAN14	20.9016	20.9128	22.1627	21.1342	25.2913	24.9131	24.4911	24.2427	NaN	NaN	NaN	NaN	25.2913	24.9131	24.4911	24.2427	4	0	0	0	0	10	8	9	5				+	YG_WT	6	6	6	26.3	26.3
NSDHL	1		1		Q15738	2 of 17	0	0	5		1			NDUFV1	22.8452	22.8974	22.8302	22.7522	20.6825	23.101	23.0015	22.7521	22.8452	22.8974	22.8302	22.7522	NaN	23.101	23.0015	22.7521	0	4	2	3	3	1	4	2	3						4	4	4	24.2	24.2
TMEM55A	1		1		Q8N4L2	2 of 17	0	0	19		1			SEC16A	24.0941	23.9978	24.0511	23.9535	23.9508	23.9311	23.6941	23.9611	24.0941	23.9978	24.0511	23.9535	23.9508	23.9311	23.6941	23.9611	0	6	5	7	6	6	6	4	6						10	10	10	6	6
TSPAN13;TSPAN31	1		1		O95857	2 of 17	0	0	12		1			WNK1	23.4524	23.4978	23.5063	23.2435	20.9152	23.1992	22.9192	23.5369	23.4524	23.4978	23.5063	23.2435	NaN	23.1992	22.9192	23.5369	0	3	4	5	4	1	4	5	6						10	10	7	5.5	5.5
HMGB1;HMGB1P1	1		1		P09429	3 of 17	1	0	3		1			MPI	21.0909	20.3052	21.16	22.1759	20.4545	22.1218	21.8293	21.8717	NaN	NaN	NaN	22.1759	NaN	22.1218	21.8293	21.8717	3	3	2	3	2	1	4	2	3						5	5	5	16.8	16.8
ICAM1	1		1		P05362	0 of 17	0	0	14		1			TRMT112	21.1461	20.3428	21.8245	21.874	21.7402	21.798	21.576	21.574	21.1461	NaN	NaN	21.874	21.7402	21.798	21.576	21.574	2	2	1	1	2	2	2	2	2						2	2	2	34.6	34.6
F2RL1	1		1		P55085	1 of 17	0	1	9		1			CERS6	21.409	23.0612	21.0785	21.0766	25.1612	25.1413	25.2744	24.7957	NaN	NaN	NaN	NaN	25.1612	25.1413	25.2744	24.7957	4	0	0	1	1	6	8	9	7				+	YG_WT	7	7	5	18.5	18.5
RPS26;RPS26P11	1		1		P62854	2 of 17	0	0	5		1			OTUB1	23.3546	23.5673	23.3551	23.1653	23.4521	23.1571	23.4085	23.1904	23.3546	23.5673	23.3551	23.1653	23.4521	23.1571	23.4085	23.1904	0	5	5	5	4	3	5	4	4						5	5	5	22.4	22.4
ARPC3	1		1		O15145	4 of 17	0	0	4		1			SLC3A2	26.182	26.2611	26.1067	26.0752	26.3169	26.3421	26.3959	26.3163	26.182	26.2611	26.1067	26.0752	26.3169	26.3421	26.3959	26.3163	0	17	20	16	18	23	19	18	14						18	18	18	33.4	33.4
PTGR2	1		1		Q8N8N7	0 of 17	0	0	8		1			SEC23A	23.6867	23.6568	23.5799	23.6174	23.7627	23.5923	23.7262	23.7619	23.6867	23.6568	23.5799	23.6174	23.7627	23.5923	23.7262	23.7619	0	5	7	6	10	5	5	5	5						10	10	8	15.4	15.4
SGPP1	1		1		Q9BX95	0 of 17	0	0	11		1			NAP1L1	25.1005	25.1687	25.4017	25.7716	25.1283	25.7262	25.7749	25.8359	25.1005	25.1687	25.4017	25.7716	25.1283	25.7262	25.7749	25.8359	0	6	6	5	9	8	10	10	8						8	6	6	42.5	37.2
SRD5A3	1		1		Q9H8P0	0 of 17	0	0	8		1			TUBA1C	24.045	23.119	23.2788	23.488	23.433	23.4486	23.4342	23.0854	24.045	23.119	23.2788	23.488	23.433	23.4486	23.4342	23.0854	0	6	3	4	9	7	8	8	5						21	3	2	51.8	10.4
CD59	1		1		P13987	5 of 17	0	0	11		1			GRSF1	24.095	24.1298	24.1739	24.2345	24.3911	24.2508	24.2874	24.0003	24.095	24.1298	24.1739	24.2345	24.3911	24.2508	24.2874	24.0003	0	5	7	4	5	6	5	5	5						5	5	5	15.3	15.3
DNAJC25;hCG_1994888	1		1		Q9H1X3	0 of 17	0	0	6		1			DHX8	22.9481	23.1137	23.1729	23.179	23.0258	22.9723	22.7761	22.9184	22.9481	23.1137	23.1729	23.179	23.0258	22.9723	22.7761	22.9184	0	3	3	4	3	4	6	3	5						6	5	5	6.4	5.7
TMEM106B	1		1		Q9NUM4	1 of 17	0	0	5		1			CPSF7	24.1404	24.1986	24.1203	24.2076	24.1216	24.5496	24.2397	24.3711	24.1404	24.1986	24.1203	24.2076	24.1216	24.5496	24.2397	24.3711	0	10	9	8	6	10	9	8	10						8	8	8	24.3	24.3
ATP6V0A1	1		1		Q93050	2 of 17	0	1	14		1			MYO1C	23.7811	23.6394	23.7045	23.5747	23.5145	23.3692	23.5352	23.8261	23.7811	23.6394	23.7045	23.5747	23.5145	23.3692	23.5352	23.8261	0	6	6	9	8	7	6	9	6						13	13	13	14.3	14.3
MICB	1		1		Q29980	1 of 17	0	0	9		1			MAGOHB;MAGOH	22.1929	20.7645	22.4281	22.3677	22.635	22.7259	22.4853	22.3332	22.1929	NaN	22.4281	22.3677	22.635	22.7259	22.4853	22.3332	1	2	1	3	2	3	2	2	2						3	3	3	38.2	38.2
SNRPN;SNRPB	1		1		P63162	1 of 17	0	0	3		1			TLE3	23.8056	24.2606	24.033	23.8848	24.0469	24.0185	24.0178	24.1358	23.8056	24.2606	24.033	23.8848	24.0469	24.0185	24.0178	24.1358	0	7	6	7	4	6	5	4	5						7	7	4	11.4	11.4
Septin2	1			1	Q15019	2 of 17	0	0	5			1		IQGAP2	23.3859	23.6731	23.9803	23.3861	23.7344	21.7374	23.6143	23.6501	23.3859	23.6731	23.9803	23.3861	23.7344	NaN	23.6143	23.6501	0	2	3	7	6	4	2	3	6						14	11	11	9.8	8.3
														XRCC1	21.393	20.2832	21.1233	20.6931	21.2443	20.8992	21.1736	22.034	NaN	NaN	21.1233	NaN	21.2443	NaN	21.1736	22.034	3	1	2	1	0	2	0	2	3						3	3	3	4.8	4.8
														DSTN	24.798	24.3287	24.2025	24.3452	24.5163	24.2745	24.4455	24.2964	24.798	24.3287	24.2025	24.3452	24.5163	24.2745	24.4455	24.2964	0	4	4	3	4	4	4	5	4						4	3	3	31.9	26.7
														PDE12	24.9073	24.9204	24.9119	24.6941	24.8294	24.7135	24.6987	24.6176	24.9073	24.9204	24.9119	24.6941	24.8294	24.7135	24.6987	24.6176	0	8	10	10	8	9	9	10	10						7	7	7	19.5	19.5
														GLOD4	24.0548	24.0494	23.87	24.0232	24.0512	23.8348	23.8841	23.7301	24.0548	24.0494	23.87	24.0232	24.0512	23.8348	23.8841	23.7301	0	4	5	2	6	6	6	6	3						7	7	7	16.1	16.1
														MYADM	23.7085	20.4455	21.3259	23.3882	26.0856	25.8587	25.5142	25.1308	23.7085	NaN	NaN	23.3882	26.0856	25.8587	25.5142	25.1308	2	3	1	2	2	5	6	7	6				+	YG_WT	3	3	3	13.7	13.7
														RANBP1	25.8021	25.8944	25.8555	25.8179	25.9102	26.1282	25.7585	25.6483	25.8021	25.8944	25.8555	25.8179	25.9102	26.1282	25.7585	25.6483	0	4	5	6	4	6	6	4	5						5	5	5	14.4	14.4
														CAD	27.9699	28.01	28.0244	27.8579	27.848	27.6172	27.7481	27.8348	27.9699	28.01	28.0244	27.8579	27.848	27.6172	27.7481	27.8348	0	50	57	58	61	49	48	62	52						57	57	57	31.5	31.5
														OSBPL8	21.7692	21.8773	21.4786	19.4597	21.8307	21.9308	21.7586	21.5304	21.7692	NaN	21.4786	NaN	21.8307	21.9308	21.7586	NaN	2	3	0	3	0	2	2	3	0						6	6	6	10.2	10.2
														CDK4	23.2908	23.1993	22.9719	23.1899	23.1292	23.4173	23.3062	22.7122	23.2908	23.1993	22.9719	23.1899	23.1292	23.4173	23.3062	22.7122	0	3	3	2	2	4	4	3	3						5	4	4	37.1	32.4
														STX7	21.1865	21.1272	21.4578	20.9525	24.7055	24.7895	24.5306	24.2287	NaN	NaN	NaN	NaN	24.7055	24.7895	24.5306	24.2287	4	1	0	0	0	8	9	9	5				+	YG_WT	6	6	6	29.5	29.5
														SLC44A1	20.9369	21.1513	21.3515	20.3966	24.528	24.5076	24.3236	23.9982	NaN	NaN	NaN	NaN	24.528	24.5076	24.3236	23.9982	4	1	1	1	1	7	10	9	3				+	YG_WT	11	11	11	19.9	19.9
														SMARCC2	23.9614	23.9286	24.0414	23.9587	23.956	23.7729	23.9742	24.1338	23.9614	23.9286	24.0414	23.9587	23.956	23.7729	23.9742	24.1338	0	5	6	5	6	5	8	6	6						14	7	7	13.1	7.2
														PPP1CC	25.2815	25.1433	24.887	25.258	25.2298	25.457	25.3681	24.9268	25.2815	25.1433	24.887	25.258	25.2298	25.457	25.3681	24.9268	0	3	3	3	4	4	4	4	3						12	2	2	45.1	7.9
														PCBP2	26.8558	26.5287	26.9698	26.9574	26.6768	26.8748	26.6375	26.6819	26.8558	26.5287	26.9698	26.9574	26.6768	26.8748	26.6375	26.6819	0	12	13	13	14	17	14	14	14						10	6	3	38.1	25.2
														AK2	23.9566	23.9598	23.751	24.25	23.6762	24.3384	24.2474	23.6636	23.9566	23.9598	23.751	24.25	23.6762	24.3384	24.2474	23.6636	0	4	8	4	8	7	8	7	7						8	8	8	44	44
														HNRNPA1;HNRNPA1L2	28.1803	28.2569	28.1296	28.494	28.4265	28.6138	28.5526	28.395	28.1803	28.2569	28.1296	28.494	28.4265	28.6138	28.5526	28.395	0	19	24	22	30	23	24	32	23						15	15	15	48.9	48.9
														FAM162A	21.3466	21.9454	21.5729	21.9513	22.3095	21.9953	21.7315	19.5798	NaN	NaN	NaN	NaN	22.3095	21.9953	21.7315	NaN	4	1	0	0	1	2	2	2	0						2	2	2	11.7	11.7
														CDKAL1	22.2386	22.185	20.6653	23.0568	25.4082	25.5205	25.8486	24.7211	22.2386	22.185	NaN	23.0568	25.4082	25.5205	25.8486	24.7211	1	2	2	1	3	12	10	16	9				+	YG_WT	12	12	12	26.1	26.1
														IGF2BP2	22.8862	22.9424	23.0859	22.9789	22.9769	22.974	21.963	23.0683	22.8862	22.9424	23.0859	22.9789	22.9769	22.974	NaN	23.0683	0	4	4	2	4	3	3	1	4						6	5	5	13.6	11.4
														CLASP1	22.6298	22.6838	22.6262	22.7129	22.7164	22.5231	22.5093	22.3435	22.6298	22.6838	22.6262	22.7129	22.7164	22.5231	22.5093	22.3435	0	2	4	3	5	5	6	4	3						13	10	10	9.5	7.5
														ARPC4-TTLL3;ARPC4	22.9572	23.6283	23.2925	23.1733	23.6745	23.6241	23.07	23.187	22.9572	23.6283	23.2925	23.1733	23.6745	23.6241	23.07	23.187	0	3	6	6	4	6	5	4	6						4	4	4	21	21
														ERMP1	20.2833	22.9535	22.6426	22.5965	25.5061	25.6332	25.5217	25.0746	NaN	22.9535	22.6426	22.5965	25.5061	25.6332	25.5217	25.0746	1	1	4	2	3	20	17	18	13				+	YG_WT	14	14	14	20	20
														CPSF6	24.427	24.6331	24.4107	24.5833	24.6332	24.8349	24.6792	24.7997	24.427	24.6331	24.4107	24.5833	24.6332	24.8349	24.6792	24.7997	0	7	7	6	7	9	7	9	7						7	7	7	14.4	14.4
														DPP3	22.4109	23.2782	23.487	23.2496	22.9928	22.9935	22.722	22.9698	22.4109	23.2782	23.487	23.2496	22.9928	22.9935	22.722	22.9698	0	2	4	6	6	4	5	3	4						8	8	8	14.7	14.7
														NUP160	24.8091	24.7921	24.9553	24.8105	24.6546	24.6272	24.4881	24.7458	24.8091	24.7921	24.9553	24.8105	24.6546	24.6272	24.4881	24.7458	0	11	9	10	8	8	6	5	7						12	12	12	10	10
														API5	25.9566	25.8857	25.78	25.9601	25.8848	26.1307	26.0348	26.0003	25.9566	25.8857	25.78	25.9601	25.8848	26.1307	26.0348	26.0003	0	14	17	13	16	20	17	16	16						17	17	17	33.9	33.9
														GOLT1B	20.4634	21.3591	21.467	21.0787	21.4165	22.1743	21.9648	20.3146	NaN	NaN	NaN	NaN	21.4165	22.1743	21.9648	NaN	4	0	1	1	1	2	3	3	1						3	3	3	51.4	51.4
														RPL18	27.0582	27.1195	26.8863	27.047	27.9002	27.74	27.5815	27.429	27.0582	27.1195	26.8863	27.047	27.9002	27.74	27.5815	27.429	0	15	16	13	15	16	19	19	17						7	7	7	37.8	37.8
														ATP5J2-PTCD1;PTCD1	24.1256	24.4393	24.5296	24.4631	25.282	25.3404	25.1779	25.0051	24.1256	24.4393	24.5296	24.4631	25.282	25.3404	25.1779	25.0051	0	6	6	6	7	7	9	10	7						9	9	9	11.2	11.2
														SNW1	23.4026	23.5873	23.4275	23.6293	23.4004	23.6514	23.6102	23.641	23.4026	23.5873	23.4275	23.6293	23.4004	23.6514	23.6102	23.641	0	4	6	3	5	3	6	4	7						9	9	9	19.1	19.1
														DDX24	23.8898	23.9026	24.0396	24.1414	23.8625	24.0211	23.9532	23.8776	23.8898	23.9026	24.0396	24.1414	23.8625	24.0211	23.9532	23.8776	0	5	6	6	7	4	5	7	7						9	9	9	12.4	12.4
														CDK2;CDK3	20.9359	21.5363	21.1818	21.1164	20.822	22.1252	21.8983	21.9268	NaN	NaN	NaN	NaN	NaN	22.1252	21.8983	21.9268	4	0	0	1	1	0	3	2	2						5	3	3	16.2	10.7
														PSMA6	25.2262	25.4092	25.1782	25.436	25.3598	25.5092	25.2005	25.3058	25.2262	25.4092	25.1782	25.436	25.3598	25.5092	25.2005	25.3058	0	6	8	9	8	8	7	8	8						8	8	8	38.9	38.9
														PAPOLA	23.3758	22.8857	23.0807	22.8511	22.8384	22.7787	23.0056	23.0901	23.3758	22.8857	23.0807	22.8511	22.8384	22.7787	23.0056	23.0901	0	3	5	5	6	5	7	6	6						11	11	11	18.2	18.2
														SLC12A2	24.036	24.2343	24.2604	24.0646	24.3069	24.3229	24.1917	24.2463	24.036	24.2343	24.2604	24.0646	24.3069	24.3229	24.1917	24.2463	0	10	9	8	7	9	10	11	9						14	14	14	15.8	15.8
														XXYLT1	23.1059	24.296	23.8995	24.6364	27.3611	27.4901	27.3865	26.7696	23.1059	24.296	23.8995	24.6364	27.3611	27.4901	27.3865	26.7696	0	4	7	4	12	28	26	30	21				+	YG_WT	16	16	16	48.1	48.1
														MRPS27	23.2607	22.9996	22.9735	22.9354	22.6366	23.0045	23.092	22.7104	23.2607	22.9996	22.9735	22.9354	22.6366	23.0045	23.092	22.7104	0	4	2	5	4	3	6	6	4						6	6	6	19.8	19.8
														CELF1	22.2002	22.3161	22.0515	20.5289	21.9169	22.6308	22.6783	20.8245	NaN	22.3161	NaN	NaN	21.9169	22.6308	22.6783	NaN	3	1	3	3	1	3	4	2	1						6	6	6	12.5	12.5
														CDC27	22.9592	23.2229	23.2753	22.9526	22.9438	23.0821	23.0746	23.1122	22.9592	23.2229	23.2753	22.9526	22.9438	23.0821	23.0746	23.1122	0	5	6	6	4	4	3	4	3						9	9	9	13.2	13.2
														PUS1	22.1238	22.2346	22.2387	22.1048	22.36	22.4332	22.2294	22.1807	22.1238	22.2346	22.2387	22.1048	22.36	22.4332	22.2294	22.1807	0	3	2	4	5	6	4	2	3						7	7	7	18.8	18.8
														HNRNPH1	28.3641	28.1361	28.3949	28.8321	28.4099	28.8751	28.7803	28.8172	28.3641	28.1361	28.3949	28.8321	28.4099	28.8751	28.7803	28.8172	0	30	30	28	34	35	38	43	32						15	15	8	43.4	43.4
														ERC1	22.2332	22.3305	22.2546	22.1269	22.0685	22.1907	22.362	21.1818	22.2332	22.3305	22.2546	22.1269	22.0685	22.1907	22.362	NaN	0	3	2	3	5	3	3	3	1						5	5	5	6.2	6.2
														AMPD2	23.4241	23.1648	22.9914	22.8886	23.0591	23.0444	23.1974	23.2545	23.4241	23.1648	22.9914	22.8886	23.0591	23.0444	23.1974	23.2545	0	5	6	6	7	6	5	6	7						11	11	11	12.4	12.4
														RBM33	22.2518	20.9736	20.5473	21.4751	22.415	21.4996	21.7799	22.1424	NaN	NaN	NaN	NaN	22.415	NaN	21.7799	22.1424	4	1	0	1	1	2	0	2	2						2	2	2	2.8	2.8
														PHF8	21.6739	21.4769	21.8329	21.7831	21.3504	21.77	20.9371	21.6081	21.6739	21.4769	21.8329	21.7831	21.3504	21.77	NaN	21.6081	0	3	3	2	2	3	3	1	2						4	4	3	4.6	4.6
														IMPDH2	28.1306	28.0638	28.0238	28.0912	27.9609	28.065	28.1301	28.1507	28.1306	28.0638	28.0238	28.0912	27.9609	28.065	28.1301	28.1507	0	24	32	26	36	30	34	38	33						21	21	19	38.9	38.9
														PTPN1	23.9629	24.2967	23.5804	22.3256	26.8965	27.2076	26.9233	26.1805	23.9629	24.2967	23.5804	22.3256	26.8965	27.2076	26.9233	26.1805	0	6	4	5	2	20	31	29	16				+	YG_WT	20	20	20	40.2	40.2
														SLC7A2	21.1793	24.0115	20.5419	23.9271	25.7582	25.8643	25.7926	25.2652	NaN	24.0115	NaN	23.9271	25.7582	25.8643	25.7926	25.2652	2	1	4	2	4	14	14	13	13				+	YG_WT	11	11	10	18.4	18.4
														ZDHHC14	22.0983	21.7341	21.2533	21.8661	22.692	22.5037	22.3154	21.1457	NaN	NaN	NaN	NaN	22.692	22.5037	22.3154	NaN	4	1	1	0	1	2	2	2	1						2	2	2	17.9	17.9
														PPP5C	24.7511	24.7059	24.6999	23.7489	24.46	24.6212	24.4361	24.5669	24.7511	24.7059	24.6999	23.7489	24.46	24.6212	24.4361	24.5669	0	13	11	10	7	11	8	8	13						8	8	8	18.6	18.6
														HADHA	27.6009	27.4853	27.5356	27.6119	27.3336	27.4914	27.3862	27.4772	27.6009	27.4853	27.5356	27.6119	27.3336	27.4914	27.3862	27.4772	0	31	26	30	32	25	32	32	30						30	30	30	48	48
														CLPB	21.9039	22.4364	22.4496	22.2159	22.4665	21.3284	22.3986	22.203	NaN	22.4364	22.4496	22.2159	22.4665	NaN	22.3986	22.203	1	1	2	1	2	3	1	1	2						4	4	4	6	6
														FERMT2	22.4032	22.0842	20.7262	22.9754	22.1864	22.4539	22.8395	22.8124	22.4032	22.0842	NaN	22.9754	22.1864	22.4539	22.8395	22.8124	1	4	4	2	6	3	4	4	6						6	6	6	11.4	11.4
														IDH3A	24.9198	24.9197	24.9335	24.8007	25.0831	25.0819	24.6966	24.7946	24.9198	24.9197	24.9335	24.8007	25.0831	25.0819	24.6966	24.7946	0	8	10	7	7	11	9	9	9						7	7	7	24.5	24.5
														ANKRD17	24.5143	24.4631	24.533	24.4194	24.173	24.2992	24.0415	24.2182	24.5143	24.4631	24.533	24.4194	24.173	24.2992	24.0415	24.2182	0	15	14	12	15	9	10	14	11						20	20	8	10.2	10.2
														ANP32A	24.7069	24.5106	24.7184	24.5812	24.2136	24.7694	24.6957	24.47	24.7069	24.5106	24.7184	24.5812	24.2136	24.7694	24.6957	24.47	0	6	6	5	5	3	5	3	4						6	5	5	29.9	20.9
														AKR7A2	20.0422	22.2653	22.4458	20.0979	22.1519	22.4958	22.4154	22.5808	NaN	NaN	22.4458	NaN	22.1519	22.4958	22.4154	22.5808	3	3	2	3	2	3	3	3	2						3	3	3	13.4	13.4
														SRPK1	24.7867	24.9076	24.8801	24.5755	24.5683	24.5839	24.3259	24.7887	24.7867	24.9076	24.8801	24.5755	24.5683	24.5839	24.3259	24.7887	0	6	6	7	9	7	7	11	8						9	9	5	14	14
														RPS17	23.6286	24.2794	23.7605	24.2763	23.8496	24.859	24.3964	23.3073	23.6286	24.2794	23.7605	24.2763	23.8496	24.859	24.3964	23.3073	0	2	2	3	4	3	5	7	2						5	5	5	11.8	11.8
														MACF1	22.4914	22.0323	20.8026	20.4446	22.5401	20.1186	22.1394	21.9798	22.4914	22.0323	NaN	NaN	22.5401	NaN	22.1394	21.9798	2	4	3	3	3	5	2	6	2						19	18	18	3	2.9
														FUS	25.5823	25.5331	25.3934	25.9384	25.7277	25.7425	25.9637	26.1277	25.5823	25.5331	25.3934	25.9384	25.7277	25.7425	25.9637	26.1277	0	9	9	9	10	11	9	11	14						8	8	6	10.6	10.6
														ZNF598	22.2562	22.021	22.3118	22.3703	22.1484	22.1747	22.0451	22.22	22.2562	22.021	22.3118	22.3703	22.1484	22.1747	22.0451	22.22	0	4	4	2	5	5	4	4	6						7	7	7	9	9
														UQCRC2	25.0177	24.6663	24.6912	24.8089	24.7103	24.8431	24.6952	24.8101	25.0177	24.6663	24.6912	24.8089	24.7103	24.8431	24.6952	24.8101	0	5	6	6	11	6	8	9	6						8	8	8	26.7	26.7
														COX5A	20.5001	20.7366	21.8171	21.2378	20.248	21.7615	21.7157	21.7402	NaN	NaN	NaN	NaN	NaN	21.7615	21.7157	21.7402	4	1	0	0	1	1	2	2	2						2	2	2	24.6	24.6
														SURF4	21.3581	23.4651	23.692	20.5953	25.1177	26.267	25.6408	24.901	NaN	23.4651	23.692	NaN	25.1177	26.267	25.6408	24.901	2	1	3	5	0	8	12	10	6				+	YG_WT	5	5	5	35.5	35.5
														EARS2	21.7645	21.7984	21.4773	21.8078	21.733	22.0478	21.98	21.9752	21.7645	21.7984	21.4773	21.8078	NaN	22.0478	21.98	21.9752	0	2	2	2	2	1	2	2	2						2	2	2	4.5	4.5
														NOB1	21.1165	19.7287	20.8642	21.1376	19.8355	21.6584	21.5339	20.9982	NaN	NaN	NaN	21.1376	NaN	21.6584	21.5339	20.9982	3	2	2	3	2	3	3	3	2						3	3	3	40.9	40.9
														DHX30	26.9129	26.91	27.0128	26.8377	26.8573	26.8185	26.7474	26.8463	26.9129	26.91	27.0128	26.8377	26.8573	26.8185	26.7474	26.8463	0	32	34	36	41	32	32	38	37						42	42	42	37.4	37.4
														THUMPD3	21.9502	21.7051	21.704	21.7375	21.7554	22.0379	21.8443	21.926	21.9502	21.7051	21.704	21.7375	21.7554	22.0379	21.8443	NaN	0	3	5	2	2	3	2	3	1						3	3	3	13.4	13.4
														ALG5	20.211	21.9073	22.2943	20.8414	24.8981	24.8487	24.7142	23.5052	NaN	NaN	22.2943	NaN	24.8981	24.8487	24.7142	23.5052	3	1	1	2	1	5	8	6	5				+	YG_WT	7	7	7	23.5	23.5
														DAGLB	20.3396	21.8838	21.241	21.2934	24.5277	24.3496	24.2185	24.2624	NaN	NaN	NaN	NaN	24.5277	24.3496	24.2185	24.2624	4	1	1	1	1	4	9	11	7				+	YG_WT	10	10	10	19.7	19.7
														GIGYF2	24.5643	24.6151	24.64	24.4416	24.5666	24.4033	24.3817	24.7157	24.5643	24.6151	24.64	24.4416	24.5666	24.4033	24.3817	24.7157	0	8	8	8	4	11	8	7	8						8	8	8	8.6	8.6
														DDX19A;DDX19B	24.9311	24.8919	24.9228	24.6998	24.949	24.8827	24.7809	24.6802	24.9311	24.8919	24.9228	24.6998	24.949	24.8827	24.7809	24.6802	0	8	6	8	8	8	12	6	8						15	15	15	37	37
														NSF	25.174	25.2026	25.1208	25.0121	24.9431	25.0002	24.9829	24.9678	25.174	25.2026	25.1208	25.0121	24.9431	25.0002	24.9829	24.9678	0	11	14	11	12	12	10	12	12						15	15	15	21.9	21.9
														SLC25A11	25.2188	25.3919	25.1319	25.0021	25.7215	25.6185	25.4729	25.2945	25.2188	25.3919	25.1319	25.0021	25.7215	25.6185	25.4729	25.2945	0	10	10	9	9	11	12	11	9						11	11	11	41.2	41.2
														MFSD10	21.607	20.562	21.3462	21.8365	24.6758	24.6211	24.79	23.7899	NaN	NaN	NaN	NaN	24.6758	24.6211	24.79	23.7899	4	0	1	0	1	5	5	3	3				+	YG_WT	6	6	6	14.3	14.3
														GEMIN4	24.842	25.0999	24.9575	24.8113	24.8149	24.7956	24.5865	24.8188	24.842	25.0999	24.9575	24.8113	24.8149	24.7956	24.5865	24.8188	0	7	8	11	9	10	11	7	16						13	13	13	14.1	14.1
														TMEM219	20.4332	21.666	21.0117	21.9104	22.9576	22.7381	22.1421	20.0575	NaN	NaN	NaN	NaN	22.9576	22.7381	22.1421	NaN	4	0	0	0	0	3	4	3	2						2	2	2	13.6	13.6
														EIF5A;EIF5AL1;EIF5A2	27.8095	27.5571	27.702	27.8583	27.7025	28.3601	28.259	27.9657	27.8095	27.5571	27.702	27.8583	27.7025	28.3601	28.259	27.9657	0	9	11	11	15	13	16	13	12						10	10	10	76	76
														METTL7B	21.2283	21.328	22.3556	21.4182	24.9347	24.9925	24.5865	24.228	NaN	NaN	NaN	NaN	24.9347	24.9925	24.5865	24.228	4	0	0	0	0	10	12	8	5				+	YG_WT	6	6	6	22.1	22.1
														KDM2A	21.7909	21.8848	21.0124	21.6039	21.7861	20.9907	21.675	21.7361	21.7909	21.8848	NaN	21.6039	21.7861	NaN	21.675	21.7361	1	4	3	3	2	2	1	2	3						4	4	4	3.8	3.8
														NUP88	23.8648	23.6809	23.8673	23.7415	24.0184	23.6219	23.7593	23.6513	23.8648	23.6809	23.8673	23.7415	24.0184	23.6219	23.7593	23.6513	0	6	7	7	4	7	7	4	4						8	8	8	13.4	13.4
														MLLT4	25.8206	25.6796	25.7853	25.7103	25.5446	25.546	25.6302	25.803	25.8206	25.6796	25.7853	25.7103	25.5446	25.546	25.6302	25.803	0	17	16	17	21	18	22	24	23						29	29	29	20.4	20.4
														KIAA0368;ECM29	26.1308	25.99	26.1329	25.9688	25.8567	25.8538	25.8139	26.0816	26.1308	25.99	26.1329	25.9688	25.8567	25.8538	25.8139	26.0816	0	27	22	21	22	18	23	22	22						32	32	32	19.7	19.7
														NOMO3;NOMO2	25.8063	25.732	25.7151	25.7516	25.6437	25.3826	25.4945	25.5408	25.8063	25.732	25.7151	25.7516	25.6437	25.3826	25.4945	25.5408	0	17	16	16	18	19	15	18	12						19	19	1	19	19
														TOR1AIP1	22.3754	21.8153	21.1673	21.4838	21.6852	21.7888	21.693	21.3146	NaN	21.8153	21.1673	21.4838	21.6852	21.7888	NaN	21.3146	1	1	2	3	2	3	2	1	2						3	3	3	6.7	6.7
														DDX41	21.7618	22.2882	21.0762	22.2808	21.9024	21.7611	22.0254	20.0383	NaN	22.2882	NaN	22.2808	21.9024	21.7611	22.0254	NaN	2	1	2	1	3	2	3	3	1						7	7	7	13.9	13.9
														AGTPBP1	21.7335	21.8325	21.1413	21.0951	21.0927	20.8196	20.5934	20.6528	NaN	NaN	21.1413	21.0951	21.0927	20.8196	NaN	20.6528	2	0	0	3	2	2	2	1	2						3	3	3	2.6	2.6
														SRSF2	21.6351	21.3813	20.8998	23.7055	22.7572	22.697	23.3047	23.4482	NaN	NaN	NaN	23.7055	22.7572	22.697	23.3047	23.4482	3	1	1	1	2	3	4	1	1						3	3	1	24.6	24.6
														LUC7L3	24.0443	23.9281	23.8401	23.9516	24.0692	24.2559	24.1334	24.1487	24.0443	23.9281	23.8401	23.9516	24.0692	24.2559	24.1334	24.1487	0	3	4	4	5	5	6	5	5						5	5	5	11.9	11.9
														ALDOA	30.1609	30.0596	29.919	29.976	29.9278	30.0501	30.0194	30.008	30.1609	30.0596	29.919	29.976	29.9278	30.0501	30.0194	30.008	0	48	51	52	56	51	55	62	47						26	26	24	62	62
														PHB2	24.0519	24.0214	24.1521	24.8269	24.6908	23.8421	23.7865	24.4202	24.0519	24.0214	24.1521	24.8269	24.6908	23.8421	23.7865	24.4202	0	5	5	4	13	9	7	6	9						11	11	11	41.3	41.3
														OLA1	25.0994	25.2	24.8636	24.9392	24.8992	25.3634	24.9202	25.2742	25.0994	25.2	24.8636	24.9392	24.8992	25.3634	24.9202	25.2742	0	8	12	8	10	9	11	8	10						9	9	9	26.8	26.8
														THEM6	20.7204	21.5644	20.4548	21.5095	24.8925	24.103	23.9006	23.7017	NaN	NaN	NaN	NaN	24.8925	24.103	23.9006	23.7017	4	1	1	0	0	6	9	7	5				+	YG_WT	7	7	7	29.3	29.3
														BRD1	21.0025	21.148	20.7509	19.9246	20.7077	20.1064	20.2708	20.1623	21.0025	21.148	20.7509	19.9246	20.7077	20.1064	20.2708	20.1623	0	2	3	2	3	2	2	2	2						4	4	4	6.7	6.7
														RPL36A;RPL36A-HNRNPH2	23.7704	23.6383	23.7245	23.8547	24.4735	24.23	24.1124	24.1014	23.7704	23.6383	23.7245	23.8547	24.4735	24.23	24.1124	24.1014	0	7	7	8	7	7	7	7	6						4	4	1	23.9	23.9
														TBCD	23.3974	23.4059	23.3527	22.8981	23.2052	22.6266	22.6835	22.9921	23.3974	23.4059	23.3527	22.8981	23.2052	22.6266	22.6835	22.9921	0	5	6	6	4	5	5	5	7						10	10	10	9.4	9.4
														DCXR	21.8391	21.5255	21.873	22.0923	22.1301	22.2626	21.8487	21.7766	21.8391	21.5255	21.873	22.0923	22.1301	22.2626	21.8487	21.7766	0	4	3	2	3	4	3	1	2						4	4	4	17.9	17.9
														DDX5	28.5744	28.5607	28.6118	28.662	28.5302	28.7265	28.6611	28.7058	28.5744	28.5607	28.6118	28.662	28.5302	28.7265	28.6611	28.7058	0	58	65	63	65	69	66	71	59						34	34	25	46.3	46.3
														RPL19	26.2355	26.3377	26.3597	26.3741	27.126	27.0422	26.5209	26.611	26.2355	26.3377	26.3597	26.3741	27.126	27.0422	26.5209	26.611	0	5	5	6	9	11	11	11	6						8	8	8	34.7	34.7
														SRSF1	23.8967	24.1075	24.185	24.3848	24.2523	24.4246	23.8885	23.9962	23.8967	24.1075	24.185	24.3848	24.2523	24.4246	23.8885	23.9962	0	4	4	4	5	7	6	4	5						5	5	5	15.4	15.4
														CHERP	24.2143	24.4712	24.3669	24.2596	24.2221	23.9739	24.1029	24.2905	24.2143	24.4712	24.3669	24.2596	24.2221	23.9739	24.1029	24.2905	0	5	7	5	5	7	9	7	9						10	10	10	11.4	11.4
														SNRPN;SNRPB	24.6009	24.758	23.9931	24.6323	25.0603	24.6464	24.8119	24.8512	24.6009	24.758	23.9931	24.6323	25.0603	24.6464	24.8119	24.8512	0	5	3	3	6	5	3	6	5						4	4	4	22.5	22.5
														YTHDC1	22.8055	22.7647	23.0159	22.8427	23.0077	23.0082	22.9033	22.7096	22.8055	22.7647	23.0159	22.8427	23.0077	23.0082	22.9033	22.7096	0	4	4	6	4	4	6	5	4						7	7	7	9.6	9.6
														ALDH3A2	23.5341	23.5979	23.5673	23.3462	23.6407	23.5722	23.5721	23.3784	23.5341	23.5979	23.5673	23.3462	23.6407	23.5722	23.5721	23.3784	0	3	6	3	5	6	7	5	6						5	5	5	14.8	14.8
														ZNF207	23.715	23.8164	23.4626	23.6588	23.8966	24.0603	23.8905	24.1393	23.715	23.8164	23.4626	23.6588	23.8966	24.0603	23.8905	24.1393	0	4	2	3	4	3	4	5	3						4	4	4	7.9	7.9
														BUB3	25.4465	25.7527	25.6321	25.6456	25.8727	25.756	25.5116	25.723	25.4465	25.7527	25.6321	25.6456	25.8727	25.756	25.5116	25.723	0	6	8	10	10	12	12	10	9						10	10	10	34.5	34.5
														CUL4B	25.9508	26.0049	25.9853	25.8267	25.8559	25.8893	25.7061	25.7051	25.9508	26.0049	25.9853	25.8267	25.8559	25.8893	25.7061	25.7051	0	17	13	15	14	12	14	17	18						24	24	17	29.7	29.7
														SPCS1	21.4897	21.9106	20.4326	21.5343	24.3606	25.0344	24.4153	23.9038	NaN	NaN	NaN	NaN	24.3606	25.0344	24.4153	23.9038	4	0	0	0	0	5	8	9	2				+	YG_WT	3	3	3	31.4	31.4
														UBAC2	22.1506	20.9391	20.2396	20.2053	24.4476	24.2526	23.7405	23.4099	NaN	NaN	NaN	NaN	24.4476	24.2526	23.7405	23.4099	4	0	0	0	0	5	7	4	2				+	YG_WT	10	10	10	34.6	34.6
														LONP1	25.7163	25.7705	25.664	25.6139	25.4942	25.4519	25.5608	25.6538	25.7163	25.7705	25.664	25.6139	25.4942	25.4519	25.5608	25.6538	0	19	17	19	17	22	14	13	17						21	21	21	30.5	30.5
														PSMD8	21.9084	22.0952	22.3452	22.273	22.3731	22.2607	22.252	22.3195	21.9084	22.0952	22.3452	22.273	22.3731	22.2607	22.252	22.3195	0	3	3	6	4	3	4	4	3						4	4	4	18	18
														H3F3B;HIST2H3A;HIST3H3;H3F3A;HIST1H3A;H3F3C	28.8289	29.1289	28.8326	29.5084	29.8902	29.948	29.4839	29.1825	28.8289	29.1289	28.8326	29.5084	29.8902	29.948	29.4839	29.1825	0	9	11	10	13	14	14	15	10						6	6	2	26.5	26.5
														DAZAP1	23.5366	23.7478	23.882	23.5192	23.7025	23.6313	23.6484	23.7594	23.5366	23.7478	23.882	23.5192	23.7025	23.6313	23.6484	23.7594	0	3	4	3	4	2	4	4	4						3	3	3	14.1	14.1
														PRKCSH	24.7408	24.6858	24.6663	24.6065	24.5048	24.5053	24.6535	24.6893	24.7408	24.6858	24.6663	24.6065	24.5048	24.5053	24.6535	24.6893	0	10	7	9	5	8	7	8	6						8	8	8	13.6	13.6
														SEH1L	21.0753	21.2341	20.6216	21.6473	21.4342	21.8756	20.9298	21.5462	NaN	NaN	NaN	21.6473	21.4342	21.8756	NaN	21.5462	3	0	0	0	1	3	2	0	2						4	4	4	20.5	20.5
														U2AF2	25.5835	25.4062	25.4931	25.7173	25.2582	25.1779	25.5088	25.7735	25.5835	25.4062	25.4931	25.7173	25.2582	25.1779	25.5088	25.7735	0	9	8	9	11	10	8	10	11						9	9	9	40.7	40.7
														BCAP31	24.0975	24.6091	24.5384	24.8136	28.2274	27.9399	27.4159	26.4941	24.0975	24.6091	24.5384	24.8136	28.2274	27.9399	27.4159	26.4941	0	5	4	6	6	30	22	27	14				+	YG_WT	13	13	13	40.7	40.7
														FARSA	23.3861	23.7717	23.796	24.0239	23.9417	23.7993	23.7999	24.0379	23.3861	23.7717	23.796	24.0239	23.9417	23.7993	23.7999	24.0379	0	4	6	6	6	7	6	7	6						9	9	9	18.2	18.2
														COMT	24.2628	24.7947	24.6422	25.1616	27.6867	28.166	28.0913	26.9168	24.2628	24.7947	24.6422	25.1616	27.6867	28.166	28.0913	26.9168	0	3	5	7	7	26	30	33	18				+	YG_WT	16	16	16	62.4	62.4
														DUSP3	21.4462	22.4254	21.473	21.4105	21.8287	21.6536	21.7458	19.8558	21.4462	NaN	21.473	NaN	21.8287	21.6536	21.7458	NaN	2	3	2	2	2	3	3	3	0						3	3	3	20	20
														FBL	24.2785	24.3322	24.3005	24.3665	24.5466	24.7258	24.4654	24.4481	24.2785	24.3322	24.3005	24.3665	24.5466	24.7258	24.4654	24.4481	0	4	7	7	9	9	11	10	10						7	7	6	27.6	27.6
														AP2S1	20.4126	20.3339	21.0943	21.8875	22.1612	22.1012	22.0513	22.0334	NaN	NaN	NaN	21.8875	22.1612	22.1012	22.0513	22.0334	3	1	1	0	2	2	3	4	2						3	3	3	28.7	28.7
														RPS11	26.1554	26.3126	26.0663	25.967	26.4535	26.339	26.2275	26.0826	26.1554	26.3126	26.0663	25.967	26.4535	26.339	26.2275	26.0826	0	7	12	7	11	14	12	11	7						9	9	9	61	61
														NAPA	23.8274	23.7999	23.7379	23.7086	23.9576	24.1453	23.816	23.8239	23.8274	23.7999	23.7379	23.7086	23.9576	24.1453	23.816	23.8239	0	5	8	6	5	7	7	7	8						9	9	9	46.1	46.1
														RPS16	25.777	26.0358	25.8281	26.09	26.2909	26.4318	26.0552	26.0326	25.777	26.0358	25.8281	26.09	26.2909	26.4318	26.0552	26.0326	0	12	12	11	11	13	15	12	11						9	9	9	54.3	54.3
														POLD1	25.673	25.6004	25.6185	25.4253	25.5705	25.2005	25.3323	25.3608	25.673	25.6004	25.6185	25.4253	25.5705	25.2005	25.3323	25.3608	0	20	19	15	17	16	18	17	20						22	22	22	20.8	20.8
														SUGP2	23.9526	23.8835	23.8868	23.7152	23.8439	23.8816	23.713	23.75	23.9526	23.8835	23.8868	23.7152	23.8439	23.8816	23.713	23.75	0	8	9	8	9	10	7	9	7						12	12	12	13	13
														AGPS	25.3919	25.5803	25.3989	25.4315	25.2347	25.1052	24.8668	24.8925	25.3919	25.5803	25.3989	25.4315	25.2347	25.1052	24.8668	24.8925	0	10	13	13	16	10	14	10	10						18	18	18	31	31
														KIF2A	23.1487	23.044	23.2205	22.5504	23.0178	23.2214	23.0743	23.3134	23.1487	23.044	23.2205	NaN	23.0178	23.2214	23.0743	23.3134	1	4	3	4	2	3	6	4	4						10	10	9	13.9	13.9
														DDX39A	20.5574	23.3715	23.3253	23.4817	23.3476	23.836	23.5008	23.5398	NaN	23.3715	23.3253	23.4817	23.3476	23.836	23.5008	23.5398	1	1	2	2	2	3	2	3	2						11	3	1	28.1	9.1
														ACOT7	23.4581	24.0238	23.7696	23.3401	23.7153	23.4532	23.3415	23.6647	23.4581	24.0238	23.7696	23.3401	23.7153	23.4532	23.3415	23.6647	0	3	6	8	5	8	9	7	6						7	7	7	22.6	22.6
														CKAP4	28.2117	28.3471	28.0704	28.3059	31.3809	31.4845	31.1555	30.8622	28.2117	28.3471	28.0704	28.3059	31.3809	31.4845	31.1555	30.8622	0	33	36	29	42	93	90	97	80				+	YG_WT	39	39	39	66.4	66.4
														GTPBP1	23.1987	22.8634	23.2511	23.1974	23.2335	23.1941	23.4432	23.1278	23.1987	22.8634	23.2511	23.1974	23.2335	23.1941	23.4432	23.1278	0	4	3	4	3	5	4	4	4						5	5	5	9.4	9.4
														STXBP3	22.9026	22.8659	22.8327	22.7972	23.0796	22.885	22.7176	22.7919	22.9026	22.8659	22.8327	22.7972	23.0796	22.885	22.7176	22.7919	0	5	5	4	3	4	5	3	5						6	6	6	10.1	10.1
														AP3B1	25.0027	24.876	25.1457	24.7923	24.7378	24.5171	24.4549	24.751	25.0027	24.876	25.1457	24.7923	24.7378	24.5171	24.4549	24.751	0	10	12	15	12	10	7	12	10						20	20	20	21.5	21.5
														PSMD11	25.5058	25.5525	25.4619	25.4266	25.4134	25.4552	25.4492	25.3949	25.5058	25.5525	25.4619	25.4266	25.4134	25.4552	25.4492	25.3949	0	12	11	11	15	12	13	17	11						16	16	16	43.4	43.4
														PSMD12	25.3183	25.4328	25.4158	25.2766	25.3512	25.3184	25.1478	25.328	25.3183	25.4328	25.4158	25.2766	25.3512	25.3184	25.1478	25.328	0	15	14	15	14	15	13	12	14						13	13	13	31.6	31.6
														PGRMC1	21.7416	22.6039	22.2946	22.6377	22.8207	23.3412	22.9657	20.9692	NaN	22.6039	NaN	22.6377	22.8207	23.3412	22.9657	NaN	2	1	4	2	3	4	6	4	4						5	5	5	30.3	30.3
														SUPT5H	25.4906	25.4275	25.4987	25.5122	25.2531	25.4048	25.3742	25.4874	25.4906	25.4275	25.4987	25.5122	25.2531	25.4048	25.3742	25.4874	0	13	11	14	18	9	8	16	12						21	21	21	23.9	23.9
														DFFA	21.054	21.1964	22.9022	22.5082	20.3444	22.5585	22.5633	22.902	NaN	NaN	22.9022	NaN	NaN	22.5585	22.5633	22.902	3	0	2	3	1	2	2	4	4						5	5	5	20.2	20.2
														CLIC1	26.546	26.4625	26.3908	26.262	26.4458	26.5894	26.4409	26.3565	26.546	26.4625	26.3908	26.262	26.4458	26.5894	26.4409	26.3565	0	12	10	11	10	10	13	11	12						9	9	9	36.9	36.9
														EIF3F	23.3643	23.7336	23.5005	23.6637	23.8474	23.8493	23.6341	23.6253	23.3643	23.7336	23.5005	23.6637	23.8474	23.8493	23.6341	23.6253	0	3	6	7	9	10	9	6	10						8	8	8	28.3	28.3
														IPO5	27.3787	27.352	27.4935	27.3063	27.1259	27.068	27.0984	27.2621	27.3787	27.352	27.4935	27.3063	27.1259	27.068	27.0984	27.2621	0	29	33	35	36	29	30	34	30						29	29	29	33	33
														POLRMT	22.9524	23.0231	22.7825	23.1348	22.7087	22.8463	20.8962	22.9915	22.9524	23.0231	22.7825	23.1348	22.7087	22.8463	NaN	22.9915	0	3	2	2	3	4	5	1	8						9	9	9	7.5	7.5
														IGF2BP3	24.2831	24.3592	24.2564	24.2964	24.1275	24.1771	24.2434	24.259	24.2831	24.3592	24.2564	24.2964	24.1275	24.1771	24.2434	24.259	0	9	9	8	8	8	9	9	9						14	12	12	28.7	24.7
														DNM1L	25.3876	25.2356	25.3385	25.093	25.0777	24.9496	25.0592	25.113	25.3876	25.2356	25.3385	25.093	25.0777	24.9496	25.0592	25.113	0	10	14	10	10	12	12	15	10						17	17	17	22.6	22.6
														RTCA	22.6611	22.7862	22.7397	22.502	22.6439	22.54	22.4947	22.5196	22.6611	22.7862	22.7397	22.502	22.6439	22.54	22.4947	22.5196	0	3	5	3	3	3	3	4	3						4	4	4	13.4	13.4
														GOLIM4	21.6954	20.5261	20.7459	22.4161	22.9043	20.5824	22.4189	22.0988	NaN	NaN	NaN	NaN	22.9043	NaN	22.4189	22.0988	4	0	0	0	0	3	3	5	2						6	6	6	10.6	10.6
														NCEH1	20.6787	21.0216	19.9915	20.1479	23.4609	23.8067	23.3782	23.0857	NaN	NaN	NaN	NaN	23.4609	23.8067	23.3782	23.0857	4	1	1	1	0	3	3	3	2				+	YG_WT	4	4	4	11.8	11.8
														KPNA3	23.432	23.5072	23.3667	23.2982	23.4009	23.4078	23.3621	23.1742	23.432	23.5072	23.3667	23.2982	23.4009	23.4078	23.3621	23.1742	0	3	4	3	3	4	4	3	3						5	5	2	9.4	9.4
														NOP56	25.9294	25.9655	25.9773	25.9875	26.1709	26.2968	26.0519	26.2551	25.9294	25.9655	25.9773	25.9875	26.1709	26.2968	26.0519	26.2551	0	15	11	11	19	16	21	23	19						21	21	21	40.7	40.7
														ARID1A	23.3768	23.4179	23.5503	23.4534	20.8835	23.1223	23.1909	23.4728	23.3768	23.4179	23.5503	23.4534	NaN	23.1223	23.1909	23.4728	0	5	7	5	6	2	6	6	5						9	9	8	5.1	5.1
														SUN1	21.1718	21.1128	20.6355	20.5259	24.6	24.9179	24.2949	21.4432	NaN	NaN	NaN	NaN	24.6	24.9179	24.2949	NaN	4	0	0	0	0	5	5	5	2				+	YG_WT	22	3	3	36.6	3.7
														EIF1AX;EIF1AY	23.4451	23.8997	23.7668	24.1323	24.3562	24.3033	23.8128	23.6898	23.4451	23.8997	23.7668	24.1323	24.3562	24.3033	23.8128	23.6898	0	4	5	5	6	6	6	5	4						4	4	4	36.1	36.1
														AP3D1	25.0069	24.9776	24.8595	24.7461	24.7416	24.6936	24.7196	25.0012	25.0069	24.9776	24.8595	24.7461	24.7416	24.6936	24.7196	25.0012	0	12	14	12	13	10	12	11	14						15	15	15	15.7	15.7
														CHD1	23.454	23.6834	23.7547	23.5759	23.5031	23.4884	23.3456	23.791	23.454	23.6834	23.7547	23.5759	23.5031	23.4884	23.3456	23.791	0	5	7	9	10	10	9	10	7						15	15	9	8.3	8.3
														IRS4	27.4658	27.5169	27.5424	27.5782	27.4038	27.4983	27.4111	27.5816	27.4658	27.5169	27.5424	27.5782	27.4038	27.4983	27.4111	27.5816	0	30	31	34	33	36	41	45	37						31	31	31	29	29
														ADAM10	22.7613	22.8028	22.8464	22.7754	23.5965	23.4057	23.5216	23.0662	22.7613	22.8028	22.8464	22.7754	23.5965	23.4057	23.5216	23.0662	0	2	2	3	4	8	6	5	5						7	7	7	10.7	10.7
														SCAMP2	24.52	24.585	24.5123	24.9495	27.5251	28.0322	27.7876	27.0039	24.52	24.585	24.5123	24.9495	27.5251	28.0322	27.7876	27.0039	0	4	5	4	4	6	8	8	5				+	YG_WT	3	3	2	13.7	13.7
														PI4K2B	21.1524	21.3134	20.249	20.4375	23.8716	23.6454	23.7521	23.534	NaN	NaN	NaN	NaN	23.8716	23.6454	23.7521	23.534	4	1	0	0	0	5	6	6	4				+	YG_WT	5	5	5	13.5	13.5
														PRMT5	27.1703	27.2443	27.1528	26.9668	26.9891	26.8506	27.0192	26.9924	27.1703	27.2443	27.1528	26.9668	26.9891	26.8506	27.0192	26.9924	0	19	18	19	23	16	19	20	21						18	18	18	32	32
														TCERG1	26.1167	26.0423	26.0178	25.9455	25.974	25.9033	25.8404	26.1301	26.1167	26.0423	26.0178	25.9455	25.974	25.9033	25.8404	26.1301	0	16	21	24	23	25	23	21	22						27	27	27	22.7	22.7
														POLR3A	22.4518	22.5754	23.0493	22.8749	22.7056	22.1695	22.3431	22.7833	22.4518	22.5754	23.0493	22.8749	22.7056	22.1695	22.3431	22.7833	0	4	6	8	9	4	3	3	6						16	15	15	12.4	11.8
														PSMA7;PSMA8	25.0739	25.2648	25.2524	25.2775	25.3961	25.2987	25.3063	25.0471	25.0739	25.2648	25.2524	25.2775	25.3961	25.2987	25.3063	25.0471	0	4	9	7	7	9	6	9	8						8	8	8	41.5	41.5
														PRAF2	24.8519	25.3334	20.9793	25.1001	27.22	27.0629	27.1265	26.3028	24.8519	25.3334	NaN	25.1001	27.22	27.0629	27.1265	26.3028	1	4	5	3	4	9	7	8	8				+	YG_WT	4	4	4	16.9	16.9
														HAT1	23.9837	24.1614	24.0074	24.2631	24.3083	24.151	23.9813	24.1414	23.9837	24.1614	24.0074	24.2631	24.3083	24.151	23.9813	24.1414	0	3	4	3	3	4	4	3	3						4	4	4	15	15
														PPP1R12A	23.4516	23.2052	23.4604	23.2484	23.2524	23.3134	23.1257	23.3836	23.4516	23.2052	23.4604	23.2484	23.2524	23.3134	23.1257	23.3836	0	7	5	6	4	5	5	4	5						7	7	7	7.4	7.4
														PLSCR3;TMEM256-PLSCR3	21.0981	21.1057	20.6707	20.9268	23.4392	23.8902	24.1708	23.6688	NaN	NaN	NaN	NaN	23.4392	23.8902	24.1708	23.6688	4	0	0	0	0	3	4	2	1				+	YG_WT	4	4	4	20	20
														XPO1	28.3857	28.4747	28.5705	28.3972	28.5091	28.2997	28.2803	28.4127	28.3857	28.4747	28.5705	28.3972	28.5091	28.2997	28.2803	28.4127	0	51	47	50	56	53	53	59	54						38	38	38	39.1	39.1
														SPTBN2	24.2631	23.8244	24.1444	24.1562	23.9422	23.638	23.82	24.1585	24.2631	23.8244	24.1444	24.1562	23.9422	23.638	23.82	24.1585	0	7	6	6	6	4	5	5	5						24	14	14	10.7	6.9
														U2SURP	23.3884	23.7164	23.8423	23.7791	23.7414	23.7756	23.478	23.8101	23.3884	23.7164	23.8423	23.7791	23.7414	23.7756	23.478	23.8101	0	4	4	7	8	6	7	3	7						9	9	9	9.2	9.2
														PFAS	27.7364	27.651	27.6544	27.541	27.4397	27.477	27.5582	27.5792	27.7364	27.651	27.6544	27.541	27.4397	27.477	27.5582	27.5792	0	33	38	28	37	28	29	34	30						28	28	28	25.9	25.9
														NPC1	22.4226	22.4352	22.6043	20.6695	22.999	23.163	23.4216	22.9061	22.4226	22.4352	22.6043	NaN	22.999	23.163	23.4216	22.9061	1	2	2	3	1	1	2	2	2						3	3	3	2.5	2.5
														AGPAT2	21.5526	21.7866	21.129	20.7483	22.2667	22.2468	22.2412	22.0442	NaN	NaN	NaN	NaN	22.2667	22.2468	22.2412	22.0442	4	0	1	0	0	2	3	3	2						4	4	4	16.5	16.5
														ZDHHC13	21.0454	22.4468	21.0982	22.3678	24.9636	24.5164	24.7927	24.0148	NaN	22.4468	NaN	22.3678	24.9636	24.5164	24.7927	24.0148	2	1	2	0	2	10	9	9	6				+	YG_WT	10	10	9	17.5	17.5
														BRIX1	21.6622	20.2261	19.6331	21.4751	23.9546	23.8388	23.3791	23.0335	NaN	NaN	NaN	NaN	23.9546	23.8388	23.3791	23.0335	4	0	1	1	1	4	7	6	3				+	YG_WT	6	6	6	16.4	16.4
														ARPC3	23.1596	23.238	22.8923	22.9108	23.4112	23.2322	22.9521	22.8469	23.1596	23.238	22.8923	22.9108	23.4112	23.2322	22.9521	22.8469	0	3	4	3	3	4	4	5	2						3	3	3	17.4	17.4
														PGRMC2	20.8966	21.2333	21.9971	21.9128	22.5699	22.7991	22.465	22.1525	NaN	NaN	NaN	21.9128	22.5699	22.7991	22.465	22.1525	3	0	1	1	2	3	4	2	2						3	3	3	15.7	15.7
														WDR46	23.1113	23.048	23.1001	23.7505	23.6836	24.1694	23.8901	22.5736	23.1113	23.048	23.1001	23.7505	23.6836	24.1694	23.8901	22.5736	0	2	2	2	7	3	8	8	2						10	10	5	23	23
														NKRF	25.2386	25.2608	25.2565	25.2887	25.2419	25.2133	25.0886	25.1541	25.2386	25.2608	25.2565	25.2887	25.2419	25.2133	25.0886	25.1541	0	11	7	10	9	12	14	9	13						14	14	14	21.7	21.7
														SQLE	22.8075	23.9791	23.6492	23.9983	26.3315	26.5339	26.7459	25.783	22.8075	23.9791	23.6492	23.9983	26.3315	26.5339	26.7459	25.783	0	2	3	4	5	17	18	19	13				+	YG_WT	15	15	15	34.3	34.3
														TLCD1	21.01	20.1591	21.7491	21.2239	23.6464	23.9345	24.065	23.4548	NaN	NaN	NaN	NaN	23.6464	23.9345	24.065	23.4548	4	0	0	0	0	5	6	6	2				+	YG_WT	5	5	5	23.9	23.9
														CD63	21.1112	25.7574	25.8786	25.3037	27.4937	28.1961	27.1449	26.1747	NaN	25.7574	25.8786	25.3037	27.4937	28.1961	27.1449	26.1747	1	5	8	5	6	10	13	12	8				+	YG_WT	4	4	4	20.7	20.7
														OGT	25.3306	25.3386	25.2383	25.1747	25.1925	25.0766	25.2125	25.1295	25.3306	25.3386	25.2383	25.1747	25.1925	25.0766	25.2125	25.1295	0	7	12	14	10	11	11	9	10						15	15	15	16.5	16.5
														PPM1G	24.9094	24.9465	24.8085	24.7065	24.8588	24.6666	24.915	24.9674	24.9094	24.9465	24.8085	24.7065	24.8588	24.6666	24.915	24.9674	0	7	10	10	9	8	8	9	10						9	9	9	21.8	21.8
														INPPL1	21.4377	21.9842	21.4441	20.8565	21.6772	20.8548	21.0978	21.585	21.4377	21.9842	21.4441	NaN	21.6772	20.8548	21.0978	21.585	1	2	3	3	1	3	3	2	2						7	7	7	5.6	5.6
														EIF3D	25.549	25.6524	25.5804	25.4823	25.6327	25.7624	25.6269	25.6274	25.549	25.6524	25.5804	25.4823	25.6327	25.7624	25.6269	25.6274	0	11	14	15	16	14	16	13	11						14	14	14	26.6	26.6
														NVL	24.5796	24.2298	24.442	24.3996	24.4114	24.312	24.2594	24.2633	24.5796	24.2298	24.442	24.3996	24.4114	24.312	24.2594	24.2633	0	8	6	11	8	8	8	8	6						12	12	12	16.8	16.8
														IPO8	24.676	24.5385	24.6331	24.5587	24.523	24.1334	24.3752	24.3455	24.676	24.5385	24.6331	24.5587	24.523	24.1334	24.3752	24.3455	0	6	6	6	9	8	10	11	7						15	14	14	17	16
														M6PR	22.4961	22.5436	20.3399	20.8298	24.2971	24.6213	24.1565	23.9693	NaN	NaN	NaN	NaN	24.2971	24.6213	24.1565	23.9693	4	0	0	0	0	7	4	5	8				+	YG_WT	7	7	7	30.3	30.3
														BET1;DKFZp781C0425	20.971	20.8951	22.9763	21.6458	24.6243	24.6512	24.3123	23.73	NaN	NaN	22.9763	NaN	24.6243	24.6512	24.3123	23.73	3	1	1	2	1	4	4	4	2				+	YG_WT	2	2	2	21.8	21.8
														DHX15	28.0546	28.1098	28.0325	27.9696	28.0348	28.0169	27.9024	28.0515	28.0546	28.1098	28.0325	27.9696	28.0348	28.0169	27.9024	28.0515	0	43	41	43	43	40	43	43	44						29	29	28	35.7	35.7
														GPR89B;GPR89A	22.2803	21.8757	20.9458	19.3205	24.2354	23.8797	23.8688	23.2414	NaN	NaN	NaN	NaN	24.2354	23.8797	23.8688	23.2414	4	0	0	0	1	6	6	5	3				+	YG_WT	5	5	5	16.3	16.3
														PRPF4	23.1534	23.388	23.2223	23.3294	23.5197	23.4134	23.4076	23.1357	23.1534	23.388	23.2223	23.3294	23.5197	23.4134	23.4076	23.1357	0	2	4	4	6	5	5	7	4						11	11	11	28.5	28.5
														PSMD3	25.7925	25.8256	25.6761	25.9068	26.0578	25.9942	26.0518	25.8799	25.7925	25.8256	25.6761	25.9068	26.0578	25.9942	26.0518	25.8799	0	13	17	18	19	20	20	24	23						21	21	21	42.7	42.7
														PAPSS1	24.3313	24.24	24.054	24.1724	24.1543	24.0653	24.1602	23.8901	24.3313	24.24	24.054	24.1724	24.1543	24.0653	24.1602	23.8901	0	3	7	8	5	5	6	8	4						7	7	7	12.3	12.3
														ZW10	23.4378	23.1427	23.0535	23.1814	23.0868	23.2973	23.3247	23.2432	23.4378	23.1427	23.0535	23.1814	23.0868	23.2973	23.3247	23.2432	0	8	4	4	4	4	4	7	4						14	14	14	22	22
														SART1	23.5941	23.8513	24.0654	23.9783	23.7213	23.8826	23.8712	23.6173	23.5941	23.8513	24.0654	23.9783	23.7213	23.8826	23.8712	23.6173	0	5	7	7	10	3	8	7	2						12	12	12	18.8	18.8
														HNRNPR	27.7036	27.8901	27.7918	27.7119	27.9311	27.9822	27.8499	27.981	27.7036	27.8901	27.7918	27.7119	27.9311	27.9822	27.8499	27.981	0	27	27	28	25	23	33	33	28						23	23	17	35.4	35.4
														PRPF3	22.85	22.8678	22.8609	22.9215	22.4002	22.4753	22.4171	22.7878	22.85	22.8678	22.8609	22.9215	22.4002	22.4753	22.4171	22.7878	0	2	4	4	4	2	3	3	3						6	6	6	10.4	10.4
														EPB41L2	26.0023	26.0315	26.2516	26.0215	25.7797	26.0042	25.9348	26.1244	26.0023	26.0315	26.2516	26.0215	25.7797	26.0042	25.9348	26.1244	0	15	17	16	20	18	16	17	17						23	23	1	28.1	28.1
														B4GAT1	25.9951	26.375	26.1958	25.9714	27.1798	26.7294	26.6956	26.4204	25.9951	26.375	26.1958	25.9714	27.1798	26.7294	26.6956	26.4204	0	6	8	7	8	16	13	20	7						12	12	12	29.4	29.4
														DENR	22.0124	21.8616	22.0405	22.327	22.1508	22.6641	22.2684	22.1974	22.0124	21.8616	22.0405	22.327	22.1508	22.6641	22.2684	22.1974	0	2	3	2	2	3	4	3	2						3	3	3	16.7	16.7
														XPOT	25.6094	25.5465	25.6388	25.2686	25.3872	25.0297	25.0203	25.2077	25.6094	25.5465	25.6388	25.2686	25.3872	25.0297	25.0203	25.2077	0	13	13	19	11	10	12	9	17						13	13	13	16	16
														SPCS2	21.227	21.0509	21.7331	22.8632	24.1925	24.8014	24.5866	23.9283	NaN	NaN	NaN	22.8632	24.1925	24.8014	24.5866	23.9283	3	1	1	1	1	3	6	5	3				+	YG_WT	6	6	6	37.6	37.6
														EMC4	21.0428	19.6609	21.7428	21.249	24.125	23.9263	23.6083	22.6398	NaN	NaN	NaN	NaN	24.125	23.9263	23.6083	NaN	4	0	1	0	1	5	3	6	1				+	YG_WT	5	5	5	81.9	81.9
														PLRG1	23.2397	23.1314	22.9367	23.3309	23.185	23.2713	23.4661	23.4461	23.2397	23.1314	22.9367	23.3309	23.185	23.2713	23.4661	23.4461	0	7	6	4	6	9	7	8	7						9	9	9	20	20
														ACTN4	28.5393	28.5169	28.6247	28.5577	28.2552	28.3652	28.3745	28.4622	28.5393	28.5169	28.6247	28.5577	28.2552	28.3652	28.3745	28.4622	0	49	49	49	51	46	51	61	52						45	45	30	58.6	58.6
														HTATSF1	25.4761	25.4902	25.7558	25.4998	25.4701	25.3206	25.456	25.5889	25.4761	25.4902	25.7558	25.4998	25.4701	25.3206	25.456	25.5889	0	12	10	9	13	8	11	11	9						12	12	12	19.9	19.9
														AP1G1	24.5658	24.6884	24.7484	24.0885	24.4094	23.9883	24.0739	24.2743	24.5658	24.6884	24.7484	24.0885	24.4094	23.9883	24.0739	24.2743	0	8	9	8	4	9	7	8	8						14	14	14	18.6	18.6
														ALG1	21.6346	21.0231	21.1857	21.6887	23.7147	24.4613	23.7086	23.9131	21.6346	NaN	21.1857	21.6887	23.7147	24.4613	23.7086	23.9131	1	3	1	2	2	7	11	8	8				+	YG_WT	8	8	8	19.2	19.2
														SLC25A20	22.1168	22.2484	22.2421	22.5402	23.5759	23.2884	23.0303	22.5906	22.1168	22.2484	22.2421	22.5402	23.5759	23.2884	23.0303	22.5906	0	2	2	2	2	6	5	6	5						7	7	7	17.6	17.6
														NARS	24.6264	25.1486	24.9806	24.9099	24.7858	24.7747	25.1444	24.881	24.6264	25.1486	24.9806	24.9099	24.7858	24.7747	25.1444	24.881	0	13	10	14	13	9	7	11	11						14	14	14	26.3	26.3
														LANCL1	23.0696	23.2731	23.5164	23.3122	23.5406	23.6538	23.095	23.3378	23.0696	23.2731	23.5164	23.3122	23.5406	23.6538	23.095	23.3378	0	4	5	4	4	5	6	5	3						7	7	7	17.3	17.3
														STRN	22.2339	22.1843	22.3357	22.3654	22.249	22.3056	21.9476	22.1552	22.2339	22.1843	22.3357	22.3654	22.249	22.3056	NaN	22.1552	0	1	0	1	5	3	1	1	2						8	8	7	12.1	12.1
														AHCYL1;AHCYL2	22.7263	22.5316	22.8224	22.5862	22.6308	22.9226	22.7626	22.6478	22.7263	22.5316	22.8224	22.5862	22.6308	22.9226	22.7626	22.6478	0	3	3	2	2	4	3	3	3						6	6	6	11.9	11.9
														RAD21	23.1152	23.2253	20.1526	21.9361	23.0428	22.7132	23.2852	22.9942	23.1152	23.2253	NaN	NaN	23.0428	22.7132	23.2852	22.9942	2	3	4	1	3	4	4	5	3						12	12	12	22.3	22.3
														DHX16	23.7019	23.7447	23.8054	23.5655	23.6067	23.5112	23.3861	23.5541	23.7019	23.7447	23.8054	23.5655	23.6067	23.5112	23.3861	23.5541	0	5	7	7	8	4	7	5	9						12	11	11	14.7	13.8
														PRPSAP2	23.1676	23.1073	22.9296	22.8089	23.0966	23.1727	22.9798	22.9718	23.1676	23.1073	22.9296	22.8089	23.0966	23.1727	22.9798	22.9718	0	5	4	5	5	5	5	8	4						6	6	6	18.7	18.7
														SMARCA5	27.4451	27.3985	27.4182	27.3518	27.3866	27.1436	27.2443	27.2635	27.4451	27.3985	27.4182	27.3518	27.3866	27.1436	27.2443	27.2635	0	27	36	36	36	29	34	39	32						39	39	26	35.6	35.6
														SPAG9	25.1441	25.1623	25.2138	25.066	24.8341	25.0059	25.0777	25.0777	25.1441	25.1623	25.2138	25.066	24.8341	25.0059	25.0777	25.0777	0	15	13	15	16	13	12	18	9						26	26	26	23.3	23.3
														URB1	24.143	24.2005	24.0866	24.0223	23.8929	23.8099	23.7123	24.1147	24.143	24.2005	24.0866	24.0223	23.8929	23.8099	23.7123	24.1147	0	8	7	11	12	10	6	11	7						18	18	18	8.9	8.9
														AQR	24.1155	24.0356	23.9931	24.0717	24.0904	23.8085	23.7976	23.8613	24.1155	24.0356	23.9931	24.0717	24.0904	23.8085	23.7976	23.8613	0	8	8	9	10	9	7	10	7						16	16	16	12.3	12.3
														KDM1A	23.5085	23.4958	23.734	23.3076	23.7397	23.3452	23.2667	23.51	23.5085	23.4958	23.734	23.3076	23.7397	23.3452	23.2667	23.51	0	4	6	4	7	6	8	8	7						12	12	12	18.1	18.1
														TBC1D4	25.0157	24.9905	24.9695	24.7136	24.8866	24.5769	24.7274	24.8496	25.0157	24.9905	24.9695	24.7136	24.8866	24.5769	24.7274	24.8496	0	8	11	11	15	8	10	11	9						17	17	17	14.2	14.2
														ACSL4	22.571	22.662	22.7393	22.4852	22.6881	22.5218	22.3474	20.2601	22.571	22.662	22.7393	22.4852	22.6881	22.5218	22.3474	NaN	0	2	3	3	3	4	4	2	3						8	7	7	12.4	10.8
														MGEA5	24.1919	23.8415	23.8468	24.0504	23.6572	24.0505	24.1444	23.9957	24.1919	23.8415	23.8468	24.0504	23.6572	24.0505	24.1444	23.9957	0	4	3	6	4	4	7	6	7						7	7	7	8	8
														SYNCRIP	27.1182	26.9087	27.0107	27.0137	26.9882	26.9447	27.2989	27.3261	27.1182	26.9087	27.0107	27.0137	26.9882	26.9447	27.2989	27.3261	0	14	18	16	12	13	13	16	13						20	14	14	31.9	24.1
														NEMF	23.803	24.0434	24.1234	24.058	23.754	24.0011	23.571	23.9421	23.803	24.0434	24.1234	24.058	23.754	24.0011	23.571	23.9421	0	5	7	7	7	7	8	3	6						10	10	10	9.1	9.1
														TSPAN3	24.9033	25.2128	25.0792	24.9838	26.2543	26.0725	25.7404	25.6035	24.9033	25.2128	25.0792	24.9838	26.2543	26.0725	25.7404	25.6035	0	4	5	3	5	8	5	5	4						3	3	3	12.6	12.6
														UGDH	22.4766	22.3816	22.6215	22.2013	22.8745	22.5359	22.7103	22.3159	22.4766	22.3816	22.6215	22.2013	22.8745	22.5359	22.7103	22.3159	0	4	3	5	4	2	4	5	3						6	6	6	16	16
														SNX2	23.7172	23.9018	23.6357	23.6998	23.6538	23.6156	23.3601	23.5925	23.7172	23.9018	23.6357	23.6998	23.6538	23.6156	23.3601	23.5925	0	3	7	4	6	5	4	6	5						7	7	6	14.5	14.5
														USO1	27.1536	27.0097	27.119	26.9002	26.8389	26.7381	26.8119	26.9537	27.1536	27.0097	27.119	26.9002	26.8389	26.7381	26.8119	26.9537	0	18	22	17	20	21	17	23	18						24	24	24	28.8	28.8
														HIST1H2BN;HIST1H2BL;HIST1H2BM;HIST1H2BH;HIST2H2BF;HIST1H2BC;HIST1H2BD;H2BFS;HIST1H2BK	27.6784	28.3807	28.0706	29.3666	28.8687	28.7793	28.3926	28.8235	27.6784	28.3807	28.0706	29.3666	28.8687	28.7793	28.3926	28.8235	0	11	13	11	16	16	16	17	15						5	5	2	27.1	27.1
														TMEM161A	21.3295	22.3149	21.4894	20.7886	23.8988	24.4753	24.6096	23.1255	NaN	NaN	NaN	NaN	23.8988	24.4753	24.6096	23.1255	4	0	0	0	0	4	9	10	2				+	YG_WT	9	9	9	20.5	20.5
														DKC1	24.1236	24.3233	24.005	24.1449	24.1039	24.3632	24.2018	24.2367	24.1236	24.3233	24.005	24.1449	24.1039	24.3632	24.2018	24.2367	0	5	6	3	6	5	5	5	6						9	9	9	19.1	19.1
														DNAJA2	22.0092	22.2996	22.3201	22.6466	22.23	22.5491	22.1647	22.2084	22.0092	22.2996	22.3201	22.6466	22.23	22.5491	22.1647	22.2084	0	2	3	3	3	5	3	3	3						4	4	4	8.7	8.7
														BRD4	24.1193	24.3536	24.3396	24.2958	24.1416	24.0756	24.098	24.3783	24.1193	24.3536	24.3396	24.2958	24.1416	24.0756	24.098	24.3783	0	9	8	5	8	7	5	10	6						10	10	7	7.8	7.8
														RNGTT	21.1466	21.4302	21.2214	20.3644	20.717	20.383	20.6237	21.0947	21.1466	NaN	NaN	20.3644	20.717	20.383	20.6237	NaN	2	2	1	1	2	2	3	2	1						3	3	3	5	5
														WDR1	25.3022	25.1321	25.1813	25.1314	25.2451	25.0504	25.1653	25.1336	25.3022	25.1321	25.1813	25.1314	25.2451	25.0504	25.1653	25.1336	0	9	8	10	12	9	10	12	9						11	11	11	22.8	22.8
														ROCK2	24.4799	24.4389	24.6333	24.0582	24.1963	23.9616	24.0281	24.2372	24.4799	24.4389	24.6333	24.0582	24.1963	23.9616	24.0281	24.2372	0	7	15	13	8	13	8	10	12						21	21	16	16.7	16.7
														CPNE3	25.305	25.555	25.1416	25.2307	25.1247	24.9667	25.0634	25.2177	25.305	25.555	25.1416	25.2307	25.1247	24.9667	25.0634	25.2177	0	14	12	11	15	8	14	11	9						14	14	14	29.8	29.8
														RNF40	24.1827	24.2964	24.3578	24.1685	24.1555	24.1143	24.2671	24.3337	24.1827	24.2964	24.3578	24.1685	24.1555	24.1143	24.2671	24.3337	0	7	6	8	7	10	9	7	7						12	12	12	14.8	14.8
														ZC3H11A	24.5491	24.6258	24.4415	24.2128	24.4558	24.3815	24.3481	24.4095	24.5491	24.6258	24.4415	24.2128	24.4558	24.3815	24.3481	24.4095	0	7	9	10	8	10	9	9	7						14	14	14	22.6	22.6
														DNAJC13	21.9522	22.0995	22.1744	21.6901	21.8077	21.6649	21.6002	21.9601	21.9522	22.0995	22.1744	21.6901	21.8077	21.6649	21.6002	21.9601	0	4	5	4	4	4	6	2	4						9	9	9	5	5
														NDUFS2	22.0025	22.3808	22.2984	22.5724	22.8195	22.1831	21.6387	22.6467	22.0025	22.3808	22.2984	22.5724	22.8195	22.1831	21.6387	22.6467	0	2	3	2	2	3	3	3	3						4	4	4	10.6	10.6
														H2AFY	25.4732	25.7072	25.5958	25.438	26.2545	26.3481	25.7568	25.8755	25.4732	25.7072	25.5958	25.438	26.2545	26.3481	25.7568	25.8755	0	9	10	7	9	14	17	13	10						11	11	9	41.1	41.1
														FLNB	28.4013	28.4147	28.3717	28.3451	28.1508	28.1365	28.3188	28.3217	28.4013	28.4147	28.3717	28.3451	28.1508	28.1365	28.3188	28.3217	0	72	83	76	87	67	76	90	71						95	87	85	46.4	43.9
														SLC43A1	20.7361	21.7283	21.6578	21.5224	22.155	21.9385	21.8419	21.2851	NaN	NaN	NaN	NaN	22.155	21.9385	21.8419	NaN	4	0	0	0	0	2	2	2	1						2	2	2	3.2	3.2
														RHBDD2	20.0936	23.8067	23.5838	24.8056	25.9692	25.7847	25.5805	25.1381	NaN	23.8067	23.5838	24.8056	25.9692	25.7847	25.5805	25.1381	1	2	3	3	3	6	8	7	4				+	YG_WT	5	5	5	15.9	15.9
														NDUFB1	23.0336	20.5627	22.7766	22.852	23.028	22.8303	22.815	22.4433	23.0336	NaN	22.7766	22.852	23.028	22.8303	22.815	22.4433	1	2	1	2	2	2	2	2	2						2	2	2	32.8	32.8
														PMPCB	24.1144	24.4294	24.2346	24.2942	24.3034	24.5422	24.0802	24.2167	24.1144	24.4294	24.2346	24.2942	24.3034	24.5422	24.0802	24.2167	0	3	5	4	4	3	5	6	5						9	9	9	21.1	21.1
														PSIP1	24.8897	24.8883	24.9302	24.8821	24.9097	24.7417	24.9063	24.9161	24.8897	24.8883	24.9302	24.8821	24.9097	24.7417	24.9063	24.9161	0	2	5	5	8	5	7	8	8						9	9	8	21.3	21.3
														CMTM6	20.5207	21.1745	20.7322	21.535	23.8916	23.9626	23.7276	22.5052	NaN	NaN	NaN	NaN	23.8916	23.9626	23.7276	22.5052	4	0	1	0	1	4	3	2	2				+	YG_WT	2	2	2	16.4	16.4
														EED	22.0541	22.0842	21.7403	21.5983	21.6139	21.728	21.7424	21.8999	22.0541	22.0842	21.7403	21.5983	21.6139	21.728	21.7424	21.8999	0	3	2	2	2	2	2	3	3						5	5	5	12.7	12.7
														BANF1	21.2633	20.9076	20.9465	20.0574	21.2727	24.1077	24.0469	23.8701	NaN	NaN	NaN	NaN	NaN	24.1077	24.0469	23.8701	4	2	3	1	2	2	4	4	3				+	YG_WT	3	3	3	48.3	48.3
														SF3B1	28.0911	28.2021	28.2575	28.2005	28.0332	28.181	28.1377	28.2786	28.0911	28.2021	28.2575	28.2005	28.0332	28.181	28.1377	28.2786	0	33	41	42	52	44	48	52	45						48	48	48	42.9	42.9
														CSDE1	26.7919	26.7096	26.702	26.5908	26.5916	26.6418	26.7414	26.5725	26.7919	26.7096	26.702	26.5908	26.5916	26.6418	26.7414	26.5725	0	24	26	23	29	26	23	28	27						28	28	28	41.6	41.6
														SNRNP200	29.5289	29.4448	29.435	29.4963	29.3155	29.2678	29.3722	29.5429	29.5289	29.4448	29.435	29.4963	29.3155	29.2678	29.3722	29.5429	0	94	101	100	118	101	107	111	108						90	90	90	46.9	46.9
														TIPRL	21.3131	21.1975	20.4228	22.8761	22.2394	20.5724	23.0402	22.2457	NaN	NaN	NaN	22.8761	22.2394	NaN	23.0402	22.2457	3	1	1	0	3	2	1	3	2						3	3	3	14.3	14.3
														UTP20	25.3709	25.3787	25.5034	25.3833	25.3637	25.1716	25.2025	25.3645	25.3709	25.3787	25.5034	25.3833	25.3637	25.1716	25.2025	25.3645	0	15	20	18	21	16	18	13	19						34	34	34	13	13
														NUP155	26.2539	26.3807	26.4149	26.2433	26.2728	26.1389	26.0505	26.4064	26.2539	26.3807	26.4149	26.2433	26.2728	26.1389	26.0505	26.4064	0	21	21	23	23	26	25	26	26						27	27	27	22.6	22.6
														WDHD1	24.8964	24.9176	24.8934	25.0034	25.0119	24.7728	24.5968	24.9625	24.8964	24.9176	24.8934	25.0034	25.0119	24.7728	24.5968	24.9625	0	11	15	8	10	10	12	9	9						15	15	15	15.5	15.5
														RHBDD3	20.6306	21.7458	21.4228	20.8567	24.1277	23.9267	23.6893	23.0261	NaN	NaN	NaN	NaN	24.1277	23.9267	23.6893	23.0261	4	0	0	0	0	6	8	6	3				+	YG_WT	6	6	6	20.5	20.5
														CDC123	22.6729	22.4121	22.3077	22.3083	22.3407	22.493	22.4684	22.314	22.6729	22.4121	22.3077	22.3083	22.3407	22.493	22.4684	22.314	0	6	4	3	3	3	4	5	3						8	8	8	27.7	27.7
														EIF3G	23.6193	23.573	23.3427	23.4459	23.4382	23.5686	23.5954	23.5075	23.6193	23.573	23.3427	23.4459	23.4382	23.5686	23.5954	23.5075	0	3	3	2	3	5	3	3	5						6	6	6	22.2	22.2
														B4GALT1	21.062	21.1993	22.2847	21.1827	23.9467	23.6504	24.3352	23.7577	NaN	NaN	NaN	NaN	23.9467	23.6504	24.3352	23.7577	4	0	0	1	0	5	7	8	3				+	YG_WT	7	7	7	23.9	23.9
														IDH1	23.7443	23.828	23.8178	23.3123	23.7519	23.5589	23.3649	23.4874	23.7443	23.828	23.8178	23.3123	23.7519	23.5589	23.3649	23.4874	0	8	7	5	7	5	7	7	4						11	11	10	31.2	31.2
														ATP5H	22.6744	22.5739	22.8112	22.6127	22.7113	22.6595	22.7418	19.1322	22.6744	22.5739	22.8112	22.6127	22.7113	22.6595	22.7418	NaN	0	3	2	2	4	4	7	7	1						6	6	6	50.9	50.9
														FLOT1	23.0768	23.3073	23.1868	23.2917	24.0623	23.8056	23.586	23.3134	23.0768	23.3073	23.1868	23.2917	24.0623	23.8056	23.586	23.3134	0	2	4	4	5	9	6	7	4						9	9	9	28.3	28.3
														CPD	23.8655	23.8175	23.6694	23.5032	23.5578	23.5128	23.5736	23.3108	23.8655	23.8175	23.6694	23.5032	23.5578	23.5128	23.5736	23.3108	0	9	11	9	9	9	6	6	7						15	15	15	10.9	10.9
														GLRX3	24.7314	24.3766	24.6984	24.7237	24.5026	24.5954	24.5966	24.6345	24.7314	24.3766	24.6984	24.7237	24.5026	24.5954	24.5966	24.6345	0	7	7	9	8	10	6	10	8						11	11	11	37.9	37.9
														RSL1D1	26.3181	26.302	26.2795	26.0624	26.6495	26.7142	26.4925	26.604	26.3181	26.302	26.2795	26.0624	26.6495	26.7142	26.4925	26.604	0	15	20	13	16	20	22	20	20						18	18	18	38.6	38.6
														SLC7A1	23.7748	24.4812	21.2684	24.3391	26.2512	25.8942	25.8822	25.7298	23.7748	24.4812	NaN	24.3391	26.2512	25.8942	25.8822	25.7298	1	3	5	2	5	9	10	10	7				+	YG_WT	4	3	3	6.7	4.6
														SRP72	25.7505	25.6734	25.8862	25.6037	25.5313	25.6246	25.7678	25.7134	25.7505	25.6734	25.8862	25.6037	25.5313	25.6246	25.7678	25.7134	0	13	11	13	14	10	14	14	16						15	15	15	28.9	28.9
														MTA2	25.4447	25.3916	25.4394	25.445	25.4308	25.582	25.7269	25.4602	25.4447	25.3916	25.4394	25.445	25.4308	25.582	25.7269	25.4602	0	11	14	15	15	16	16	21	15						16	16	14	27.1	27.1
														LTN1	22.5593	22.8891	22.6615	22.5344	22.6596	22.4168	22.3574	22.6594	22.5593	22.8891	22.6615	22.5344	22.6596	22.4168	22.3574	22.6594	0	3	3	3	5	4	4	5	5						8	8	8	4.6	4.6
														TOMM70A	25.5334	25.8732	25.6412	25.5369	25.7292	25.5939	25.445	25.5846	25.5334	25.8732	25.6412	25.5369	25.7292	25.5939	25.445	25.5846	0	10	8	9	11	7	11	9	11						11	11	11	21.7	21.7
														UFL1	22.8398	22.956	22.7078	22.9463	22.7863	22.6891	22.7379	22.8384	22.8398	22.956	22.7078	22.9463	22.7863	22.6891	22.7379	22.8384	0	4	6	6	6	4	5	5	6						10	10	10	14.6	14.6
														MAGT1	20.8788	22.6379	21.0056	21.1559	24.1923	24.1794	23.8521	23.3095	NaN	22.6379	NaN	NaN	24.1923	24.1794	23.8521	23.3095	3	1	2	1	1	7	9	7	3				+	YG_WT	8	8	8	19.3	19.3
														PRPF6	26.6425	26.5252	26.6119	26.6087	26.5208	26.5626	26.3817	26.6895	26.6425	26.5252	26.6119	26.6087	26.5208	26.5626	26.3817	26.6895	0	26	22	24	21	23	26	23	26						27	27	27	30.3	30.3
														FLOT2	24.0563	24.7875	24.6114	24.716	27.3014	27.161	26.9045	26.6494	24.0563	24.7875	24.6114	24.716	27.3014	27.161	26.9045	26.6494	0	6	7	7	8	33	36	32	29				+	YG_WT	27	27	27	63.1	63.1
														AP2A2	24.4593	24.5324	24.3491	24.5621	24.4043	24.5208	24.5784	24.5791	24.4593	24.5324	24.3491	24.5621	24.4043	24.5208	24.5784	24.5791	0	9	11	9	8	9	10	10	9						17	11	11	21	14.4
														UBR5	24.1108	24.0293	23.9769	23.5564	23.7399	23.4812	23.2366	23.6167	24.1108	24.0293	23.9769	23.5564	23.7399	23.4812	23.2366	23.6167	0	9	8	8	10	9	8	7	6						16	16	16	5.5	5.5
														SCAF4	23.3839	23.5229	23.5868	23.1014	23.1842	23.0232	22.5323	23.0035	23.3839	23.5229	23.5868	23.1014	23.1842	23.0232	22.5323	23.0035	0	3	4	5	2	4	3	2	2						3	3	2	2.7	2.7
														MFN2	21.8721	21.0066	21.5494	20.9236	20.618	21.4984	21.9217	22.0461	NaN	NaN	NaN	NaN	NaN	21.4984	21.9217	22.0461	4	1	1	2	1	1	2	2	2						3	3	3	4.8	4.8
														IKBKAP	25.7197	25.8	25.6302	25.4613	25.5111	25.3181	25.4091	25.6043	25.7197	25.8	25.6302	25.4613	25.5111	25.3181	25.4091	25.6043	0	13	12	12	15	10	10	16	13						21	21	21	19	19
														GPM6B	21.6423	20.7762	21.3863	20.488	23.9431	23.7409	23.3122	23.1089	NaN	NaN	NaN	NaN	23.9431	23.7409	23.3122	23.1089	4	0	1	0	0	7	5	3	3				+	YG_WT	5	5	3	16.6	16.6
														NDUFB8	21.1621	20.9148	21.435	20.5853	21.8253	22.0138	21.8104	20.7068	NaN	NaN	NaN	NaN	21.8253	22.0138	21.8104	NaN	4	0	0	0	0	1	1	2	0						2	2	2	10.8	10.8
														RTN3	21.7605	20.9016	20.3925	22.084	22.1274	22.6251	22.2665	21.1302	NaN	NaN	NaN	NaN	22.1274	22.6251	22.2665	NaN	4	0	0	0	1	2	2	2	1						1	1	1	1.1	1.1
														LETM1	24.9668	25.088	25.0646	25.2056	25.0612	25.0283	24.8838	25.0558	24.9668	25.088	25.0646	25.2056	25.0612	25.0283	24.8838	25.0558	0	11	9	10	10	14	11	12	10						14	14	14	20.6	20.6
														KIF4A;KIF4B	24.0579	23.77	23.9536	23.744	23.6048	23.652	23.4067	23.6832	24.0579	23.77	23.9536	23.744	23.6048	23.652	23.4067	23.6832	0	9	8	9	8	9	7	9	8						18	18	18	16.4	16.4
														KAT7	21.6754	21.4753	20.5485	21.4466	21.1232	21.0164	20.8094	20.9227	NaN	NaN	NaN	NaN	NaN	21.0164	20.8094	20.9227	4	1	0	1	1	1	2	2	2						2	2	2	3.6	3.6
														SMC2	28.081	28.1162	28.1463	28.002	27.9152	27.9213	27.8887	28.06	28.081	28.1162	28.1463	28.002	27.9152	27.9213	27.8887	28.06	0	51	56	53	56	59	52	58	56						53	53	53	44.9	44.9
														IPO7	27.1398	26.966	27.211	26.9762	26.8865	26.5881	26.5371	26.9103	27.1398	26.966	27.211	26.9762	26.8865	26.5881	26.5371	26.9103	0	16	15	17	20	16	15	18	20						21	21	20	25.3	25.3
														AHSA1	23.1974	23.5272	20.7115	23.4446	23.0813	22.9378	23.1126	23.2829	23.1974	23.5272	NaN	23.4446	23.0813	22.9378	23.1126	23.2829	1	4	5	1	5	3	4	4	3						8	8	8	29.6	29.6
														SGPL1	21.5576	21.0467	20.7807	20.5723	22.5077	22.0956	22.0483	20.4992	NaN	NaN	NaN	NaN	22.5077	22.0956	22.0483	NaN	4	0	1	0	1	3	4	2	1						4	4	4	8.8	8.8
														SEC24A	23.69	24.0037	23.9317	24.0481	23.8358	23.8637	23.826	23.9404	23.69	24.0037	23.9317	24.0481	23.8358	23.8637	23.826	23.9404	0	6	7	8	5	6	7	6	6						11	11	10	12.3	12.3
														SEC24B	22.6331	23.3077	23.2271	23.099	23.1638	22.8481	22.897	22.7844	22.6331	23.3077	23.2271	23.099	23.1638	22.8481	22.897	22.7844	0	2	3	5	2	4	3	3	3						6	5	5	5.9	5.2
														GALNT1	23.6379	23.724	23.3897	23.8823	26.4684	26.1424	26.0861	25.5794	23.6379	23.724	23.3897	23.8823	26.4684	26.1424	26.0861	25.5794	0	4	5	4	5	16	16	17	13				+	YG_WT	13	13	13	24	24
														ACSL3	25.4671	25.5563	25.4356	25.4653	25.3685	25.2539	25.3062	25.2839	25.4671	25.5563	25.4356	25.4653	25.3685	25.2539	25.3062	25.2839	0	8	10	8	8	9	9	8	9						13	13	12	21.8	21.8
														OXSR1	23.111	23.2249	23.0788	22.8464	23.144	23.0898	23.2634	23.224	23.111	23.2249	23.0788	22.8464	23.144	23.0898	23.2634	23.224	0	4	4	4	5	7	6	4	6						6	6	6	12.3	12.3
														HSPA4L	26.4987	26.5488	26.5384	26.5585	26.5318	26.4155	26.5826	26.4955	26.4987	26.5488	26.5384	26.5585	26.5318	26.4155	26.5826	26.4955	0	21	23	22	23	20	21	24	24						27	22	22	40	32.9
														AP2A1	25.7538	25.7843	25.6534	25.6686	25.677	25.3236	25.5221	25.4833	25.7538	25.7843	25.6534	25.6686	25.677	25.3236	25.5221	25.4833	0	17	16	18	15	16	15	17	16						21	21	15	26	26
														AIFM1	26.1873	26.1925	26.1785	26.3035	26.2439	26.1978	26.1267	26.2793	26.1873	26.1925	26.1785	26.3035	26.2439	26.1978	26.1267	26.2793	0	12	13	12	14	13	12	18	13						16	16	16	31.8	31.8
														TSPO	20.5726	20.7575	20.4429	20.6578	23.0185	23.1086	23.3226	22.5511	NaN	NaN	NaN	NaN	23.0185	23.1086	23.3226	22.5511	4	0	0	0	1	2	3	2	2				+	YG_WT	2	2	2	15	15
														BPNT1	22.4512	22.9674	22.4369	22.5873	22.5783	22.2942	22.9714	22.3772	22.4512	22.9674	22.4369	22.5873	22.5783	22.2942	22.9714	22.3772	0	4	3	3	3	4	5	4	2						6	6	6	20.5	20.5
														CLPTM1	21.692	21.767	20.7684	21.6927	21.7531	21.7853	22.2622	21.7038	NaN	21.767	NaN	NaN	21.7531	21.7853	22.2622	21.7038	3	0	2	1	1	2	3	4	2						6	6	6	9.3	9.3
														TOMM40	25.0876	25.3802	25.3164	25.544	25.7556	25.6836	25.6122	25.2281	25.0876	25.3802	25.3164	25.544	25.7556	25.6836	25.6122	25.2281	0	7	10	7	8	11	11	10	10						7	7	7	22.2	22.2
														ACTL6A	23.6638	23.7211	23.5665	23.5532	23.6411	23.5377	23.4676	23.5506	23.6638	23.7211	23.5665	23.5532	23.6411	23.5377	23.4676	23.5506	0	5	5	5	8	6	5	5	6						8	8	8	24	24
														LDHA	30.1511	30.0552	29.9958	30.1431	30.3339	30.3525	30.1998	30.1511	30.1511	30.0552	29.9958	30.1431	30.3339	30.3525	30.1998	30.1511	0	33	31	31	38	32	36	33	32						22	22	21	63.9	63.9
														GLUD1;GLUD2	25.4648	25.5863	25.6454	25.5183	25.7993	25.6621	25.3712	25.646	25.4648	25.5863	25.6454	25.5183	25.7993	25.6621	25.3712	25.646	0	11	11	9	8	10	9	10	10						13	13	13	30.1	30.1
														CYB5R3	23.5278	23.5801	20.5093	23.4761	23.6815	23.7424	23.4717	23.3681	23.5278	23.5801	NaN	23.4761	23.6815	23.7424	23.4717	23.3681	1	1	3	1	5	2	5	2	2						6	6	6	25.2	25.2
														GSR	24.8977	24.9122	24.6099	24.5309	24.6104	24.5988	24.5	24.7212	24.8977	24.9122	24.6099	24.5309	24.6104	24.5988	24.5	24.7212	0	8	8	8	8	9	9	7	5						8	8	8	19.7	19.7
														MT-CO2	20.9897	21.1644	22.6132	23.4885	23.7957	23.3213	23.2363	20.5431	NaN	NaN	22.6132	23.4885	23.7957	23.3213	23.2363	NaN	2	2	2	3	6	5	5	5	2						4	4	4	23.3	23.3
														PNP	24.7804	24.6502	24.6907	24.6376	24.6841	24.4387	24.6891	24.5312	24.7804	24.6502	24.6907	24.6376	24.6841	24.4387	24.6891	24.5312	0	10	9	8	10	11	9	7	8						10	10	10	46.7	46.7
														HPRT1	26.4529	26.6587	26.6154	26.4708	26.5343	26.6509	26.5848	26.4201	26.4529	26.6587	26.6154	26.4708	26.5343	26.6509	26.5848	26.4201	0	16	16	16	17	17	19	23	18						11	11	11	59.2	59.2
														GOT2	27.2035	27.167	27.2282	27.2013	27.2624	27.4792	27.191	27.425	27.2035	27.167	27.2282	27.2013	27.2624	27.4792	27.191	27.425	0	18	20	17	19	21	24	22	25						16	16	16	37.7	37.7
														PGK1	27.9671	27.8306	27.8793	28.1391	27.9248	28.1475	28.1583	28.1282	27.9671	27.8306	27.8793	28.1391	27.9248	28.1475	28.1583	28.1282	0	37	37	29	40	37	41	39	34						26	26	26	64.3	64.3
														CA2	23.8566	23.5803	23.48	24.1363	24.0245	23.9561	23.9901	23.8023	23.8566	23.5803	23.48	24.1363	24.0245	23.9561	23.9901	23.8023	0	4	5	4	6	7	7	7	4						7	7	7	29.6	29.6
														NRAS	23.7089	24.0981	23.9488	24.2181	23.4289	23.3142	23.1036	23.1024	23.7089	24.0981	23.9488	24.2181	23.4289	23.3142	23.1036	23.1024	0	3	6	6	5	4	6	3	2						5	5	2	30.2	30.2
														LMNA	23.0405	23.2134	23.297	23.2653	23.2973	23.0899	23.3429	23.3795	23.0405	23.2134	23.297	23.2653	23.2973	23.0899	23.3429	23.3795	0	4	6	6	4	6	7	5	9						16	14	14	24.1	22.7
														TFRC	29.1397	29.4702	29.2424	29.2056	28.8774	28.894	28.7739	28.7054	29.1397	29.4702	29.2424	29.2056	28.8774	28.894	28.7739	28.7054	0	44	58	56	51	51	42	48	42						30	30	30	38.9	38.9
														CAT	23.5111	23.4274	23.5874	23.4833	21.2551	23.2718	22.9339	22.7014	23.5111	23.4274	23.5874	23.4833	NaN	23.2718	22.9339	22.7014	0	5	4	3	4	2	2	3	3						4	4	4	9.7	9.7
														OAT	26.7598	26.9193	26.7465	26.7383	26.8664	26.7849	26.7308	26.667	26.7598	26.9193	26.7465	26.7383	26.8664	26.7849	26.7308	26.667	0	13	12	15	20	15	21	20	14						16	16	16	43.5	43.5
														GAPDH	28.399	28.425	28.4626	28.8312	28.6442	28.6424	28.7374	28.6672	28.399	28.425	28.4626	28.8312	28.6442	28.6424	28.7374	28.6672	0	17	22	25	29	31	25	28	22						14	14	13	47.8	47.8
														RPL27A	22.0191	21.5476	24.7885	25.7465	25.6577	26.0528	26.1496	25.783	NaN	NaN	24.7885	25.7465	25.6577	26.0528	26.1496	25.783	2	2	1	3	6	5	8	7	6				+	YG_WT	6	6	6	44.4	44.4
														RPN1	27.192	27.388	27.2661	27.3122	27.68	27.6435	27.6313	27.5313	27.192	27.388	27.2661	27.3122	27.68	27.6435	27.6313	27.5313	0	26	28	29	29	30	35	33	29						24	24	24	48.1	48.1
														RPN2	24.0996	24.2036	24.4171	24.5479	24.3192	24.1208	24.3176	24.1926	24.0996	24.2036	24.4171	24.5479	24.3192	24.1208	24.3176	24.1926	0	5	3	4	5	4	6	4	5						6	6	6	15.4	15.4
														ATP1A1	29.4031	29.346	29.4001	29.3916	30.0089	29.9151	29.9035	29.8026	29.4031	29.346	29.4001	29.3916	30.0089	29.9151	29.9035	29.8026	0	49	58	52	61	78	76	88	71						43	43	39	42.5	42.5
														ALDH2	24.1219	23.9408	24.0392	24.0527	23.9468	23.965	24.0911	23.937	24.1219	23.9408	24.0392	24.0527	23.9468	23.965	24.0911	23.937	0	4	6	8	6	6	7	5	7						12	12	12	28.8	28.8
														SLC25A5	29.2551	29.34	29.2436	29.4404	29.7629	29.9309	29.8086	29.6884	29.2551	29.34	29.2436	29.4404	29.7629	29.9309	29.8086	29.6884	0	25	29	30	36	32	37	37	31						21	21	6	56	56
														PCCA	21.1211	20.7126	20.866	22.8629	20.7075	22.4554	22.5495	22.902	NaN	NaN	NaN	22.8629	NaN	22.4554	22.5495	22.902	3	4	4	3	5	2	2	3	5						10	10	10	15.7	15.7
														EIF2S1	25.4786	25.3713	25.4478	25.2857	25.5837	25.4407	25.2706	25.2963	25.4786	25.3713	25.4478	25.2857	25.5837	25.4407	25.2706	25.2963	0	10	12	9	12	11	14	10	8						13	13	13	40.6	40.6
														RPLP0;RPLP0P6	27.4194	27.3768	27.3334	27.636	27.5202	27.363	27.4058	27.3543	27.4194	27.3768	27.3334	27.636	27.5202	27.363	27.4058	27.3543	0	14	12	16	21	16	17	17	17						11	11	11	39.7	39.7
														SSB	26.1053	25.9482	25.9963	26.2035	25.869	26.0576	25.8826	25.8865	26.1053	25.9482	25.9963	26.2035	25.869	26.0576	25.8826	25.8865	0	10	12	9	21	13	13	13	17						19	19	19	43.4	43.4
														CDK1;CDC2	24.7706	24.753	24.6969	24.5122	25.2548	25.2711	24.8384	24.6531	24.7706	24.753	24.6969	24.5122	25.2548	25.2711	24.8384	24.6531	0	5	10	4	7	9	12	11	10						9	9	7	36.7	36.7
														ATP5B	25.7896	25.7523	25.9024	26.2707	25.97	25.8398	25.9297	26.1636	25.7896	25.7523	25.9024	26.2707	25.97	25.8398	25.9297	26.1636	0	13	10	12	17	13	16	20	16						17	17	17	43.1	43.1
														ENO1	30.8167	30.8247	30.738	30.8229	30.4841	30.6264	30.6833	30.5841	30.8167	30.8247	30.738	30.8229	30.4841	30.6264	30.6833	30.5841	0	68	70	68	79	69	74	83	71						33	33	30	71.4	71.4
														PYGL	27.2695	27.2758	27.3536	27.325	27.1203	27.1699	27.2118	27.2736	27.2695	27.2758	27.3536	27.325	27.1203	27.1699	27.2118	27.2736	0	33	31	35	42	32	33	37	34						39	39	30	47.2	47.2
														GPI	27.9689	27.8942	27.9579	27.9226	27.8833	27.8549	27.9076	27.962	27.9689	27.8942	27.9579	27.9226	27.8833	27.8549	27.9076	27.962	0	31	28	25	27	26	29	31	26						21	21	21	37.5	37.5
														NPM1	29.793	29.7327	29.6717	29.9078	29.5591	29.7803	30.1841	29.6873	29.793	29.7327	29.6717	29.9078	29.5591	29.7803	30.1841	29.6873	0	25	27	28	33	25	27	40	27						16	16	13	55.4	55.4
														HIST3H2BB;HIST2H2BE;HIST1H2BB;HIST1H2BO;HIST1H2BJ	25.2695	25.8916	25.6117	26.3905	26.4346	26.102	24.644	26.0401	25.2695	25.8916	25.6117	26.3905	26.4346	26.102	24.644	26.0401	0	3	4	4	4	4	4	3	4						5	2	2	35.7	7.9
														EPHX1	23.702	23.5804	23.8142	23.4526	23.7622	23.4906	23.558	23.6861	23.702	23.5804	23.8142	23.4526	23.7622	23.4906	23.558	23.6861	0	5	2	5	6	4	5	5	5						9	9	9	13.4	13.4
														LDHB	30.1044	30.3285	30.2166	30.307	30.2742	30.4133	30.3399	30.3014	30.1044	30.3285	30.2166	30.307	30.2742	30.4133	30.3399	30.3014	0	28	33	27	36	34	36	42	37						20	19	19	56.3	52.7
														P4HB	26.2771	26.2918	26.3522	26.32	26.3319	26.1333	26.1562	26.2852	26.2771	26.2918	26.3522	26.32	26.3319	26.1333	26.1562	26.2852	0	16	21	19	19	19	17	19	20						19	19	19	37.6	37.6
														H1F0	20.756	20.5285	20.8846	21.3559	22.5241	22.2904	20.955	22.4559	NaN	NaN	NaN	NaN	22.5241	22.2904	NaN	22.4559	4	1	1	1	1	4	3	1	3						3	3	3	18.6	18.6
														ANXA2;ANXA2P2	25.9488	25.6956	25.9591	25.5686	25.7752	25.7563	25.4677	25.6625	25.9488	25.6956	25.9591	25.5686	25.7752	25.7563	25.4677	25.6625	0	10	8	15	18	16	18	14	15						20	20	20	62.5	62.5
														CAPN1	24.5139	24.1736	24.397	24.1386	24.0944	24.2539	24.0728	24.3396	24.5139	24.1736	24.397	24.1386	24.0944	24.2539	24.0728	24.3396	0	4	10	5	7	6	5	4	6						10	10	10	14	14
														TUBB	30.5249	30.4628	30.4786	30.7929	30.4174	30.6267	30.5251	30.5057	30.5249	30.4628	30.4786	30.7929	30.4174	30.6267	30.5251	30.5057	0	65	72	62	76	68	65	70	60						22	22	5	59.4	59.4
														PFN1	28.4139	28.5128	28.4738	28.744	28.7607	28.8244	28.7025	28.5724	28.4139	28.5128	28.4738	28.744	28.7607	28.8244	28.7025	28.5724	0	21	21	19	20	19	25	24	22						11	11	11	73.6	73.6
														APRT	24.7945	24.9695	24.8228	25.0581	25.227	25.2087	25.3535	24.7096	24.7945	24.9695	24.8228	25.0581	25.227	25.2087	25.3535	24.7096	0	3	5	3	5	3	4	7	5						6	6	6	38.9	38.9
														EPRS	29.4501	29.4559	29.4239	29.4849	29.2721	29.3635	29.345	29.5531	29.4501	29.4559	29.4239	29.4849	29.2721	29.3635	29.345	29.5531	0	68	79	81	97	78	89	96	90						73	73	72	50.9	50.9
														HSP90AA1	32.2734	32.2152	32.2398	32.2653	31.9938	32.0262	31.9467	32.0304	32.2734	32.2152	32.2398	32.2653	31.9938	32.0262	31.9467	32.0304	0	84	98	84	103	80	98	100	87						44	44	28	53.3	53.3
														FH	24.8224	24.8062	24.6966	24.7348	24.8248	24.9829	24.9226	24.7883	24.8224	24.8062	24.6966	24.7348	24.8248	24.9829	24.9226	24.7883	0	9	9	7	8	7	6	7	7						9	9	9	25.3	25.3
														ANXA6	27.2701	27.3077	27.2947	27.3656	27.2703	27.2866	27.2235	27.268	27.2701	27.3077	27.2947	27.3656	27.2703	27.2866	27.2235	27.268	0	36	34	36	40	36	41	37	37						34	34	34	54.2	54.2
														HSP90AB1	30.7759	30.8307	30.8302	30.945	30.7084	30.6724	30.6756	30.6971	30.7759	30.8307	30.8302	30.945	30.7084	30.6724	30.6756	30.6971	0	51	62	62	66	60	64	62	56						44	28	22	51.5	35.1
														SRPR	22.6724	22.6089	22.6974	22.7178	22.9846	23.1421	22.5713	22.9102	22.6724	22.6089	22.6974	22.7178	22.9846	23.1421	22.5713	22.9102	0	6	5	6	5	6	5	4	6						9	9	9	15.4	15.4
														ASNS	27.3775	27.4558	27.3608	27.3738	27.4419	27.4813	27.4596	27.3038	27.3775	27.4558	27.3608	27.3738	27.4419	27.4813	27.4596	27.3038	0	27	29	27	32	34	34	38	29						24	24	24	49.9	49.9
														PDHA1	24.9403	24.9331	25.011	24.7269	24.861	24.796	24.6193	24.7977	24.9403	24.9331	25.011	24.7269	24.861	24.796	24.6193	24.7977	0	6	9	10	13	9	15	9	12						14	14	14	32.1	32.1
														SNRNP70	23.799	23.9223	23.6121	23.8975	24.2218	24.061	23.8346	24.1674	23.799	23.9223	23.6121	23.8975	24.2218	24.061	23.8346	24.1674	0	4	3	3	6	4	5	5	5						6	6	6	11	11
														VIM	28.2933	28.2628	28.2043	28.5365	28.274	28.2643	28.2711	28.4805	28.2933	28.2628	28.2043	28.5365	28.274	28.2643	28.2711	28.4805	0	41	50	43	59	55	52	48	51						37	37	31	69.7	69.7
														GNAI3	25.0661	25.6215	25.2352	25.1275	25.3837	25.3821	25.4022	24.9348	25.0661	25.6215	25.2352	25.1275	25.3837	25.3821	25.4022	24.9348	0	9	8	9	8	9	12	10	7						8	8	4	29.4	29.4
														ANXA5	25.1316	25.2468	25.2256	25.1426	25.2347	25.2452	25.1731	25.2313	25.1316	25.2468	25.2256	25.1426	25.2347	25.2452	25.1731	25.2313	0	15	16	13	15	15	12	11	12						13	13	13	48.4	48.4
														GPAA1	20.3475	20.649	21.5102	19.89	23.2876	22.6629	21.2456	24.6749	NaN	NaN	NaN	NaN	23.2876	22.6629	NaN	24.6749	4	0	0	0	0	3	3	1	2				+	YG_WT	2	2	2	12	12
														GSTP1	27.4751	27.4	27.3492	27.5372	27.5264	27.4664	27.6438	27.3349	27.4751	27.4	27.3492	27.5372	27.5264	27.4664	27.6438	27.3349	0	17	20	17	23	20	25	22	18						13	13	13	61.4	61.4
														HMGB1;HMGB1P1	25.0364	24.7497	24.4016	24.7239	24.9078	24.7423	24.9815	24.8669	25.0364	24.7497	24.4016	24.7239	24.9078	24.7423	24.9815	24.8669	0	3	6	4	8	7	10	13	4						9	9	7	43.7	43.7
														DLD	26.299	26.4622	26.4548	26.5843	26.2874	26.3431	26.2061	26.4928	26.299	26.4622	26.4548	26.5843	26.2874	26.3431	26.2061	26.4928	0	11	11	9	17	13	11	14	13						18	18	18	38.9	38.9
														SNRPA1	23.7941	23.6035	23.9423	23.562	23.8465	24.1615	23.6968	23.8047	23.7941	23.6035	23.9423	23.562	23.8465	24.1615	23.6968	23.8047	0	5	5	5	5	5	5	4	4						6	6	6	27.8	27.8
														PARP1	30.6788	30.7081	30.7584	30.6808	30.598	30.5863	30.6748	30.6787	30.6788	30.7081	30.7584	30.6808	30.598	30.5863	30.6748	30.6787	0	99	99	100	113	104	107	129	112						66	66	66	62	62
														LTA4H	27.4494	27.4192	27.359	27.3112	27.2541	27.2256	27.3146	27.2799	27.4494	27.4192	27.359	27.3112	27.2541	27.2256	27.3146	27.2799	0	32	32	27	32	30	30	32	27						21	21	21	44.7	44.7
														ALDOC	24.2713	22.0955	24.7812	25.3598	25.0038	25.3708	24.6116	24.9855	24.2713	NaN	24.7812	25.3598	25.0038	25.3708	24.6116	24.9855	1	3	2	4	3	3	4	2	3						5	3	3	15.4	11.5
														U2AF1;U2AF1L4	23.6937	23.6231	23.6841	24.075	24.0429	25.0671	24.2557	23.9781	23.6937	23.6231	23.6841	24.075	24.0429	25.0671	24.2557	23.9781	0	4	5	3	7	8	13	8	6						8	8	8	31.7	31.7
														CBS	24.8074	24.6114	24.6349	24.633	24.5762	24.403	24.6385	24.5135	24.8074	24.6114	24.6349	24.633	24.5762	24.403	24.6385	24.5135	0	9	8	9	10	7	8	14	9						11	11	11	21.1	21.1
														TROVE2	24.7961	25.0244	24.819	24.7882	24.5685	24.7845	24.7825	24.8353	24.7961	25.0244	24.819	24.7882	24.5685	24.7845	24.7825	24.8353	0	12	9	9	15	10	11	15	10						16	16	16	33.3	33.3
														ARAF;RAF1	21.5011	21.5449	21.6641	20.6063	21.5141	21.4221	21.5865	21.6737	21.5011	21.5449	21.6641	NaN	21.5141	21.4221	21.5865	21.6737	1	2	2	2	1	2	4	2	4						5	5	5	8.2	8.2
														HIST1H1E;HIST1H1D	27.3554	28.2305	27.2845	28.4237	27.9012	28.0457	27.8904	28.2907	27.3554	28.2305	27.2845	28.4237	27.9012	28.0457	27.8904	28.2907	0	10	16	10	12	13	12	15	13						9	9	2	26.5	26.5
														DLAT	25.8071	25.8013	25.7728	25.6844	25.6548	25.8952	25.6841	25.7485	25.8071	25.8013	25.7728	25.6844	25.6548	25.8952	25.6841	25.7485	0	13	16	17	15	18	14	20	15						13	13	13	20.1	20.1
														TXN	26.457	26.361	26.3411	26.4677	26.1485	26.1574	25.6995	25.9668	26.457	26.361	26.3411	26.4677	26.1485	26.1574	25.6995	25.9668	0	6	7	8	7	8	8	6	6						6	6	6	54.3	54.3
														ESD	24.5671	24.5846	24.1501	23.9999	24.2957	23.9468	24.3938	23.9692	24.5671	24.5846	24.1501	23.9999	24.2957	23.9468	24.3938	23.9692	0	2	2	4	6	6	6	8	4						7	7	7	30.1	30.1
														HSPD1	30.6059	30.5306	30.5504	30.7564	30.5437	30.6231	30.7373	30.6005	30.6059	30.5306	30.5504	30.7564	30.5437	30.6231	30.7373	30.6005	0	76	75	69	80	74	75	93	75						44	44	44	78.9	78.9
														HSPA5	28.7394	28.7872	28.7173	29.0448	28.7843	28.9066	28.8582	28.8894	28.7394	28.7872	28.7173	29.0448	28.7843	28.9066	28.8582	28.8894	0	37	42	39	56	42	49	56	41						35	33	33	50.8	49.7
														LAMC1	22.14	22.13	22.3086	22.0313	21.8112	21.5897	21.9245	22.0683	22.14	22.13	NaN	22.0313	21.8112	21.5897	21.9245	22.0683	1	2	2	2	2	3	4	2	2						5	5	5	4.2	4.2
														HSPA8	31.516	31.5381	31.4875	31.5944	31.545	31.6746	31.6356	31.6529	31.516	31.5381	31.4875	31.5944	31.545	31.6746	31.6356	31.6529	0	99	99	106	106	101	108	115	99						38	38	25	64.2	64.2
														TAPT1	19.6667	22.614	22.5942	20.8203	24.2878	23.8592	23.5738	23.4317	NaN	22.614	22.5942	NaN	24.2878	23.8592	23.5738	23.4317	2	0	3	2	1	6	5	5	5				+	YG_WT	8	8	8	16.4	16.4
														UMPS	23.8842	24.1803	24.02	24.4463	24.0859	24.1612	24.0975	24.1765	23.8842	24.1803	24.02	24.4463	24.0859	24.1612	24.0975	24.1765	0	5	7	4	8	7	9	8	9						15	15	15	35.2	35.2
														PDHB	25.2075	25.0368	25.0147	25.2254	25.2097	25.2424	25.1368	25.0466	25.2075	25.0368	25.0147	25.2254	25.2097	25.2424	25.1368	25.0466	0	8	5	6	7	8	8	9	7						10	10	10	34.8	34.8
														PYGB	23.4012	22.8875	22.6663	22.2418	22.6981	22.7531	22.2185	22.4632	23.4012	22.8875	22.6663	22.2418	22.6981	22.7531	22.2185	22.4632	0	3	7	2	4	2	4	2	3						16	8	7	19.1	10.9
														BCR	22.3425	22.0801	21.7824	21.6316	21.7417	21.8794	21.5543	21.9118	22.3425	22.0801	21.7824	21.6316	21.7417	21.8794	21.5543	21.9118	0	5	5	4	4	3	4	3	5						7	7	7	6.1	6.1
														TOP1	26.1577	26.2899	26.178	26.1863	26.0056	26.1708	26.1242	26.356	26.1577	26.2899	26.178	26.1863	26.0056	26.1708	26.1242	26.356	0	17	16	17	19	15	16	19	21						18	18	18	23.4	23.4
														TOP2A	27.9522	28.0513	28.0855	27.951	27.8791	27.8436	27.6998	27.9433	27.9522	28.0513	28.0855	27.951	27.8791	27.8436	27.6998	27.9433	0	47	56	46	56	56	57	46	60						52	52	36	31.4	31.4
														G6PD	25.2093	25.2497	25.1634	25.0269	25.2309	24.9673	25.0478	25.0436	25.2093	25.2497	25.1634	25.0269	25.2309	24.9673	25.0478	25.0436	0	10	11	12	12	14	13	16	15						17	17	17	33.6	33.6
														PC	24.2308	23.8963	24.3016	23.7929	23.447	23.3087	23.2874	24.222	24.2308	23.8963	24.3016	23.7929	23.447	23.3087	23.2874	24.222	0	4	10	10	8	4	6	5	11						20	20	20	21.4	21.4
														MTHFD1	29.5474	29.4598	29.3908	29.4079	29.2695	29.3235	29.4132	29.3298	29.5474	29.4598	29.3908	29.4079	29.2695	29.3235	29.4132	29.3298	0	58	62	63	72	57	67	72	59						52	52	52	53.2	53.2
														IGF2R	25.6758	25.5581	25.6665	25.5808	25.4487	25.4188	25.494	25.4353	25.6758	25.5581	25.6665	25.5808	25.4487	25.4188	25.494	25.4353	0	20	19	22	20	21	17	22	18						28	28	28	12.2	12.2
														ADH5	24.1931	24.1576	24.0704	23.9462	23.9604	24.1135	24.0369	23.9806	24.1931	24.1576	24.0704	23.9462	23.9604	24.1135	24.0369	23.9806	0	7	7	8	9	8	8	9	8						8	8	8	20.6	20.6
														PCNA	25.9481	26.194	25.8747	26.3337	26.2313	25.9532	25.8529	26.014	25.9481	26.194	25.8747	26.3337	26.2313	25.9532	25.8529	26.014	0	9	8	9	15	13	13	10	11						10	10	10	41.8	41.8
														HARS	26.6418	26.4717	26.4051	26.4291	26.3894	26.4152	26.3002	26.4404	26.6418	26.4717	26.4051	26.4291	26.3894	26.4152	26.3002	26.4404	0	15	14	15	19	19	18	14	17						17	17	12	34.6	34.6
														SLC25A4	21.2353	21.5621	21.614	21.5038	22.0674	22.1855	21.8444	21.7124	NaN	21.5621	NaN	21.5038	22.0674	22.1855	21.8444	21.7124	2	3	2	1	2	4	3	2	3						16	4	4	49	13.4
														SLC25A6	25.8506	25.5253	25.3027	26.3528	26.4524	26.5388	26.0955	25.4878	25.8506	25.5253	25.3027	26.3528	26.4524	26.5388	26.0955	25.4878	0	4	3	3	6	5	9	6	4						19	5	3	52.7	20.5
														TPR	28.3771	28.3172	28.3807	28.2407	28.0674	28.064	28.0565	28.2294	28.3771	28.3172	28.3807	28.2407	28.0674	28.064	28.0565	28.2294	0	62	78	83	74	60	78	59	69						81	81	81	39.4	39.4
														CKB	29.2454	29.1149	28.9781	29.4032	29.2989	29.49	29.5254	29.6244	29.2454	29.1149	28.9781	29.4032	29.2989	29.49	29.5254	29.6244	0	22	22	22	28	23	29	27	22						15	15	14	50.1	50.1
														CKMT1A;CKMT1B	24.5537	23.4869	23.5258	24.4798	23.5839	23.7369	23.8176	24.2487	24.5537	23.4869	23.5258	24.4798	23.5839	23.7369	23.8176	24.2487	0	4	3	3	8	5	6	6	6						9	9	8	21.6	21.6
														ACTN1	26.1039	25.8642	25.8506	26.0079	25.5507	25.5784	25.878	25.8711	26.1039	25.8642	25.8506	26.0079	25.5507	25.5784	25.878	25.8711	0	18	9	16	21	15	17	14	16						38	24	21	51.5	33.5
														PEPD	24.5698	24.3815	24.4428	24.2292	24.1841	24.2912	24.3494	24.3118	24.5698	24.3815	24.4428	24.2292	24.1841	24.2912	24.3494	24.3118	0	7	8	8	8	8	7	8	6						10	10	10	22.1	22.1
														XRCC6	28.23	28.2133	28.1275	28.3389	28.0931	28.1757	28.3991	28.3404	28.23	28.2133	28.1275	28.3389	28.0931	28.1757	28.3991	28.3404	0	35	32	37	43	32	39	50	36						36	36	36	59.3	59.3
														XRCC5	28.9455	28.9185	28.9224	28.9842	28.7308	28.7827	28.8134	28.7533	28.9455	28.9185	28.9224	28.9842	28.7308	28.7827	28.8134	28.7533	0	48	47	52	58	48	61	62	48						37	37	37	50.8	50.8
														AGTRAP	21.188	22.2353	20.8593	21.8439	21.5595	24.8381	25.1303	24.048	NaN	NaN	NaN	NaN	NaN	24.8381	25.1303	24.048	4	0	1	1	1	2	4	3	2				+	YG_WT	2	2	2	24.5	24.5
														RNH1	25.2742	25.1247	25.03	25.1021	24.9542	24.9654	24.9439	25.058	25.2742	25.1247	25.03	25.1021	24.9542	24.9654	24.9439	25.058	0	10	10	11	14	10	10	14	10						11	11	11	27.1	27.1
														EEF2	31.9259	31.8299	31.8256	31.8089	31.6982	31.8107	31.8161	31.8457	31.9259	31.8299	31.8256	31.8089	31.6982	31.8107	31.8161	31.8457	0	114	116	109	124	110	110	124	113						56	56	55	66.7	66.7
														LCP1	22.2887	22.0991	22.1837	22.3623	22.2339	22.0692	22.3112	22.3741	22.2887	22.0991	22.1837	22.3623	22.2339	22.0692	22.3112	22.3741	0	2	3	4	3	5	4	4	2						13	7	7	24.4	15
														PLS3	28.7642	28.6006	28.6522	28.721	28.6128	28.5403	28.6634	28.6551	28.7642	28.6006	28.6522	28.721	28.6128	28.5403	28.6634	28.6551	0	48	52	49	50	48	45	57	47						33	33	27	52.5	52.5
														ETFA	25.4455	25.4621	25.3014	25.4535	25.3736	25.4607	25.3067	25.4116	25.4455	25.4621	25.3014	25.4535	25.3736	25.4607	25.3067	25.4116	0	11	12	11	10	12	13	15	11						12	12	12	46.8	46.8
														GYS1	23.3822	23.0746	23.226	22.7372	22.8085	22.4627	22.2986	22.6156	23.3822	23.0746	23.226	22.7372	22.8085	22.4627	22.2986	22.6156	0	4	4	5	4	3	4	5	4						6	6	6	9.1	9.1
														PRKAR2A	24.0451	24.087	23.8681	24.225	23.9213	23.9946	23.4974	23.9516	24.0451	24.087	23.8681	24.225	23.9213	23.9946	23.4974	23.9516	0	8	8	9	8	6	8	3	4						9	9	9	29.2	29.2
														MIF	25.2859	25.243	25.0722	25.4059	25.7005	25.296	25.1894	25.2139	25.2859	25.243	25.0722	25.4059	25.7005	25.296	25.1894	25.2139	0	7	9	7	10	7	6	8	7						2	2	2	17.4	17.4
														FDPS	24.7304	24.6079	24.7091	24.646	24.6683	24.8819	24.5407	24.6035	24.7304	24.6079	24.7091	24.646	24.6683	24.8819	24.5407	24.6035	0	7	6	5	6	6	7	8	6						5	5	5	14.1	14.1
														AKR1A1	23.1959	20.8987	21.6978	23.1488	22.5347	23.2352	22.463	22.8761	23.1959	NaN	21.6978	23.1488	22.5347	23.2352	22.463	22.8761	1	3	1	3	4	2	5	4	2						5	5	5	17.5	17.5
														PKM	30.6886	30.7002	30.6643	30.6464	30.6859	30.7498	30.8317	30.6882	30.6886	30.7002	30.6643	30.6464	30.6859	30.7498	30.8317	30.6882	0	57	60	56	68	58	63	73	52						34	34	4	67.6	67.6
														HSP90B1	29.2995	29.2232	29.246	29.2627	29.1127	29.0334	28.9458	29.0311	29.2995	29.2232	29.246	29.2627	29.1127	29.0334	28.9458	29.0311	0	36	44	45	53	45	50	52	49						40	38	38	43.6	41.8
														HNRNPL	27.7127	27.8591	27.9361	28.0027	28.0131	28.0228	27.943	28.1234	27.7127	27.8591	27.9361	28.0027	28.0131	28.0228	27.943	28.1234	0	22	27	24	28	28	28	32	27						16	16	1	35.5	35.5
														DARS	26.945	26.916	26.9	26.8891	26.8704	26.8028	26.757	26.857	26.945	26.916	26.9	26.8891	26.8704	26.8028	26.757	26.857	0	25	30	26	23	27	23	25	23						24	24	24	48.9	48.9
														JUP	23.3935	22.6265	23.2874	22.6581	22.2808	22.5352	22.6952	22.5833	23.3935	22.6265	23.2874	22.6581	22.2808	22.5352	22.6952	22.5833	0	9	1	7	4	2	5	3	1						11	8	8	15.2	11.8
														GLUL	24.7612	24.7822	24.8791	24.9784	24.9094	25.0518	24.9486	25.0984	24.7612	24.7822	24.8791	24.9784	24.9094	25.0518	24.9486	25.0984	0	6	6	7	7	7	7	6	4						6	6	6	19.6	19.6
														AKR1B1	26.1506	26.2753	26.0487	25.9523	26.0183	25.9382	25.9323	25.8593	26.1506	26.2753	26.0487	25.9523	26.0183	25.9382	25.9323	25.8593	0	11	12	12	10	12	11	11	10						10	10	10	27.2	27.2
														GSPT1;GSPT2	25.6472	25.8408	25.6853	25.6	25.7714	25.9456	25.7694	25.8627	25.6472	25.8408	25.6853	25.6	25.7714	25.9456	25.7694	25.8627	0	12	13	9	15	11	16	16	12						18	18	18	37.9	37.9
														PI4K2A	24.1709	24.4538	24.1123	24.1023	26.8504	26.8178	26.7239	25.8548	24.1709	24.4538	24.1123	24.1023	26.8504	26.8178	26.7239	25.8548	0	4	5	6	4	33	32	29	19				+	YG_WT	26	26	26	55.9	55.9
														EZR	27.3336	27.3654	27.3112	27.3949	27.3633	27.2826	27.4799	27.4916	27.3336	27.3654	27.3112	27.3949	27.3633	27.2826	27.4799	27.4916	0	24	23	24	27	26	26	30	22						26	26	16	44.9	44.9
														NME1	23.8959	23.7427	23.5467	20.201	23.6218	23.2219	23.7274	23.2079	23.8959	23.7427	23.5467	NaN	23.6218	23.2219	23.7274	23.2079	1	3	3	3	2	3	3	4	2						10	1	1	63.8	9.2
														RPS2	27.1926	27.2505	27.138	27.5992	27.7272	27.8624	27.7384	27.6568	27.1926	27.2505	27.138	27.5992	27.7272	27.8624	27.7384	27.6568	0	13	17	16	19	22	24	26	21						13	13	13	48.5	48.5
														DSP	26.4406	26.2214	26.4786	26.0284	25.9393	25.8201	26.0872	26.0817	26.4406	26.2214	26.4786	26.0284	25.9393	25.8201	26.0872	26.0817	0	34	32	37	35	27	21	38	31						50	50	50	18.6	18.6
														CBR1	24.5364	25.1638	24.689	25.054	25.1255	25.0386	24.8436	24.8433	24.5364	25.1638	24.689	25.054	25.1255	25.0386	24.8436	24.8433	0	8	8	8	10	12	11	11	10						9	9	7	44	44
														POR	24.3189	24.3521	24.4031	24.0335	24.1769	23.9988	23.9825	24.0213	24.3189	24.3521	24.4031	24.0335	24.1769	23.9988	23.9825	24.0213	0	9	10	8	9	7	7	11	8						12	12	12	18.8	18.8
														UQCR10	20.8084	21.5231	21.4156	21.8427	23.7323	23.7188	23.7475	23.776	NaN	NaN	NaN	NaN	23.7323	23.7188	23.7475	23.776	4	1	2	1	1	3	3	3	2				+	YG_WT	2	2	2	38.1	38.1
														GOT1	25.9241	25.8691	25.8712	25.5274	25.565	25.2461	25.35	25.1873	25.9241	25.8691	25.8712	25.5274	25.565	25.2461	25.35	25.1873	0	12	14	12	13	14	14	14	9						14	14	14	41.6	41.6
														CAPN2	23.7099	23.808	23.7255	23.57	23.5819	23.5503	23.8952	23.7462	23.7099	23.808	23.7255	23.57	23.5819	23.5503	23.8952	23.7462	0	4	4	4	4	4	7	3	5						9	9	9	13.6	13.6
														PFKL	23.4595	23.5232	23.6573	23.4871	23.2065	23.2914	23.1292	23.3794	23.4595	23.5232	23.6573	23.4871	23.2065	23.2914	23.1292	23.3794	0	6	6	6	6	6	6	6	7						12	8	8	18.1	12.2
														TCP1	29.6592	29.519	29.5047	29.5147	29.5173	29.6198	29.6163	29.565	29.6592	29.519	29.5047	29.5147	29.5173	29.6198	29.6163	29.565	0	55	53	55	59	58	61	69	59						31	31	31	62.2	62.2
														HMOX2	23.2257	23.4889	20.6098	23.6481	25.0278	25.588	24.7469	24.7881	23.2257	23.4889	NaN	23.6481	25.0278	25.588	24.7469	24.7881	1	2	2	1	2	7	13	9	4				+	YG_WT	9	9	9	30.4	30.4
														RPL35A	25.0857	25.1314	25.2451	25.3392	25.2755	25.6118	25.5849	25.3961	25.0857	25.1314	25.2451	25.3392	25.2755	25.6118	25.5849	25.3961	0	7	8	5	8	7	12	8	9						7	7	7	29.1	29.1
														RPL7	26.8409	26.9898	26.6604	27.1499	27.5483	27.469	27.4832	27.246	26.8409	26.9898	26.6604	27.1499	27.5483	27.469	27.4832	27.246	0	11	13	12	21	15	22	20	15						16	16	16	52.8	52.8
														VCL	28.3882	28.3549	28.3716	28.2813	28.3167	28.3096	28.2535	28.4265	28.3882	28.3549	28.3716	28.2813	28.3167	28.3096	28.2535	28.4265	0	52	48	56	55	50	50	56	54						49	49	49	49.2	49.2
														SON	24.458	24.8378	24.6136	24.4868	24.1935	24.5666	24.6796	24.461	24.458	24.8378	24.6136	24.4868	24.1935	24.5666	24.6796	24.461	0	13	12	14	10	8	11	7	10						20	20	8	11.7	11.7
														PGAM1;PGAM2	24.6118	23.8943	23.3134	25.0737	24.3285	25.5402	25.1888	25.2027	24.6118	23.8943	23.3134	25.0737	24.3285	25.5402	25.1888	25.2027	0	5	6	4	8	4	7	10	8						9	9	9	46.1	46.1
														RCC1	25.1492	25.5289	25.3032	25.4367	25.5163	25.6147	25.6132	25.445	25.1492	25.5289	25.3032	25.4367	25.5163	25.6147	25.6132	25.445	0	7	14	11	13	12	12	11	9						8	8	8	24.7	24.7
														PLCG1	23.7176	23.5243	23.6247	23.4378	23.441	23.3677	23.5931	23.5684	23.7176	23.5243	23.6247	23.4378	23.441	23.3677	23.5931	23.5684	0	10	6	6	9	6	10	8	10						16	16	16	15.5	15.5
														NCL	30.0245	30.1133	29.9588	30.1069	30.0603	30.0781	30.0956	30.1917	30.0245	30.1133	29.9588	30.1069	30.0603	30.0781	30.0956	30.1917	0	49	53	54	65	58	66	62	61						40	40	40	40.8	40.8
														HK1	26.6431	26.6075	26.6839	26.5224	26.4667	26.3637	26.347	26.4679	26.6431	26.6075	26.6839	26.5224	26.4667	26.3637	26.347	26.4679	0	30	33	29	32	27	20	29	24						26	26	23	28.5	28.5
														EIF2AK2	22.1511	22.2827	22.3177	22.2025	21.9519	22.0303	22.0669	21.9498	22.1511	22.2827	22.3177	22.2025	21.9519	22.0303	22.0669	21.9498	0	4	2	4	3	5	4	4	3						6	6	6	12.3	12.3
														SRM	24.1042	24.1408	23.9292	23.7593	24.0873	23.6438	23.9084	23.6291	24.1042	24.1408	23.9292	23.7593	24.0873	23.6438	23.9084	23.6291	0	6	7	5	5	7	8	9	8						9	9	9	30.1	30.1
														ATP2B1;ATP2B2	24.5922	24.7469	24.8105	24.8027	24.5812	24.6305	24.6001	24.7031	24.5922	24.7469	24.8105	24.8027	24.5812	24.6305	24.6001	24.7031	0	7	11	10	7	9	9	5	9						12	12	6	13.1	13.1
														EIF2S2	22.9717	22.3691	23.0011	23.4394	22.8934	22.9982	23.0622	23.376	22.9717	22.3691	23.0011	23.4394	22.8934	22.9982	23.0622	23.376	0	4	2	3	5	4	4	4	4						4	4	4	13.2	13.2
														ANXA7	24.1637	24.294	24.2086	24.1212	24.3142	24.221	23.9935	23.9728	24.1637	24.294	24.2086	24.1212	24.3142	24.221	23.9935	23.9728	0	5	6	6	5	5	7	6	3						6	6	6	12.9	12.9
														MSH3	22.7153	22.5589	22.615	22.4711	22.4367	22.3643	22.6031	22.3611	22.7153	22.5589	22.615	22.4711	22.4367	22.3643	22.6031	22.3611	0	4	3	3	4	5	5	4	2						9	9	9	8.2	8.2
														PSMB1	23.1804	21.2531	23.1295	23.4016	21.1475	23.1708	23.1527	23.2575	23.1804	NaN	23.1295	23.4016	NaN	23.1708	23.1527	23.2575	1	2	2	3	4	4	2	1	4						4	4	4	19.5	19.5
														TM2D2	22.0102	20.5535	20.9729	20.3881	22.8624	23.325	23.7165	23.1694	NaN	NaN	NaN	NaN	22.8624	23.325	23.7165	23.1694	4	0	0	0	0	2	3	3	3				+	YG_WT	2	2	2	8.9	8.9
														LMNB1	28.6955	28.67	28.7207	28.7838	28.5306	28.5305	28.5484	28.7702	28.6955	28.67	28.7207	28.7838	28.5306	28.5305	28.5484	28.7702	0	50	64	61	57	57	49	67	54						42	42	39	58.2	58.2
														ATP6V1B2	22.493	22.9896	22.7513	22.7373	22.4776	22.7346	22.1306	22.4968	22.493	22.9896	22.7513	22.7373	22.4776	22.7346	22.1306	22.4968	0	2	4	4	4	3	4	3	3						4	4	4	11.2	11.2
														FLNA	30.084	30.099	30.0435	29.9693	29.8517	29.8859	30.0124	30.0312	30.084	30.099	30.0435	29.9693	29.8517	29.8859	30.0124	30.0312	0	117	125	120	134	117	124	138	133						97	97	86	46.9	46.9
														ACO1	23.121	22.9825	23.023	22.7271	22.5118	22.6474	22.7374	22.9817	23.121	22.9825	23.023	22.7271	22.5118	22.6474	22.7374	22.9817	0	3	4	2	5	6	4	6	6						8	8	8	11.1	11.1
														VDAC1	26.7225	26.4668	26.7083	27.0055	26.7165	26.4431	26.4727	26.3663	26.7225	26.4668	26.7083	27.0055	26.7165	26.4431	26.4727	26.3663	0	14	17	10	20	17	14	18	14						12	12	12	58.7	58.7
														SDHB	23.2914	23.515	23.1718	23.4438	23.563	23.4391	23.4288	23.3189	23.2914	23.515	23.1718	23.4438	23.563	23.4391	23.4288	23.3189	0	4	5	7	6	4	4	3	3						5	5	5	20	20
														TMEM63A	21.2532	20.5982	20.1517	21.0714	23.4947	23.1136	22.8593	22.7079	NaN	NaN	NaN	NaN	23.4947	23.1136	22.8593	22.7079	4	0	1	0	0	4	4	4	2				+	YG_WT	4	4	4	5	5
														RPL7L1	20.4156	20.4277	20.6186	22.1263	23.1149	23.5499	23.1203	22.8578	NaN	NaN	NaN	NaN	23.1149	23.5499	23.1203	22.8578	4	1	0	1	1	5	5	3	4				+	YG_WT	5	5	5	24.7	24.7
														GART	28.0804	27.8762	27.9863	27.9788	27.7601	27.794	27.9952	27.9682	28.0804	27.8762	27.9863	27.9788	27.7601	27.794	27.9952	27.9682	0	42	42	42	41	43	45	49	42						44	44	44	49.9	49.9
														PAICS	28.752	28.7608	28.6563	28.6556	28.5761	28.6465	28.6435	28.7491	28.752	28.7608	28.6563	28.6556	28.5761	28.6465	28.6435	28.7491	0	27	29	31	31	28	35	41	33						22	22	22	48.9	48.9
														TMEM55B	22.4989	21.9657	20.9136	22.0677	24.4684	24.4606	24.1441	23.4271	NaN	NaN	NaN	NaN	24.4684	24.4606	24.1441	23.4271	4	1	1	1	0	6	4	4	4				+	YG_WT	4	4	4	14.4	14.4
														UBA1	30.2155	30.1527	30.1631	30.2556	29.9739	30.1775	30.2617	30.2432	30.2155	30.1527	30.1631	30.2556	29.9739	30.1775	30.2617	30.2432	0	49	51	54	66	55	62	70	61						44	44	44	50.8	50.8
														HNRNPA2B1	28.0163	28.3154	28.0357	28.5843	28.4948	28.3451	28.472	28.4074	28.0163	28.3154	28.0357	28.5843	28.4948	28.3451	28.472	28.4074	0	26	25	21	31	27	28	32	26						17	17	17	47	47
														POLDIP3	20.9267	20.0007	22.04	20.6927	23.2798	23.2268	23.0364	23.1517	NaN	NaN	NaN	NaN	23.2798	23.2268	23.0364	23.1517	4	1	1	1	1	2	5	3	4				+	YG_WT	6	6	6	18.9	18.9
														SFPQ	28.2587	28.5138	28.4188	28.5531	28.5206	28.6315	28.5939	28.5736	28.2587	28.5138	28.4188	28.5531	28.5206	28.6315	28.5939	28.5736	0	22	34	30	40	45	39	44	33						28	28	27	34.8	34.8
														TUBG1;TUBG2	21.0907	21.6728	20.6196	21.9446	22.2088	22.1318	21.8336	21.8189	NaN	NaN	NaN	21.9446	NaN	22.1318	21.8336	21.8189	3	1	1	1	2	2	1	2	2						4	4	4	8.2	8.2
														PPIB	25.29	25.577	25.3368	25.869	25.7617	25.4361	25.4074	25.4924	25.29	25.577	25.3368	25.869	25.7617	25.4361	25.4074	25.4924	0	9	9	10	11	7	6	9	8						9	9	9	43.5	43.5
														GLDC	22.1598	22.361	21.515	22.3446	22.1044	22.0932	22.1903	22.2248	22.1598	22.361	NaN	22.3446	22.1044	22.0932	22.1903	22.2248	1	2	2	0	3	2	2	3	2						6	6	6	7.5	7.5
														WARS	23.8444	24.1179	24.221	24.1076	24.0696	24.1665	23.7859	23.9703	23.8444	24.1179	24.221	24.1076	24.0696	24.1665	23.7859	23.9703	0	4	6	5	7	5	6	5	4						11	11	11	29.9	29.9
														RPS3	28.6197	28.5104	28.4396	28.5784	28.8352	28.8465	28.7502	28.6825	28.6197	28.5104	28.4396	28.5784	28.8352	28.8465	28.7502	28.6825	0	37	36	29	40	41	43	41	35						20	20	20	76.1	76.1
														AHCY	28.2627	28.0142	28.0571	28.0014	27.8979	27.8361	27.8917	27.8096	28.2627	28.0142	28.0571	28.0014	27.8979	27.8361	27.8917	27.8096	0	24	26	25	23	25	24	26	24						19	19	19	44.4	44.4
														CFL1	27.743	27.5669	27.4385	27.6471	27.6957	27.9134	27.6464	27.544	27.743	27.5669	27.4385	27.6471	27.6957	27.9134	27.6464	27.544	0	13	15	14	16	16	15	16	15						10	10	7	60.2	60.2
														DTYMK	22.6946	22.6988	22.5095	22.7595	22.8955	22.8672	22.8399	22.4507	22.6946	22.6988	22.5095	22.7595	22.8955	22.8672	22.8399	22.4507	0	5	5	3	6	3	4	6	2						6	6	6	27.4	27.4
														RRM1	25.9779	25.8944	25.9404	25.8309	25.6594	25.6302	25.6723	25.7093	25.9779	25.8944	25.9404	25.8309	25.6594	25.6302	25.6723	25.7093	0	14	14	14	17	14	16	20	14						20	20	20	27.3	27.3
														KDELR1	24.5293	24.8177	24.765	24.8615	25.4736	25.4384	25.207	25.006	24.5293	24.8177	24.765	24.8615	25.4736	25.4384	25.207	25.006	0	5	4	4	5	5	7	6	4						4	4	3	23.1	23.1
														EEF1B2	25.156	24.5552	25.0196	25.3028	25.1507	25.5533	25.164	25.1024	25.156	24.5552	25.0196	25.3028	25.1507	25.5533	25.164	25.1024	0	7	5	6	7	5	7	6	5						6	4	4	28	20
														ACAT1	26.4685	26.5361	26.3693	26.5384	26.638	26.5571	26.572	26.5738	26.4685	26.5361	26.3693	26.5384	26.638	26.5571	26.572	26.5738	0	13	16	14	18	15	16	18	15						14	14	14	40	40
														POLR2A	26.2862	26.3323	26.3123	26.2916	26.177	26.1583	26.1816	26.249	26.2862	26.3323	26.3123	26.2916	26.177	26.1583	26.1816	26.249	0	27	25	27	28	28	26	29	27						32	32	32	19	19
														MCM3	27.9152	27.9349	27.9404	27.803	27.7973	27.7468	27.7679	27.7636	27.9152	27.9349	27.9404	27.803	27.7973	27.7468	27.7679	27.7636	0	38	42	42	43	33	39	40	40						40	40	40	57.7	57.7
														MPST	22.64	22.6137	22.6068	22.6184	22.7423	22.7092	22.4852	22.6552	22.64	22.6137	22.6068	22.6184	22.7423	22.7092	22.4852	22.6552	0	3	4	2	5	4	4	4	2						5	5	5	19.5	19.5
														RPS12	25.4769	25.4814	25.4069	25.5134	25.4348	25.3328	25.2706	25.4307	25.4769	25.4814	25.4069	25.5134	25.4348	25.3328	25.2706	25.4307	0	5	5	6	7	7	10	6	8						6	6	6	49.2	49.2
														ATP5A1	28.5244	28.3584	28.278	28.471	28.3364	28.3598	28.4353	28.4883	28.5244	28.3584	28.278	28.471	28.3364	28.3598	28.4353	28.4883	0	33	38	35	40	36	35	38	38						23	23	23	47.7	47.7
														PSMA1	25.7626	25.8871	25.7825	25.8992	25.7175	25.7729	25.7699	25.7053	25.7626	25.8871	25.7825	25.8992	25.7175	25.7729	25.7699	25.7053	0	9	9	9	11	14	10	13	9						11	11	11	43.7	43.7
														PSMA3	24.3152	24.5946	24.6507	24.7288	24.8545	24.2986	24.5835	24.3534	24.3152	24.5946	24.6507	24.7288	24.8545	24.2986	24.5835	24.3534	0	3	5	6	6	8	3	4	5						7	7	7	33.7	33.7
														PSMA4	25.9284	25.8372	25.7877	25.6604	25.8453	25.922	25.6617	25.6981	25.9284	25.8372	25.7877	25.6604	25.8453	25.922	25.6617	25.6981	0	12	13	9	11	16	14	13	11						8	8	8	22.2	22.2
														MSN	25.0617	25.01	25.1284	25.0433	25.0879	25.0914	25.201	25.1847	25.0617	25.01	25.1284	25.0433	25.0879	25.0914	25.201	25.1847	0	10	12	9	12	12	13	13	9						23	15	14	38.5	26.3
														DDX6	25.2945	25.2986	25.2521	25.0264	25.2023	25.354	25.1863	25.1683	25.2945	25.2986	25.2521	25.0264	25.2023	25.354	25.1863	25.1683	0	12	14	13	13	14	14	16	13						10	10	10	28	28
														DNMT1	26.7703	26.8976	26.8323	26.5968	26.6476	26.4376	26.5451	26.7046	26.7703	26.8976	26.8323	26.5968	26.6476	26.4376	26.5451	26.7046	0	30	29	30	31	25	24	27	28						35	35	35	25.1	25.1
														RPL13	26.1435	26.1465	26.0967	26.2788	26.9062	26.7356	26.5383	26.4572	26.1435	26.1465	26.0967	26.2788	26.9062	26.7356	26.5383	26.4572	0	9	10	10	8	12	12	13	10						7	7	7	29.9	29.9
														FLVCR1	20.8694	22.2327	21.34	20.1149	23.3958	23.5578	23.4554	23.163	NaN	NaN	NaN	NaN	23.3958	23.5578	23.4554	23.163	4	0	0	0	0	3	4	4	2				+	YG_WT	5	5	5	13.2	13.2
														PTBP1	26.9827	27.0112	26.7299	27.7516	26.8576	27.4691	27.7667	27.3129	26.9827	27.0112	26.7299	27.7516	26.8576	27.4691	27.7667	27.3129	0	20	21	19	25	21	20	25	17						15	15	15	34.1	34.1
														TARS	28.4252	28.3432	28.3572	28.2958	28.1643	28.2808	28.1722	28.3357	28.4252	28.3432	28.3572	28.2958	28.1643	28.2808	28.1722	28.3357	0	47	53	52	59	46	54	55	50						37	37	37	49.5	49.5
														VARS	27.5165	27.464	27.4772	27.5127	27.3494	27.4002	27.5049	27.4488	27.5165	27.464	27.4772	27.5127	27.3494	27.4002	27.5049	27.4488	0	36	39	37	34	34	32	42	34						40	40	40	36.6	36.6
														EEF1G	29.0009	28.9858	28.9364	28.9208	28.9487	29.0805	29.1153	28.9324	29.0009	28.9858	28.9364	28.9208	28.9487	29.0805	29.1153	28.9324	0	25	28	25	35	30	30	38	26						22	22	22	47.6	47.6
														STOM	28.0336	28.1489	27.7131	27.9898	27.8693	27.3277	27.5321	26.8342	28.0336	28.1489	27.7131	27.9898	27.8693	27.3277	27.5321	26.8342	0	25	25	22	26	28	22	25	17						17	17	17	64.2	64.2
														YWHAQ	26.0733	25.7934	25.6477	25.6674	26.1546	26.1523	26.0723	25.7522	26.0733	25.7934	25.6477	25.6674	26.1546	26.1523	26.0723	25.7522	0	4	4	4	4	5	6	7	5						9	6	6	40.8	29.8
														RPA1	25.5104	25.5121	25.3932	25.3254	25.5568	25.3554	25.5191	25.5069	25.5104	25.5121	25.3932	25.3254	25.5568	25.3554	25.5191	25.5069	0	18	15	17	13	16	17	18	18						15	15	15	29.7	29.7
														APEX1	25.7889	25.8121	25.6656	25.7816	25.7757	25.858	25.8029	25.7516	25.7889	25.8121	25.6656	25.7816	25.7757	25.858	25.8029	25.7516	0	10	11	10	15	15	16	15	15						13	13	13	56.9	56.9
														CALR	25.5669	25.4349	25.5692	25.642	25.2889	25.02	25.0221	25.3822	25.5669	25.4349	25.5692	25.642	25.2889	25.02	25.0221	25.3822	0	6	6	8	10	7	7	11	7						10	10	10	25.7	25.7
														CANX	29.5323	29.8023	29.5703	29.543	29.2973	29.6639	29.5715	29.2766	29.5323	29.8023	29.5703	29.543	29.2973	29.6639	29.5715	29.2766	0	24	32	27	33	28	35	35	28						21	21	12	32.3	32.3
														PSMA5	23.7585	23.5505	23.8168	23.6944	23.6796	23.6724	23.2866	23.5236	23.7585	23.5505	23.8168	23.6944	23.6796	23.6724	23.2866	23.5236	0	5	3	3	6	4	4	4	5						6	6	6	26.6	26.6
														PSMB6	23.9253	24.2888	23.9664	24.3354	24.5154	24.437	24.3972	24.2704	23.9253	24.2888	23.9664	24.3354	24.5154	24.437	24.3972	24.2704	0	3	3	4	3	3	4	4	3						3	3	3	13	13
														PSMB5	25.3586	25.4777	25.4698	25.5532	25.776	25.8456	25.6963	25.5493	25.3586	25.4777	25.4698	25.5532	25.776	25.8456	25.6963	25.5493	0	10	13	9	9	10	13	13	11						11	11	11	47.9	47.9
														ABCD3	24.5823	24.7593	24.9023	25.0307	24.908	25.1078	25.0977	25.0977	24.5823	24.7593	24.9023	25.0307	24.908	25.1078	25.0977	25.0977	0	6	8	6	14	10	16	11	12						12	12	12	20.5	20.5
														NDUFS1	25.1752	25.3517	25.2835	25.2681	25.2268	24.9398	25.0763	25.0644	25.1752	25.3517	25.2835	25.2681	25.2268	24.9398	25.0763	25.0644	0	11	14	14	11	10	14	13	11						15	15	15	25.9	25.9
														MAPK1	22.5817	22.8669	22.8838	22.6511	23.0589	22.9981	22.7096	23.0355	22.5817	22.8669	22.8838	22.6511	23.0589	22.9981	22.7096	23.0355	0	2	3	2	2	3	4	2	4						7	7	5	18.9	18.9
														LAP3	24.8369	24.9204	24.6168	24.5101	24.7643	24.58	24.3967	24.4643	24.8369	24.9204	24.6168	24.5101	24.7643	24.58	24.3967	24.4643	0	9	9	11	12	9	7	7	9						13	13	13	27.7	27.7
														IMPA1	20.5986	22.4203	22.427	21.1554	22.4565	22.4244	22.3407	20.5394	NaN	22.4203	22.427	NaN	22.4565	22.4244	22.3407	NaN	2	1	2	2	1	2	2	2	1						2	2	2	8.7	8.7
														CRABP2	21.96	21.2275	22.3779	22.3417	22.6306	22.1768	22.3822	22.0481	NaN	NaN	22.3779	22.3417	22.6306	22.1768	22.3822	22.0481	2	2	2	3	4	4	3	3	2						3	3	3	30.5	30.5
														TKT	28.6871	28.683	28.5262	28.6131	28.4451	28.6947	28.8186	28.6663	28.6871	28.683	28.5262	28.6131	28.4451	28.6947	28.8186	28.6663	0	38	36	36	37	35	40	47	35						26	26	26	46.5	46.5
														EEF1D	25.1142	25.1415	25.0415	25.3683	25.253	25.2999	25.0952	25.2467	25.1142	25.1415	25.0415	25.3683	25.253	25.2999	25.0952	25.2467	0	10	10	8	10	10	10	12	6						10	10	8	44.8	44.8
														ERP29	23.7184	23.9036	23.7362	23.8453	24.4069	24.1396	23.9252	23.7001	23.7184	23.9036	23.7362	23.8453	24.4069	24.1396	23.9252	23.7001	0	3	4	3	5	4	5	5	2						6	6	6	24.5	24.5
														PRDX6	25.7562	25.8347	25.5962	26.0656	25.9257	26.0339	26.1062	25.9725	25.7562	25.8347	25.5962	26.0656	25.9257	26.0339	26.1062	25.9725	0	15	12	11	19	20	19	20	14						16	16	16	71.4	71.4
														DDT;DDTL	23.3468	23.3005	23.2577	23.6387	23.6608	23.6232	23.3861	20.6462	23.3468	23.3005	23.2577	23.6387	23.6608	23.6232	23.3861	NaN	0	4	3	3	4	4	3	4	2						4	4	4	37.3	37.3
														PRDX3	25.621	25.6597	25.5503	25.954	25.639	25.6423	25.4895	25.6365	25.621	25.6597	25.5503	25.954	25.639	25.6423	25.4895	25.6365	0	8	10	7	9	9	8	9	8						6	6	6	24.2	24.2
														RPL12	26.2199	26.255	26.2604	26.7021	26.6756	26.7146	26.5858	26.4626	26.2199	26.255	26.2604	26.7021	26.6756	26.7146	26.5858	26.4626	0	10	9	10	12	13	10	14	11						7	7	7	58.8	58.8
														ECHS1	24.2241	24.2611	24.1501	24.142	24.104	24.2444	24.2016	23.9346	24.2241	24.2611	24.1501	24.142	24.104	24.2444	24.2016	23.9346	0	4	6	4	6	5	8	5	3						6	6	6	26.9	26.9
														PEBP1	25.5626	25.4891	25.2062	25.1938	24.9152	25.7221	25.4914	24.7254	25.5626	25.4891	25.2062	25.1938	24.9152	25.7221	25.4914	24.7254	0	6	7	7	6	7	7	6	5						4	4	4	26.7	26.7
														PDIA3	26.8298	26.881	26.9091	27.0499	27.065	26.9651	27.0093	27.022	26.8298	26.881	26.9091	27.0499	27.065	26.9651	27.0093	27.022	0	23	29	22	25	19	25	32	22						22	22	17	51.7	51.7
														PPP2R1A	26.8743	26.8677	26.894	26.9195	26.7223	26.9299	26.8264	26.9365	26.8743	26.8677	26.894	26.9195	26.7223	26.9299	26.8264	26.9365	0	17	18	20	31	20	27	25	21						19	19	12	39.2	39.2
														NMT1	23.6643	24.079	23.6141	23.5971	23.7001	23.8264	23.6631	23.9698	23.6643	24.079	23.6141	23.5971	23.7001	23.8264	23.6631	23.9698	0	5	6	6	7	7	10	8	5						8	8	6	19.8	19.8
														SLMAP	20.6557	21.0995	22.9324	21.1813	23.8458	23.7927	23.6815	23.5173	NaN	NaN	22.9324	NaN	23.8458	23.7927	23.6815	23.5173	3	1	1	4	2	8	10	6	5				+	YG_WT	8	8	8	11.1	11.1
														ADSS	24.1498	24.1266	24.112	24.1387	24.1307	24.0322	24.2671	24.2332	24.1498	24.1266	24.112	24.1387	24.1307	24.0322	24.2671	24.2332	0	7	8	5	6	7	6	9	8						8	8	8	21.9	21.9
														SPPL2B	21.5238	21.6942	20.8446	20.8005	23.6969	23.3807	23.3673	23.2134	NaN	NaN	NaN	NaN	23.6969	23.3807	23.3673	23.2134	4	0	0	0	0	7	8	6	5				+	YG_WT	7	7	7	13.9	13.9
														ALDH1B1	23.312	23.6544	23.5039	23.0163	23.4472	23.1404	22.8136	23.2884	23.312	23.6544	23.5039	23.0163	23.4472	23.1404	22.8136	23.2884	0	4	6	5	4	7	5	5	5						8	8	8	17.2	17.2
														SDHA	26.0175	26.0509	26.0938	26.0599	25.8032	25.9623	26.0425	25.9292	26.0175	26.0509	26.0938	26.0599	25.8032	25.9623	26.0425	25.9292	0	13	15	16	18	14	10	16	13						17	17	17	33.9	33.9
														GDI1	23.8598	23.9433	23.8581	23.8958	23.8658	23.5231	23.952	23.6645	23.8598	23.9433	23.8581	23.8958	23.8658	23.5231	23.952	23.6645	0	4	4	2	3	4	4	4	2						18	9	9	53.5	31.8
														S100A7;S100A7A	22.7435	21.5523	26.199	24.1162	21.9047	22.9967	23.1331	22.6396	22.7435	NaN	26.199	24.1162	NaN	22.9967	23.1331	22.6396	1	3	0	8	4	1	2	2	2						4	4	4	34.7	34.7
														MAT2A	24.5171	24.4812	24.4314	24.7463	24.477	24.8176	24.7633	24.4961	24.5171	24.4812	24.4314	24.7463	24.477	24.8176	24.7633	24.4961	0	8	8	8	7	7	10	10	6						10	10	10	27.1	27.1
														DNAJA1	24.802	24.3331	24.5466	25.1093	24.8772	25.0178	24.9422	24.8829	24.802	24.3331	24.5466	25.1093	24.8772	25.0178	24.9422	24.8829	0	6	4	4	7	4	9	9	6						11	11	11	38.3	38.3
														UQCRC1	25.1368	25.2499	25.1808	25.3178	25.5223	25.4034	25.2621	25.3613	25.1368	25.2499	25.1808	25.3178	25.5223	25.4034	25.2621	25.3613	0	7	9	8	10	9	12	13	12						13	13	13	31.5	31.5
														ATIC	28.2268	28.1708	28.0874	28.166	28.1076	28.0449	28.156	28.2103	28.2268	28.1708	28.0874	28.166	28.1076	28.0449	28.156	28.2103	0	36	39	36	49	40	44	49	40						33	33	33	66.4	66.4
														HNRNPH3	25.7117	25.5433	25.5667	25.9747	25.6471	25.9162	25.7713	25.7714	25.7117	25.5433	25.5667	25.9747	25.6471	25.9162	25.7713	25.7714	0	10	11	8	11	12	11	9	7						7	6	6	26.3	24
														YWHAB	22.2178	22.1076	22.2423	22.1449	22.1319	22.3901	21.899	20.1646	22.2178	22.1076	22.2423	22.1449	22.1319	22.3901	21.899	NaN	0	2	4	3	4	3	3	2	1						7	2	2	27.6	10.2
														STIP1	28.4213	28.351	28.2788	28.2928	28.3729	28.3842	28.3243	28.4275	28.4213	28.351	28.2788	28.2928	28.3729	28.3842	28.3243	28.4275	0	35	38	36	47	42	45	49	41						36	36	36	62.6	62.6
														PRDX2	26.371	26.2981	26.2732	26.1702	26.2747	26.0375	26.1491	26.1136	26.371	26.2981	26.2732	26.1702	26.2747	26.0375	26.1491	26.1136	0	12	15	13	12	14	13	14	11						10	9	9	37.4	31.8
														CTH	22.4292	22.2802	22.2956	22.3926	22.3187	21.9199	22.1047	21.8244	22.4292	22.2802	22.2956	22.3926	22.3187	21.9199	22.1047	21.8244	0	3	3	4	4	2	2	3	2						3	3	3	9.1	9.1
														KIF5B	27.3962	27.3286	27.3569	27.1981	27.0554	27.5016	27.1804	27.4633	27.3962	27.3286	27.3569	27.1981	27.0554	27.5016	27.1804	27.4633	0	35	38	34	32	31	36	30	35						37	37	37	45.4	45.4
														ABCD1	23.2643	23.3246	23.3645	23.2755	23.3433	23.2431	23.0452	23.1408	23.2643	23.3246	23.3645	23.2755	23.3433	23.2431	23.0452	23.1408	0	3	4	6	3	4	5	3	3						7	7	7	12.6	12.6
														TTK	20.6902	28.6406	21.0265	28.506	21.8607	28.1004	28.0855	28.1734	NaN	28.6406	NaN	28.506	NaN	28.1004	28.0855	28.1734	2	2	3	1	2	1	3	2	4						4	4	4	5.5	5.5
														MCM5	26.8428	26.9199	26.8883	26.8005	26.9526	26.8022	26.8267	26.8271	26.8428	26.9199	26.8883	26.8005	26.9526	26.8022	26.8267	26.8271	0	21	22	20	27	22	20	28	23						22	22	22	36.1	36.1
														MCM7	27.2426	27.2831	27.2881	27.2365	27.2286	27.062	27.0764	27.189	27.2426	27.2831	27.2881	27.2365	27.2286	27.062	27.0764	27.189	0	27	37	31	33	34	34	33	32						31	31	31	50.6	50.6
														SHMT2	27.9455	27.8803	27.9152	27.9317	27.8927	27.7792	27.7298	27.8222	27.9455	27.8803	27.9152	27.9317	27.8927	27.7792	27.7298	27.8222	0	37	34	34	38	35	32	37	33						22	22	22	44.2	44.2
														HSPA4	29.4145	29.3955	29.3666	29.3303	29.216	29.2852	29.1988	29.3375	29.4145	29.3955	29.3666	29.3303	29.216	29.2852	29.1988	29.3375	0	64	75	75	79	68	66	78	71						41	41	37	52.4	52.4
														CTNNA1	25.7442	25.757	25.7289	25.7665	25.7115	25.5148	25.5966	25.6564	25.7442	25.757	25.7289	25.7665	25.7115	25.5148	25.5966	25.6564	0	8	9	10	11	15	15	10	12						16	16	12	22.2	22.2
														PHB	27.0192	27.2757	27.0138	27.2512	27.3799	27.476	27.2942	27.3815	27.0192	27.2757	27.0138	27.2512	27.3799	27.476	27.2942	27.3815	0	17	18	21	19	20	20	20	18						13	13	13	59.6	59.6
														RDX	23.4176	23.4759	23.7272	23.4504	23.3418	23.6227	23.5506	23.67	23.4176	23.4759	23.7272	23.4504	23.3418	23.6227	23.5506	23.67	0	6	5	5	7	6	5	5	6						20	9	9	30.9	14.9
														RFC4	22.8282	23.0382	23.0187	22.7811	22.726	22.7486	22.9157	22.7249	22.8282	23.0382	23.0187	22.7811	22.726	22.7486	22.9157	22.7249	0	5	5	5	6	5	6	4	3						7	7	7	23.1	23.1
														RFC2	23.59	24.0953	23.7255	23.7667	23.9898	23.8161	23.9508	23.7735	23.59	24.0953	23.7255	23.7667	23.9898	23.8161	23.9508	23.7735	0	3	4	3	3	3	3	3	2						3	3	3	11	11
														RFC1	24.1459	24.0053	24.0868	24.1305	23.9672	23.966	24.1587	24.1734	24.1459	24.0053	24.0868	24.1305	23.9672	23.966	24.1587	24.1734	0	4	5	5	7	7	5	6	9						15	15	15	16.5	16.5
														AGL	26.3262	26.1548	26.2933	26.0547	25.9973	25.8599	25.9819	26.1772	26.3262	26.1548	26.2933	26.0547	25.9973	25.8599	25.9819	26.1772	0	23	22	25	25	22	25	20	24						34	34	34	24.9	24.9
														MYH9	29.5791	29.5699	29.6574	29.6201	29.4454	29.3929	29.4532	29.6191	29.5791	29.5699	29.6574	29.6201	29.4454	29.3929	29.4532	29.6191	0	112	116	116	127	116	120	135	123						111	111	88	53.8	53.8
														MYH10	28.6132	28.5476	28.6493	28.4997	28.4136	28.4129	28.3765	28.5648	28.6132	28.5476	28.6493	28.4997	28.4136	28.4129	28.3765	28.5648	0	65	60	66	73	65	72	69	67						93	75	69	48.4	40.7
														COPB2	26.4679	26.3961	26.5119	26.3132	26.2849	26.1363	26.2802	26.2145	26.4679	26.3961	26.5119	26.3132	26.2849	26.1363	26.2802	26.2145	0	19	16	20	19	15	18	16	19						22	22	22	27.8	27.8
														SOAT1	21.6863	21.6164	21.6137	21.0023	20.1731	22.4191	22.4662	22.2819	21.6863	21.6164	21.6137	NaN	NaN	22.4191	22.4662	22.2819	1	2	2	2	1	1	4	2	2						4	4	4	7.3	7.3
														PSMC2	26.3352	26.3494	26.3262	26.2563	26.394	26.4706	26.5176	26.5081	26.3352	26.3494	26.3262	26.2563	26.394	26.4706	26.5176	26.5081	0	17	19	16	20	26	23	22	22						24	24	24	54.5	54.5
														MAP2K2	21.4715	21.2316	22.167	22.0515	22.1344	22.4309	22.0403	22.0177	NaN	NaN	22.167	22.0515	22.1344	22.4309	22.0403	22.0177	2	1	1	2	3	2	4	3	2						3	3	2	8.8	8.8
														ATP5C1	23.3506	23.7186	23.5627	23.9277	24.2512	23.949	23.7361	23.817	23.3506	23.7186	23.5627	23.9277	24.2512	23.949	23.7361	23.817	0	4	3	4	6	6	7	6	6						6	6	6	18.8	18.8
														CPOX	23.6601	23.8029	23.5453	23.5775	23.9752	23.6035	23.6108	23.7558	23.6601	23.8029	23.5453	23.5775	23.9752	23.6035	23.6108	23.7558	0	6	6	8	6	8	7	5	7						7	7	7	17.8	17.8
														RPL4	28.2869	28.2925	28.1761	28.1927	28.6454	28.593	28.5765	28.4799	28.2869	28.2925	28.1761	28.1927	28.6454	28.593	28.5765	28.4799	0	25	28	29	31	32	40	40	34						24	24	24	48.2	48.2
														DLST	21.4254	21.6878	21.6206	21.0149	21.0509	21.2579	21.4586	21.5377	21.4254	NaN	21.6206	21.0149	NaN	21.2579	21.4586	21.5377	1	2	1	2	3	1	3	3	2						4	4	4	9.7	9.7
														SRP14	24.5195	24.4373	24.2945	23.9438	24.7153	24.8062	24.2865	24.2258	24.5195	24.4373	24.2945	23.9438	24.7153	24.8062	24.2865	24.2258	0	3	7	7	6	6	6	7	7						7	7	7	41.9	41.9
														TMEM194A	21.0231	20.7519	22.1019	21.8502	24.8233	24.3613	24.3514	20.9748	NaN	NaN	NaN	NaN	24.8233	24.3613	24.3514	NaN	4	0	0	1	0	5	5	7	3				+	YG_WT	7	7	7	12.4	12.4
														TAGLN2	26.4533	26.5066	26.4513	26.3575	26.7024	26.7742	26.4032	26.3811	26.4533	26.5066	26.4513	26.3575	26.7024	26.7742	26.4032	26.3811	0	21	20	16	17	24	26	23	21						14	14	14	65.8	65.8
														TALDO1	25.7468	25.5525	25.6131	25.4634	25.8925	25.8136	25.4858	25.6271	25.7468	25.5525	25.6131	25.4634	25.8925	25.8136	25.4858	25.6271	0	10	8	11	13	13	14	13	14						12	12	12	37.1	37.1
														ETFB	25.1712	25.0812	24.9367	24.7456	24.9832	24.9728	25.0611	24.8895	25.1712	25.0812	24.9367	24.7456	24.9832	24.9728	25.0611	24.8895	0	6	8	9	7	8	9	9	9						10	10	10	39.6	39.6
														RBMX;RBMXL1	24.5651	24.9428	25.0602	25.5976	25.2035	25.0833	24.9865	25.4512	24.5651	24.9428	25.0602	25.5976	25.2035	25.0833	24.9865	25.4512	0	7	8	9	11	10	7	10	10						8	8	8	21	21
														COIL	23.2985	23.066	23.1564	22.9724	22.9908	22.8287	23.0067	23.0767	23.2985	23.066	23.1564	22.9724	22.9908	22.8287	23.0067	23.0767	0	3	6	2	4	6	5	5	4						7	7	7	14.6	14.6
														ATP6V1A	25.4745	25.7997	25.5826	25.471	25.6037	25.5359	25.6465	25.6828	25.4745	25.7997	25.5826	25.471	25.6037	25.5359	25.6465	25.6828	0	18	13	13	16	16	14	17	17						20	20	20	42.1	42.1
														HSPA9	29.4866	29.4729	29.468	29.4689	29.4241	29.4824	29.3709	29.3592	29.4866	29.4729	29.468	29.4689	29.4241	29.4824	29.3709	29.3592	0	47	55	47	56	54	57	61	54						38	38	38	57.3	57.3
														EIF4A3	25.8217	25.7437	25.6433	25.564	25.5711	25.3488	25.522	25.6523	25.8217	25.7437	25.6433	25.564	25.5711	25.3488	25.522	25.6523	0	10	12	13	14	12	10	13	11						15	12	12	37.7	31.9
														RPL3	28.2929	28.3496	28.0753	28.2613	28.568	28.5567	28.6645	28.5599	28.2929	28.3496	28.0753	28.2613	28.568	28.5567	28.6645	28.5599	0	26	24	25	31	27	31	33	24						24	24	24	49.4	49.4
														FEN1	23.6771	23.9435	23.9613	24.0155	23.9326	24.2466	24.3383	23.4927	23.6771	23.9435	23.9613	24.0155	23.9326	24.2466	24.3383	23.4927	0	4	4	3	3	4	6	6	4						7	7	7	23.4	23.4
														TXLNA	23.0361	22.8184	22.8162	22.6156	22.7708	22.7621	22.4292	22.8763	23.0361	22.8184	22.8162	22.6156	22.7708	22.7621	22.4292	22.8763	0	4	3	3	3	5	3	3	3						7	7	7	13.9	13.9
														CCT6A	28.7911	28.8074	28.7808	28.8913	28.7437	28.8805	28.9002	28.8537	28.7911	28.8074	28.7808	28.8913	28.7437	28.8805	28.9002	28.8537	0	35	32	31	38	33	36	42	30						25	25	20	51.4	51.4
														RPL13A;RPL13a	26.0839	26.2202	26.173	26.5621	26.9437	26.8905	26.6125	26.4868	26.0839	26.2202	26.173	26.5621	26.9437	26.8905	26.6125	26.4868	0	5	8	8	12	13	12	14	12						10	10	10	41.9	41.9
														MDH1	26.8025	26.5528	26.5363	26.6092	26.6074	26.7421	26.7698	26.7772	26.8025	26.5528	26.5363	26.6092	26.6074	26.7421	26.7698	26.7772	0	14	18	17	22	17	20	21	18						16	16	16	52.7	52.7
														MDH2	28.4873	28.4824	28.3199	28.4263	28.5445	28.6483	28.5184	28.521	28.4873	28.4824	28.3199	28.4263	28.5445	28.6483	28.5184	28.521	0	36	42	36	34	38	33	35	33						15	15	15	56.2	56.2
														RFC3	23.4913	23.6466	23.6165	23.7759	23.7219	23.9764	23.8275	23.8139	23.4913	23.6466	23.6165	23.7759	23.7219	23.9764	23.8275	23.8139	0	3	4	4	2	2	4	3	3						4	4	4	12.6	12.6
														EIF2S3;EIF2S3L	26.0383	26.0183	25.9239	25.9801	26.125	26.1257	26.0618	25.9104	26.0383	26.0183	25.9239	25.9801	26.125	26.1257	26.0618	25.9104	0	11	11	9	14	12	16	16	11						16	16	16	41.7	41.7
														CSK	23.7407	23.5836	23.602	23.5788	23.5425	23.7693	23.5537	23.5841	23.7407	23.5836	23.602	23.5788	23.5425	23.7693	23.5537	23.5841	0	6	6	5	4	6	5	4	6						7	7	7	18	18
														GARS	26.925	26.8439	26.8071	26.948	26.6388	26.855	26.9055	26.9138	26.925	26.8439	26.8071	26.948	26.6388	26.855	26.9055	26.9138	0	23	20	21	26	26	19	27	22						22	22	22	31.3	31.3
														IARS	29.0532	28.921	29.0242	28.8944	28.8068	28.6918	28.7298	28.8566	29.0532	28.921	29.0242	28.8944	28.8068	28.6918	28.7298	28.8566	0	65	66	61	68	63	63	67	63						51	51	51	44.5	44.5
														AIG1	21.6308	22.7481	19.7444	20.7981	24.8085	24.3567	21.0542	23.4715	NaN	NaN	NaN	NaN	24.8085	24.3567	NaN	23.4715	4	0	0	1	1	5	5	4	4				+	YG_WT	2	2	2	21.3	21.3
														PRKCI	23.0039	20.8646	21.6397	22.9294	19.8144	22.6535	22.7209	22.6773	23.0039	NaN	NaN	22.9294	NaN	22.6535	22.7209	22.6773	2	2	1	2	2	1	2	2	2						3	3	3	6.4	6.4
														ECI1;DCI	23.1243	23.8387	23.6341	24.0052	23.8111	24.0888	24.0808	23.6281	23.1243	23.8387	23.6341	24.0052	23.8111	24.0888	24.0808	23.6281	0	4	7	7	3	4	7	6	6						5	5	5	17.5	17.5
														TMPO	26.2281	25.9294	26.0798	26.2164	25.8845	26.1227	26.0632	26.0898	26.2281	25.9294	26.0798	26.2164	25.8845	26.1227	26.0632	26.0898	0	14	17	16	13	15	15	13	15						17	17	11	36.3	36.3
														TMPO	21.3747	22.6409	22.6007	20.9605	22.9098	22.8821	22.4785	22.9718	NaN	22.6409	22.6007	NaN	22.9098	22.8821	22.4785	22.9718	2	2	3	2	2	3	3	3	4						11	5	5	31.3	10.6
														STAT1	23.1689	23.0981	23.2708	22.9683	23.1219	22.993	22.883	22.3259	23.1689	23.0981	23.2708	22.9683	23.1219	22.993	22.883	22.3259	0	6	7	6	3	5	8	6	3						12	12	12	18.7	18.7
														SKIV2L2	26.9415	26.9952	27.1033	26.9911	26.886	26.8271	26.7487	26.9087	26.9415	26.9952	27.1033	26.9911	26.886	26.8271	26.7487	26.9087	0	32	31	26	33	31	28	30	29						33	33	33	35.4	35.4
														MTOR	23.6897	23.7406	24.0655	23.5476	23.6837	23.4524	23.3367	23.6549	23.6897	23.7406	24.0655	23.5476	23.6837	23.4524	23.3367	23.6549	0	6	7	8	8	7	8	8	8						15	15	15	7	7
														PI4KA	22.2546	22.3187	22.1744	20.8063	20.8655	22.1243	21.7133	21.6471	22.2546	22.3187	22.1744	NaN	NaN	22.1243	21.7133	21.6471	1	3	4	4	0	1	4	2	3						9	9	9	4.6	4.6
														RPS27	25.745	26.0241	26.0835	26.133	26.4712	26.7492	26.5407	26.46	25.745	26.0241	26.0835	26.133	26.4712	26.7492	26.5407	26.46	0	7	10	7	8	11	11	13	8						4	4	2	40.5	40.5
														NCAPD3	22.7417	23.0836	23.3553	23.4162	23.2757	23.2724	22.7135	23.3084	22.7417	23.0836	23.3553	23.4162	23.2757	23.2724	22.7135	23.3084	0	3	4	5	8	6	4	4	7						13	13	13	10.1	10.1
														LRPPRC	29.4724	29.437	29.4705	29.4158	29.2613	29.2346	29.1141	29.328	29.4724	29.437	29.4705	29.4158	29.2613	29.2346	29.1141	29.328	0	84	92	97	100	97	93	102	94						68	68	68	48.1	48.1
														ACAA2	24.2063	24.1319	20.1028	24.3608	24.0105	23.7289	23.7525	23.8326	24.2063	24.1319	NaN	24.3608	24.0105	23.7289	23.7525	23.8326	1	7	5	2	6	6	2	7	2						7	7	7	21.7	21.7
														HTT	22.426	22.4798	22.3677	21.5334	22.292	21.3373	21.6296	22.0792	22.426	22.4798	22.3677	21.5334	22.292	21.3373	21.6296	22.0792	0	6	4	5	6	4	3	6	4						11	11	11	3.8	3.8
														PAFAH1B1	24.1582	24.397	24.109	24.05	24.1429	23.9482	24.0716	23.9339	24.1582	24.397	24.109	24.05	24.1429	23.9482	24.0716	23.9339	0	5	4	3	5	4	6	5	3						8	8	8	22.2	22.2
														MSH2	26.9773	27.0053	27.0374	26.9263	26.9111	26.8173	26.8765	26.9256	26.9773	27.0053	27.0374	26.9263	26.9111	26.8173	26.8765	26.9256	0	25	34	32	34	34	34	30	28						28	28	28	32	32
														NAMPT	23.8704	23.9744	23.8317	23.7395	23.8432	23.773	23.9204	24.0308	23.8704	23.9744	23.8317	23.7395	23.8432	23.773	23.9204	24.0308	0	8	6	8	7	9	7	7	13						17	17	17	37.9	37.9
														PSMC4	21.6695	22.672	20.9352	23.104	21.7355	23.2212	23.4444	23.1808	NaN	22.672	NaN	23.104	NaN	23.2212	23.4444	23.1808	2	1	3	2	6	1	3	6	4						6	6	6	19.1	19.1
														USP5	26.5267	26.4045	26.3816	26.4191	26.2604	26.1659	26.3129	26.355	26.5267	26.4045	26.3816	26.4191	26.2604	26.1659	26.3129	26.355	0	17	19	18	22	21	19	20	21						21	21	20	33.3	33.3
														MKI67	26.3436	26.3054	26.3118	26.2532	26.1388	26.1273	26.2394	26.2744	26.3436	26.3054	26.3118	26.2532	26.1388	26.1273	26.2394	26.2744	0	28	27	28	33	29	31	28	30						47	47	47	20.1	20.1
														RANGAP1	27.3649	27.3196	27.3569	27.1979	27.197	27.2315	27.3598	27.2945	27.3649	27.3196	27.3569	27.1979	27.197	27.2315	27.3598	27.2945	0	33	34	30	28	32	33	30	29						25	25	25	43.4	43.4
														RECQL	23.2877	23.5185	23.5265	23.5065	23.6456	23.4671	23.4352	23.7527	23.2877	23.5185	23.5265	23.5065	23.6456	23.4671	23.4352	23.7527	0	5	5	5	6	6	5	6	4						7	7	7	11.9	11.9
														NOP2	25.3754	25.5406	25.7663	25.5334	26.0859	25.7282	25.5588	25.8033	25.3754	25.5406	25.7663	25.5334	26.0859	25.7282	25.5588	25.8033	0	10	10	13	15	13	11	12	14						14	14	14	20.2	20.2
														ATRX	22.6963	22.6251	22.7157	22.5002	22.2834	22.3098	21.9384	22.5518	22.6963	22.6251	22.7157	22.5002	22.2834	22.3098	21.9384	22.5518	0	3	2	4	3	3	4	3	4						6	6	6	2.7	2.7
														RPL5	26.7498	26.7005	26.7025	26.9458	26.9829	27.1902	27.0266	26.969	26.7498	26.7005	26.7025	26.9458	26.9829	27.1902	27.0266	26.969	0	19	19	19	32	29	31	37	30						16	16	16	51.2	51.2
														RPL21	24.0206	24.1431	23.9795	24.5548	24.543	24.932	24.8699	24.7444	24.0206	24.1431	23.9795	24.5548	24.543	24.932	24.8699	24.7444	0	6	7	5	5	7	5	6	5						5	5	5	26.9	26.9
														RPL28	26.6195	26.8295	26.7691	26.7884	27.3717	27.5199	27.2184	27.3222	26.6195	26.8295	26.7691	26.7884	27.3717	27.5199	27.2184	27.3222	0	13	13	14	16	17	20	22	17						13	13	13	58.4	58.4
														RPS5	26.9711	26.9249	26.9033	27.216	27.2986	27.2409	27.1784	27.0352	26.9711	26.9249	26.9033	27.216	27.2986	27.2409	27.1784	27.0352	0	18	14	12	15	19	20	21	15						12	12	12	58.8	58.8
														MAP1B	23.464	23.3381	23.269	23.2356	22.8102	20.0988	22.9851	23.1205	23.464	23.3381	23.269	23.2356	22.8102	NaN	22.9851	23.1205	0	7	6	7	6	2	2	4	4						10	10	10	5.1	5.1
														GNPDA1	22.5981	22.6217	22.585	22.5366	21.9639	22.2215	22.4879	22.7426	22.5981	22.6217	22.585	22.5366	NaN	22.2215	22.4879	22.7426	0	4	4	2	3	1	5	5	3						6	6	6	25.3	25.3
														IQGAP1	28.2513	28.2148	28.2901	28.193	27.9769	27.9726	27.9317	28.1064	28.2513	28.2148	28.2901	28.193	27.9769	27.9726	27.9317	28.1064	0	56	58	62	69	57	57	66	55						57	57	52	41.2	41.2
														HSDL1	24.7724	24.9406	24.5731	24.5471	27.3834	27.1095	26.8057	26.2365	24.7724	24.9406	24.5731	24.5471	27.3834	27.1095	26.8057	26.2365	0	8	10	6	6	20	19	17	14				+	YG_WT	12	12	12	39.7	39.7
														CAPZA2	22.3398	22.3823	22.158	20.8468	22.4577	22.2884	22.5762	21.1207	22.3398	NaN	22.158	NaN	22.4577	22.2884	22.5762	NaN	2	2	1	2	1	2	2	2	1						4	2	2	16.4	10.5
														QARS	26.7332	26.6878	26.5493	26.5848	26.5616	26.3643	26.3778	26.5575	26.7332	26.6878	26.5493	26.5848	26.5616	26.3643	26.3778	26.5575	0	21	19	21	27	18	20	26	23						30	29	29	44.6	43.6
														DERL1	20.3881	21.1037	21.8139	21.6897	24.6406	24.4927	23.372	21.1487	NaN	NaN	21.8139	21.6897	24.6406	24.4927	23.372	NaN	2	0	1	2	2	3	4	5	1				+	YG_WT	3	3	3	13.1	13.1
														ATP5O	23.5806	23.5496	23.5244	24.0682	24.031	23.598	23.3115	23.3504	23.5806	23.5496	23.5244	24.0682	24.031	23.598	23.3115	23.3504	0	3	3	3	5	6	5	5	4						5	5	5	24.9	24.9
														PREP	25.5192	25.511	25.4469	25.5056	25.3057	25.1637	25.1661	25.2143	25.5192	25.511	25.4469	25.5056	25.3057	25.1637	25.1661	25.2143	0	17	12	15	17	14	14	18	15						19	19	19	31.8	31.8
														ME1	21.268	21.1854	21.2298	20.642	21.0429	21.1815	21.2556	21.407	21.268	21.1854	21.2298	NaN	21.0429	21.1815	21.2556	21.407	1	3	2	2	1	3	2	3	2						4	4	4	6.8	6.8
														LSS	21.2268	21.9745	21.424	22.0277	20.8217	21.8003	22.0002	21.4561	NaN	21.9745	NaN	22.0277	NaN	21.8003	22.0002	21.4561	2	1	2	1	2	0	4	3	3						4	4	4	7	7
														PRRC2A	24.1661	24.344	24.3365	23.919	24.2654	24.2125	24.2027	24.2144	24.1661	24.344	24.3365	23.919	24.2654	24.2125	24.2027	24.2144	0	7	6	8	6	7	7	8	5						16	15	15	8.9	8.5
														CCT5	28.3225	28.2981	28.3378	28.3823	28.2062	28.4186	28.3865	28.2892	28.3225	28.2981	28.3378	28.3823	28.2062	28.4186	28.3865	28.2892	0	31	38	40	37	39	43	39	36						29	29	29	47.5	47.5
														SFT2D2	22.1803	21.1288	21.2766	22.0654	24.4206	24.1048	23.4684	23.3155	22.1803	NaN	NaN	22.0654	24.4206	24.1048	23.4684	23.3155	2	2	1	1	2	3	4	3	2				+	YG_WT	3	3	3	25	25
														CSNK1A1;CSNK1A1L	22.5887	22.8768	21.6528	20.6159	23.1333	22.7511	22.7987	22.4786	22.5887	22.8768	NaN	NaN	23.1333	22.7511	22.7987	22.4786	2	2	3	1	1	3	3	5	4						6	6	6	21.7	21.7
														ALDH9A1	26.0258	25.9248	26.0176	25.895	26.0457	25.9345	26.0432	25.8697	26.0258	25.9248	26.0176	25.895	26.0457	25.9345	26.0432	25.8697	0	7	11	9	13	11	11	11	9						13	13	13	25.1	25.1
														AMFR	20.4764	21.7077	20.5311	20.66	23.8347	23.714	23.7166	20.7252	NaN	NaN	NaN	NaN	23.8347	23.714	23.7166	NaN	4	0	1	0	1	4	2	6	1				+	YG_WT	7	7	7	14.9	14.9
														NASP	26.9732	26.8531	26.7831	26.7277	26.5999	26.7975	26.8059	26.7917	26.9732	26.8531	26.7831	26.7277	26.5999	26.7975	26.8059	26.7917	0	19	19	17	19	16	16	17	19						17	17	17	31.5	31.5
														FASN	30.7828	30.7462	30.8102	30.72	30.5521	30.4167	30.5917	30.6996	30.7828	30.7462	30.8102	30.72	30.5521	30.4167	30.5917	30.6996	0	141	158	156	175	156	151	179	163						97	97	97	47.7	47.7
														PRPF38B	20.6916	20.9374	21.5336	22.0596	23.4935	23.7678	23.2926	23.2681	NaN	NaN	NaN	22.0596	23.4935	23.7678	23.2926	23.2681	3	1	1	0	2	5	7	6	6				+	YG_WT	5	5	5	8.8	8.8
														TUFM	27.1168	27.2299	27.1705	27.1819	27.1233	27.2781	27.1265	27.1981	27.1168	27.2299	27.1705	27.1819	27.1233	27.2781	27.1265	27.1981	0	26	23	22	25	23	24	24	23						17	17	17	42.9	42.9
														SRP9;DKFZp564M2223	22.7678	23.0891	22.7064	23.0948	23.7084	23.186	22.905	22.7458	22.7678	23.0891	22.7064	23.0948	23.7084	23.186	22.905	22.7458	0	2	3	2	4	5	5	5	5						5	5	5	53.5	53.5
														AARS	27.9531	27.9263	27.9703	27.9407	27.7206	27.8442	27.8031	27.9167	27.9531	27.9263	27.9703	27.9407	27.7206	27.8442	27.8031	27.9167	0	32	40	38	40	37	37	40	40						33	33	33	39.3	39.3
														CARS	24.4412	24.1733	24.2856	24.3989	23.9982	24.2618	24.2851	24.3871	24.4412	24.1733	24.2856	24.3989	23.9982	24.2618	24.2851	24.3871	0	11	7	9	9	7	7	8	7						13	13	13	19	19
														SARS	25.2396	25.043	25.1496	25.2475	24.9783	25.0688	25.3212	25.0878	25.2396	25.043	25.1496	25.2475	24.9783	25.0688	25.3212	25.0878	0	10	14	10	14	16	16	17	11						17	17	17	34.1	34.1
														PRIM2	21.723	20.8638	21.9489	21.8262	21.3699	21.8459	21.6065	21.9712	21.723	NaN	21.9489	21.8262	21.3699	21.8459	21.6065	21.9712	1	3	1	2	4	3	3	2	3						5	5	5	12	12
														PSMB3	23.3805	23.1164	23.386	23.6625	23.3113	23.3786	23.362	23.301	23.3805	23.1164	23.386	23.6625	23.3113	23.3786	23.362	23.301	0	2	5	2	3	2	3	4	3						5	5	5	34.1	34.1
														MCM2	28.0475	28.0741	28.1122	28.0259	28.0149	28.005	28.0243	28.0304	28.0475	28.0741	28.1122	28.0259	28.0149	28.005	28.0243	28.0304	0	39	39	38	39	36	43	39	39						30	30	30	40.6	40.6
														YLPM1	23.9219	24.1774	24.0268	24.3173	23.774	24.1694	24.0381	23.6796	23.9219	24.1774	24.0268	24.3173	23.774	24.1694	24.0381	23.6796	0	7	9	7	9	4	8	6	7						14	14	14	8.5	8.5
														GPR180	21.2677	23.5778	23.1642	23.2811	25.2856	25.0861	24.8446	24.5744	NaN	23.5778	23.1642	23.2811	25.2856	25.0861	24.8446	24.5744	1	1	3	4	4	6	6	6	5				+	YG_WT	4	4	4	10	10
														RBM25	24.3624	24.4015	24.3229	24.4035	23.8261	24.257	24.1531	24.3122	24.3624	24.4015	24.3229	24.4035	23.8261	24.257	24.1531	24.3122	0	8	8	6	6	7	7	10	9						13	13	13	14.4	14.4
														SMIM11	20.8034	21.3898	20.7797	21.6443	23.4775	24.3536	24.3627	20.9153	NaN	NaN	NaN	NaN	23.4775	24.3536	24.3627	NaN	4	0	0	0	0	3	3	4	1				+	YG_WT	2	2	2	46.6	46.6
														NUP153	26.256	26.2965	26.3147	26.2012	26.112	26.0732	25.99	26.2747	26.256	26.2965	26.3147	26.2012	26.112	26.0732	25.99	26.2747	0	19	17	20	20	18	20	19	25						29	29	29	23.7	23.7
														RANBP2	27.5151	27.4866	27.6179	27.5504	27.4741	27.3603	27.3494	27.5267	27.5151	27.4866	27.6179	27.5504	27.4741	27.3603	27.3494	27.5267	0	57	57	52	61	55	53	58	57						73	73	48	27.6	27.6
														GMPS	27.1234	26.9876	26.9533	26.9719	26.8879	26.9229	27.0719	26.9657	27.1234	26.9876	26.9533	26.9719	26.8879	26.9229	27.0719	26.9657	0	24	27	24	28	27	27	33	23						25	25	25	42.4	42.4
														LIG3	24.3187	24.5162	24.3754	24.3919	24.4519	24.2041	24.2556	24.5172	24.3187	24.5162	24.3754	24.3919	24.4519	24.2041	24.2556	24.5172	0	8	11	10	9	10	10	10	9						16	16	16	17.8	17.8
														MRE11A	23.7557	23.5252	23.7166	23.775	23.7153	23.4904	23.6047	23.7601	23.7557	23.5252	23.7166	23.775	23.7153	23.4904	23.6047	23.7601	0	5	6	4	8	4	4	6	7						8	8	8	11.4	11.4
														GDI2	27.4698	27.3508	27.4562	27.4629	27.3482	27.5037	27.5091	27.2231	27.4698	27.3508	27.4562	27.4629	27.3482	27.5037	27.5091	27.2231	0	18	19	18	26	23	23	28	22						21	21	12	57.8	57.8
														EMD	22.0045	22.0968	22.198	22.3017	21.9976	22.1998	22.163	22.1126	22.0045	22.0968	22.198	22.3017	21.9976	22.1998	22.163	22.1126	0	2	2	2	3	5	2	3	3						3	3	3	16.9	16.9
														CPT1A	21.5086	21.0487	21.5681	21.532	21.935	21.7911	21.3378	21.3018	NaN	NaN	NaN	NaN	21.935	21.7911	NaN	21.3018	4	0	1	0	0	3	3	0	2						4	4	4	5.4	5.4
														SERPINH1	22.4574	22.386	22.5457	22.4183	22.6606	22.4292	22.4135	22.4298	22.4574	22.386	22.5457	22.4183	22.6606	22.4292	22.4135	22.4298	0	3	4	3	3	4	4	2	3						5	5	5	15.6	15.6
														ST13;ST13P5;ST13P4	26.796	26.8077	26.7192	26.7344	26.9233	26.9205	27.033	26.8427	26.796	26.8077	26.7192	26.7344	26.9233	26.9205	27.033	26.8427	0	13	11	12	14	12	13	13	10						8	8	8	23.3	23.3
														DNM2	25.7906	25.7259	25.6338	25.4825	25.6155	25.4577	25.547	25.6774	25.7906	25.7259	25.6338	25.4825	25.6155	25.4577	25.547	25.6774	0	11	12	14	19	16	16	21	15						21	21	8	27.4	27.4
														METAP2	23.9117	24.1514	24.2689	24.0493	24.1957	24.2453	23.5626	24.6997	23.9117	24.1514	24.2689	24.0493	24.1957	24.2453	23.5626	24.6997	0	4	7	7	6	5	6	6	7						8	8	8	23.6	23.6
														RPL14	25.8706	25.8787	25.5221	25.8433	26.7831	26.7985	26.4107	26.1872	25.8706	25.8787	25.5221	25.8433	26.7831	26.7985	26.4107	26.1872	0	6	9	7	11	13	12	9	10						6	6	6	27.9	27.9
														CCT8	29.4719	29.3688	29.3533	29.4146	29.3434	29.3613	29.316	29.3561	29.4719	29.3688	29.3533	29.4146	29.3434	29.3613	29.316	29.3561	0	55	57	53	56	61	60	67	53						32	32	32	63.7	63.7
														CCT4	29.2796	29.4476	29.3747	29.4829	29.4264	29.608	29.5142	29.4723	29.2796	29.4476	29.3747	29.4829	29.4264	29.608	29.5142	29.4723	0	53	57	53	62	54	63	58	53						31	31	31	64.7	64.7
														ANXA11	25.1424	25.4532	25.1388	25.2717	25.379	25.0062	25.0678	25.1455	25.1424	25.4532	25.1388	25.2717	25.379	25.0062	25.0678	25.1455	0	5	9	8	9	9	12	10	10						15	15	15	34.3	34.3
														RAB5C	23.7819	23.8697	23.7865	23.9685	23.8961	23.9161	23.8444	23.925	23.7819	23.8697	23.7865	23.9685	23.8961	23.9161	23.8444	23.925	0	4	6	5	6	5	7	7	7						7	7	4	42.1	42.1
														RAB7A	24.2489	24.4647	24.4247	24.7931	24.845	25.0092	24.8409	24.7162	24.2489	24.4647	24.4247	24.7931	24.845	25.0092	24.8409	24.7162	0	4	8	6	6	9	6	8	8						6	6	6	33.3	33.3
														DAP3	23.5413	23.7044	23.5818	23.4496	23.6991	23.7143	23.6199	23.5755	23.5413	23.7044	23.5818	23.4496	23.6991	23.7143	23.6199	23.5755	0	6	5	6	7	4	6	5	5						6	6	6	16.1	16.1
														GALK1	23.0793	23.3142	22.3822	22.4025	22.8597	22.6267	21.1702	22.4414	23.0793	23.3142	22.3822	22.4025	22.8597	22.6267	NaN	22.4414	0	5	4	5	4	4	4	3	4						6	6	6	16.1	16.1
														SSR4	22.7725	23.1518	22.9235	23.102	23.9797	23.503	23.4253	23.1545	22.7725	23.1518	22.9235	23.102	23.9797	23.503	23.4253	23.1545	0	2	3	3	5	5	5	6	4						5	5	5	36.4	36.4
														ESYT2	22.4286	22.2091	23.598	22.5393	25.1268	24.8661	24.7997	24.4172	22.4286	22.2091	23.598	22.5393	25.1268	24.8661	24.7997	24.4172	0	3	2	6	2	17	13	13	8				+	YG_WT	16	16	16	22.4	22.4
														HSD17B4	27.2025	27.3629	27.2017	27.1396	26.9394	26.8405	26.7068	26.8188	27.2025	27.3629	27.2017	27.1396	26.9394	26.8405	26.7068	26.8188	0	24	22	20	27	23	20	21	21						25	25	25	42.3	42.3
														CLCN7	20.8658	21.3039	21.8588	20.3742	21.4794	21.2838	21.1468	21.0884	NaN	NaN	NaN	NaN	NaN	21.2838	21.1468	21.0884	4	0	0	0	0	2	2	2	1						3	3	3	3.1	3.1
														VAMP7	25.1961	25.4689	25.1299	25.2646	26.0924	25.925	25.6202	25.0507	25.1961	25.4689	25.1299	25.2646	26.0924	25.925	25.6202	25.0507	0	7	8	9	9	9	10	12	7						11	11	11	50.9	50.9
														HDGF	23.0983	23.0559	23.1308	23.1064	23.513	23.8987	23.3302	23.3145	23.0983	23.0559	23.1308	23.1064	23.513	23.8987	23.3302	23.3145	0	3	3	3	3	4	4	2	2						7	6	6	29.2	25.8
														HNRNPA3	25.9922	26.4399	26.1497	26.4961	26.5963	26.5327	26.5443	26.6693	25.9922	26.4399	26.1497	26.4961	26.5963	26.5327	26.5443	26.6693	0	9	8	10	12	12	14	15	12						9	9	9	31.7	31.7
														PGD	26.6988	26.6962	26.6433	26.3984	26.7032	26.6765	26.4811	26.4603	26.6988	26.6962	26.6433	26.3984	26.7032	26.6765	26.4811	26.4603	0	17	21	16	16	17	22	21	16						16	16	16	35	35
														HNRNPM	28.8741	28.7794	28.897	28.9758	28.9495	28.94	28.6878	28.9383	28.8741	28.7794	28.897	28.9758	28.9495	28.94	28.6878	28.9383	0	66	69	69	76	79	73	78	73						38	38	21	55.2	55.2
														KPNA2	26.6589	26.7738	26.7378	26.7275	26.7469	26.7543	26.7133	26.6377	26.6589	26.7738	26.7378	26.7275	26.7469	26.7543	26.7133	26.6377	0	16	18	16	21	18	21	21	15						13	13	13	26.8	26.8
														KPNA1	23.0828	23.6883	23.471	23.4925	23.7393	23.5509	23.6862	23.5858	23.0828	23.6883	23.471	23.4925	23.7393	23.5509	23.6862	23.5858	0	7	4	5	7	4	7	6	6						7	7	3	16.5	16.5
														RAP1GDS1	22.6482	22.6443	22.4824	22.5714	22.5935	22.5897	22.5017	22.3069	22.6482	22.6443	22.4824	22.5714	22.5935	22.5897	22.5017	22.3069	0	6	3	6	3	4	6	3	2						7	7	7	11.7	11.7
														HNRNPF	25.7944	25.8415	26.002	26.1287	25.9003	26.0104	25.7017	25.9754	25.7944	25.8415	26.002	26.1287	25.9003	26.0104	25.7017	25.9754	0	6	7	7	7	6	8	10	10						9	7	7	30.4	23.9
														MSH6	26.9699	26.9897	27.0865	26.9567	26.851	26.7318	26.7657	26.8258	26.9699	26.9897	27.0865	26.9567	26.851	26.7318	26.7657	26.8258	0	26	27	25	26	33	22	32	29						31	31	31	24.7	24.7
														KIF11	24.9185	24.9357	25.0674	24.7903	25.1765	24.991	24.9829	25.0472	24.9185	24.9357	25.0674	24.7903	25.1765	24.991	24.9829	25.0472	0	12	11	10	11	12	10	12	13						21	21	21	22.2	22.2
														HK2	25.0344	25.1635	25.1671	25.1378	24.9294	25.1686	25.1266	25.0839	25.0344	25.1635	25.1671	25.1378	24.9294	25.1686	25.1266	25.0839	0	13	13	14	15	14	14	17	16						22	19	19	28.6	25.2
														THOP1	24.878	24.6886	24.9642	24.7094	24.6567	24.4551	24.5312	24.3131	24.878	24.6886	24.9642	24.7094	24.6567	24.4551	24.5312	24.3131	0	9	12	12	10	10	11	11	10						19	19	19	30.2	30.2
														CAPZA1	23.979	23.8547	24.0223	24.1741	24.1212	24.2705	24.0022	21.8704	23.979	23.8547	24.0223	24.1741	24.1212	24.2705	24.0022	NaN	0	4	3	4	4	2	4	3	1						6	6	4	26.9	26.9
														NUP98	25.029	25.279	25.2559	25.0714	25.0349	25.0359	24.9537	25.0267	25.029	25.279	25.2559	25.0714	25.0349	25.0359	24.9537	25.0267	0	15	13	14	14	15	16	14	16						19	19	19	12.4	12.4
														BLVRA	23.2247	23.2689	23.1951	23.0011	23.5034	23.4162	23.2177	22.9719	23.2247	23.2689	23.1951	23.0011	23.5034	23.4162	23.2177	22.9719	0	3	3	4	3	3	3	4	2						6	6	6	19.6	19.6
														SLC25A1	23.7073	23.8721	23.7885	23.6581	24.4094	24.3556	24.5132	24.0596	23.7073	23.8721	23.7885	23.6581	24.4094	24.3556	24.5132	24.0596	0	6	3	5	5	5	7	7	7						6	6	6	19.3	19.3
														ACLY	29.5438	29.4192	29.5247	29.3963	29.2643	29.1725	29.1594	29.3527	29.5438	29.4192	29.5247	29.3963	29.2643	29.1725	29.1594	29.3527	0	78	85	71	82	71	74	83	68						47	47	47	51	51
														RABGGTB	22.5396	22.6354	20.655	19.6341	22.3887	22.7322	22.592	22.2866	22.5396	22.6354	NaN	NaN	22.3887	22.7322	22.592	22.2866	2	2	2	1	1	2	2	2	2						2	2	2	13.8	13.8
														COPB1	27.2223	27.1516	27.2426	27.1176	27.1514	26.9984	27.0011	27.1321	27.2223	27.1516	27.2426	27.1176	27.1514	26.9984	27.0011	27.1321	0	29	24	30	31	26	35	31	29						30	30	30	38.4	38.4
														COPA	28.5575	28.5576	28.632	28.5448	28.5436	28.4693	28.4275	28.5359	28.5575	28.5576	28.632	28.5448	28.5436	28.4693	28.4275	28.5359	0	46	53	50	60	43	52	54	45						50	50	50	40.8	40.8
														ICAM5	29.1583	29.7154	29.2507	29.6121	31.605	31.8694	31.5776	31.0503	29.1583	29.7154	29.2507	29.6121	31.605	31.8694	31.5776	31.0503	0	6	7	5	6	13	11	9	8				+	YG_WT	2	2	2	10.3	10.3
														SEC24C	24.9397	24.9544	24.9278	24.7546	24.9986	24.8915	24.8156	24.864	24.9397	24.9544	24.9278	24.7546	24.9986	24.8915	24.8156	24.864	0	11	12	9	11	11	12	10	8						12	12	12	12.5	12.5
														RARS	27.9217	27.8081	27.8837	27.8949	27.8978	27.9037	27.8943	27.9885	27.9217	27.8081	27.8837	27.8949	27.8978	27.9037	27.8943	27.9885	0	27	30	31	36	31	33	38	30						31	31	31	47.4	47.4
														YARS	26.4746	26.4913	26.4552	26.4162	26.382	26.2692	26.3092	26.2705	26.4746	26.4913	26.4552	26.4162	26.382	26.2692	26.3092	26.2705	0	20	16	20	24	18	22	19	21						28	28	28	47.3	47.3
														USP14	25.1277	25.1893	24.9946	24.7403	25.0068	25.0213	24.6801	25.0193	25.1277	25.1893	24.9946	24.7403	25.0068	25.0213	24.6801	25.0193	0	9	9	10	9	9	9	10	5						9	9	8	21.5	21.5
														ALDH18A1	27.1536	27.0491	26.975	26.9505	26.9404	26.926	26.907	26.9096	27.1536	27.0491	26.975	26.9505	26.9404	26.926	26.907	26.9096	0	22	31	27	40	29	29	34	23						29	29	29	38.7	38.7
														EIF5	23.9974	23.9025	23.6144	23.9171	23.9167	23.4979	23.6483	23.6336	23.9974	23.9025	23.6144	23.9171	23.9167	23.4979	23.6483	23.6336	0	5	3	3	8	6	6	6	4						12	12	12	25.1	25.1
														PSMD4	24.6001	24.6172	24.4236	24.3728	24.9849	24.7541	24.2148	24.6228	24.6001	24.6172	24.4236	24.3728	24.9849	24.7541	24.2148	24.6228	0	9	9	6	8	4	4	9	4						8	8	6	28.6	28.6
														DRG2	22.4671	22.0261	21.0044	22.885	22.8102	22.7891	22.7962	22.772	22.4671	22.0261	NaN	22.885	22.8102	22.7891	22.7962	22.772	1	4	4	2	1	3	4	3	4						6	5	5	15.7	13.7
														CSE1L	28.7054	28.7386	28.7259	28.6373	28.6002	28.5638	28.6266	28.7353	28.7054	28.7386	28.7259	28.6373	28.6002	28.5638	28.6266	28.7353	0	45	47	50	53	44	42	56	48						38	38	38	38.2	38.2
														VCP	29.3633	29.3387	29.2702	29.2794	29.2052	29.3592	29.3662	29.2828	29.3633	29.3387	29.2702	29.2794	29.2052	29.3592	29.3662	29.2828	0	54	60	64	58	55	65	68	64						40	40	40	53.8	53.8
														HADHB	25.8529	26.0287	25.8581	26.4037	25.4974	25.3331	25.815	25.6158	25.8529	26.0287	25.8581	26.4037	25.4974	25.3331	25.815	25.6158	0	12	16	11	16	11	12	14	10						15	15	15	30.4	30.4
														ADK	21.9874	21.6035	20.6969	20.4678	21.8292	22.5666	21.6789	21.8831	21.9874	21.6035	NaN	NaN	21.8292	22.5666	NaN	21.8831	2	3	4	1	1	2	3	0	2						5	5	5	14.6	14.6
														ADAR	26.508	26.5461	26.6939	26.5707	26.5096	26.4166	26.4765	26.5699	26.508	26.5461	26.6939	26.5707	26.5096	26.4166	26.4765	26.5699	0	21	26	25	29	24	30	36	24						36	36	36	33.3	33.3
														HNRNPH2	24.0174	24.0578	24.2282	24.3067	23.9862	24.4063	24.0033	24.075	24.0174	24.0578	24.2282	24.3067	23.9862	24.4063	24.0033	24.075	0	5	4	4	5	5	6	5	6						10	4	4	28.7	12.9
														EIF3B	27.6026	27.4803	27.463	27.6499	27.4019	27.3498	27.4709	27.5237	27.6026	27.4803	27.463	27.6499	27.4019	27.3498	27.4709	27.5237	0	39	46	39	42	41	40	47	37						30	30	30	41	41
														MARS	26.816	26.7619	26.6346	26.6718	26.6632	26.4411	26.5625	26.7664	26.816	26.7619	26.6346	26.6718	26.6632	26.4411	26.5625	26.7664	0	15	16	13	23	17	17	22	17						20	20	20	25.1	25.1
														ATP5EP2;ATP5E	23.7242	23.8668	23.4335	23.8421	24.0078	23.9755	23.0621	23.9581	23.7242	23.8668	23.4335	23.8421	24.0078	23.9755	23.0621	23.9581	0	4	4	2	5	5	3	4	3						2	2	2	31.4	31.4
														EIF6	24.7762	24.91	24.4731	24.8118	24.7729	24.6573	24.8274	24.4168	24.7762	24.91	24.4731	24.8118	24.7729	24.6573	24.8274	24.4168	0	7	7	7	6	6	7	8	7						5	5	5	31.4	31.4
														CTBP2	24.6939	24.5824	24.4981	24.0876	24.2669	24.2382	24.0627	24.1816	24.6939	24.5824	24.4981	24.0876	24.2669	24.2382	24.0627	24.1816	0	5	3	3	2	7	4	4	3						6	6	4	11.5	11.5
														PEX3	21.0039	21.3563	21.1958	21.0925	22.6577	21.0548	22.6658	22.1819	NaN	NaN	NaN	NaN	22.6577	NaN	22.6658	22.1819	4	1	0	1	0	3	1	3	3						3	3	3	7.8	7.8
														ENDOD1	21.0313	22.3015	21.0064	21.427	24.0794	23.524	23.3106	23.0885	NaN	22.3015	NaN	NaN	24.0794	23.524	23.3106	23.0885	3	0	2	0	1	5	4	5	3				+	YG_WT	4	4	4	9.2	9.2
														NUP107	25.4984	25.55	25.547	25.5056	25.4599	25.3034	25.3379	25.3544	25.4984	25.55	25.547	25.5056	25.4599	25.3034	25.3379	25.3544	0	14	15	16	12	16	12	11	13						17	17	17	21.5	21.5
														HM13	23.7404	20.4729	23.5644	23.7944	25.0648	25.3297	24.823	24.5544	23.7404	NaN	23.5644	23.7944	25.0648	25.3297	24.823	24.5544	1	3	2	4	2	11	10	9	7				+	YG_WT	8	8	8	22.4	22.4
														TPI1	29.1684	29.1091	29.0105	28.9287	28.8185	29.0777	29.0404	28.6013	29.1684	29.1091	29.0105	28.9287	28.8185	29.0777	29.0404	28.6013	0	40	39	38	42	39	43	45	35						18	18	18	79	79
														EIF3E	26.4227	26.4896	26.3992	26.3322	26.4484	26.2733	26.0198	26.2966	26.4227	26.4896	26.3992	26.3322	26.4484	26.2733	26.0198	26.2966	0	14	16	16	19	15	19	13	16						20	20	20	47.9	47.9
														SEC61B	22.0616	22.3641	20.4971	22.7745	23.6184	23.308	23.6882	19.9848	NaN	NaN	NaN	22.7745	23.6184	23.308	23.6882	NaN	3	0	2	1	2	4	4	3	1						3	3	3	37.5	37.5
														EIF4A1	28.7385	28.6285	28.6888	28.8017	28.5995	28.519	28.3524	28.5822	28.7385	28.6285	28.6888	28.8017	28.5995	28.519	28.3524	28.5822	0	27	29	33	41	32	36	38	35						23	23	20	50.7	50.7
														RPS20	25.9368	25.8558	25.7721	26.2005	25.9755	26.1512	26.0308	25.6827	25.9368	25.8558	25.7721	26.2005	25.9755	26.1512	26.0308	25.6827	0	4	5	5	7	8	7	7	7						5	5	5	45.4	45.4
														GMFB	21.3068	21.5844	21.6611	21.5766	21.9856	22.1177	21.8054	21.8052	NaN	21.5844	21.6611	21.5766	21.9856	22.1177	21.8054	21.8052	1	0	1	1	1	2	2	4	1						4	4	4	26.1	26.1
														SPCS3	20.5827	21.6758	21.9544	21.2944	22.7556	22.7606	22.6099	20.5913	NaN	NaN	NaN	NaN	22.7556	22.7606	22.6099	NaN	4	0	1	0	1	4	2	2	0						3	3	3	17.8	17.8
														SRP54	23.3565	23.5711	23.5457	23.5725	23.7361	23.5687	23.572	23.2288	23.3565	23.5711	23.5457	23.5725	23.7361	23.5687	23.572	23.2288	0	5	5	2	5	6	8	8	4						8	8	8	20.6	20.6
														RAB10	22.3899	22.6159	22.5679	22.7721	22.7329	23.0143	22.7506	22.6307	22.3899	22.6159	22.5679	22.7721	22.7329	23.0143	22.7506	22.6307	0	2	3	2	3	4	5	5	4						6	5	4	33	27.5
														UBE2M	24.2527	24.2479	24.3568	24.2843	24.4411	24.5038	24.2117	24.258	24.2527	24.2479	24.3568	24.2843	24.4411	24.5038	24.2117	24.258	0	6	4	6	8	5	7	7	5						5	5	5	26.8	26.8
														RAB14	21.292	21.4159	21.621	21.9279	22.1999	22.195	22.1208	21.748	NaN	21.4159	21.621	21.9279	22.1999	22.195	22.1208	21.748	1	1	2	2	3	4	4	3	3						4	4	4	22.8	22.8
														ACTR2	23.4733	23.828	23.3791	23.2791	23.693	23.523	23.6433	23.2651	23.4733	23.828	23.3791	23.2791	23.693	23.523	23.6433	23.2651	0	3	6	4	5	3	7	5	4						5	5	5	17	17
														ACTR1A	22.7478	22.9944	22.9348	22.845	23.0953	22.8105	22.796	22.6486	22.7478	22.9944	22.9348	22.845	23.0953	22.8105	22.796	22.6486	0	4	2	3	4	4	4	4	2						5	5	3	19.4	19.4
														COPS2	23.8061	23.8705	23.9772	23.7057	23.7294	23.6591	23.4482	23.6532	23.8061	23.8705	23.9772	23.7057	23.7294	23.6591	23.4482	23.6532	0	7	5	6	5	4	8	6	7						11	11	11	25.5	25.5
														ARF1;ARF3	24.8459	24.7978	24.8848	25.6885	25.2755	25.2072	25.2466	25.0688	24.8459	24.7978	24.8848	25.6885	25.2755	25.2072	25.2466	25.0688	0	5	5	5	10	8	6	5	8						8	8	6	47.5	47.5
														ABCE1	26.0878	26.0757	25.914	25.992	25.9849	25.888	25.9391	26.0336	26.0878	26.0757	25.914	25.992	25.9849	25.888	25.9391	26.0336	0	16	18	12	16	14	18	21	19						17	17	17	30.9	30.9
														RAP1B;RAP1A	23.7635	24.3384	23.4963	24.1945	23.6573	23.8189	24.1934	23.7771	23.7635	24.3384	23.4963	24.1945	23.6573	23.8189	24.1934	23.7771	0	6	5	5	7	7	7	8	4						6	6	6	33.2	33.2
														RPS3A	27.9548	27.8836	27.7473	27.8255	28.0615	28.063	27.9447	27.8633	27.9548	27.8836	27.7473	27.8255	28.0615	28.063	27.9447	27.8633	0	27	29	28	38	33	31	41	31						21	21	21	67	67
														RPL26;RPL26L1	19.8942	21.0336	19.7266	22.2205	22.4931	21.7937	20.0645	21.537	NaN	NaN	NaN	22.2205	22.4931	21.7937	NaN	21.537	3	0	1	1	3	2	2	1	3						5	5	5	22.8	22.8
														PSME3	23.1555	23.8438	23.0997	23.3221	21.5107	23.3335	23.3077	23.1384	23.1555	23.8438	23.0997	23.3221	NaN	23.3335	23.3077	23.1384	0	5	4	4	5	1	3	5	4						7	7	7	36.6	36.6
														RPL15	27.4725	27.6044	27.4145	27.4376	28.1913	28.0193	28.1016	27.8238	27.4725	27.6044	27.4145	27.4376	28.1913	28.0193	28.1016	27.8238	0	13	14	13	15	18	14	20	17						10	10	10	42.6	42.6
														ZDHHC20	34.1892	34.7708	34.4573	34.72	36.8009	36.8883	36.5763	36.0179	34.1892	34.7708	34.4573	34.72	36.8009	36.8883	36.5763	36.0179	0	86	132	100	143	341	361	338	229				+	YG_WT	20	20	20	44.7	44.7
														C16orf58	20.6538	21.2095	21.0298	20.59	23.1302	23.2919	22.7855	22.3377	NaN	NaN	NaN	NaN	23.1302	23.2919	22.7855	22.3377	4	0	0	0	0	6	4	5	2				+	YG_WT	8	8	8	20	20
														RHOA;RHOC	23.8709	24.0367	23.957	24.1585	24.4409	24.1269	23.7372	23.9665	23.8709	24.0367	23.957	24.1585	24.4409	24.1269	23.7372	23.9665	0	5	6	7	8	8	7	5	7						5	5	5	29.5	29.5
														HSPE1	23.9655	24.3853	23.7184	24.9977	25.2293	24.4509	24.2828	24.1862	23.9655	24.3853	23.7184	24.9977	25.2293	24.4509	24.2828	24.1862	0	4	4	3	7	8	7	6	6						7	7	7	61.8	61.8
														VBP1	22.708	20.7895	22.5673	22.654	22.797	23.0197	22.9465	22.7414	22.708	NaN	22.5673	22.654	22.797	23.0197	22.9465	22.7414	1	2	3	5	2	5	4	2	3						5	5	5	22.8	22.8
														SUMO2	27.5469	27.4698	27.5404	27.495	27.3155	27.535	27.4345	27.2464	27.5469	27.4698	27.5404	27.495	27.3155	27.535	27.4345	27.2464	0	8	11	8	9	8	9	9	7						4	4	3	33.7	33.7
														WDR5	22.5577	22.534	22.7264	22.4631	22.7952	22.7812	22.6847	22.061	22.5577	22.534	22.7264	22.4631	22.7952	22.7812	22.6847	22.061	0	5	4	5	2	3	2	6	4						5	5	5	24	24
														HNRNPK	28.8971	29.1666	29.1081	29.5892	29.1939	29.2821	29.3135	29.6476	28.8971	29.1666	29.1081	29.5892	29.1939	29.2821	29.3135	29.6476	0	25	25	26	35	25	29	33	28						19	19	19	43.6	43.6
														YWHAG	24.8395	24.5995	24.861	24.7515	24.9809	25.0556	24.6555	24.709	24.8395	24.5995	24.861	24.7515	24.9809	25.0556	24.6555	24.709	0	5	6	6	7	8	8	8	7						11	8	6	46.2	36
														PPP1CA	25.8473	25.6953	25.8151	25.9262	25.6079	26.088	26.0164	25.8439	25.8473	25.6953	25.8151	25.9262	25.6079	26.088	26.0164	25.8439	0	15	13	10	13	10	18	19	16						15	15	4	47.9	47.9
														PSMC1	24.6973	24.8993	24.5624	24.886	24.7087	24.812	25.0144	24.9824	24.6973	24.8993	24.5624	24.886	24.7087	24.812	25.0144	24.9824	0	8	7	6	8	10	9	7	11						11	11	11	32.3	32.3
														PSMC5	24.8447	24.8584	24.9587	24.9952	24.9362	24.8623	24.9876	24.9032	24.8447	24.8584	24.9587	24.9952	24.9362	24.8623	24.9876	24.9032	0	9	8	7	10	11	9	7	9						11	11	10	32	32
														RPS8	27.0779	27.0713	27.1432	27.3467	27.5363	27.7147	27.3396	27.2124	27.0779	27.0713	27.1432	27.3467	27.5363	27.7147	27.3396	27.2124	0	11	12	13	15	12	15	15	16						11	11	11	52.4	52.4
														RPS15A	26.5182	26.9322	26.7686	26.2642	27.0328	26.9276	26.4964	26.7537	26.5182	26.9322	26.7686	26.2642	27.0328	26.9276	26.4964	26.7537	0	16	19	13	15	17	20	19	12						8	8	4	64.6	64.6
														YWHAE	27.1636	27.0693	27.066	27.0746	27.4301	27.4349	27.2687	27.2007	27.1636	27.0693	27.066	27.0746	27.4301	27.4349	27.2687	27.2007	0	13	16	15	14	19	18	17	14						13	11	11	51	43.9
														RPS23	26.2713	26.0593	25.7997	26.292	26.8513	26.8027	27.0196	26.5591	26.2713	26.0593	25.7997	26.292	26.8513	26.8027	27.0196	26.5591	0	3	2	3	6	4	6	8	5						6	6	6	30.1	30.1
														RPS18	23.2832	23.8631	23.8696	25.1354	24.7083	24.2264	23.9011	24.2303	23.2832	23.8631	23.8696	25.1354	24.7083	24.2264	23.9011	24.2303	0	4	4	5	10	8	7	7	9						7	7	7	40.8	40.8
														RPS13	22.9864	22.7273	23.0441	23.9509	23.7422	22.8068	22.826	22.8321	22.9864	22.7273	23.0441	23.9509	23.7422	22.8068	22.826	22.8321	0	3	3	4	7	4	2	4	4						6	6	6	41.7	41.7
														SNRPE	23.3411	24.1584	23.9795	24.4641	24.4642	24.2001	23.8681	24.0376	23.3411	24.1584	23.9795	24.4641	24.4642	24.2001	23.8681	24.0376	0	2	3	4	5	4	5	4	5						3	3	3	42.4	42.4
														LSM6	23.5457	23.5677	23.3142	23.7294	23.6004	23.4151	23.2411	23.012	23.5457	23.5677	23.3142	23.7294	23.6004	23.4151	23.2411	23.012	0	2	3	2	3	4	3	4	3						3	3	3	33.8	33.8
														SNRPD1	21.3039	22.2473	20.928	22.5558	23.1189	22.494	20.2627	22.4148	NaN	22.2473	NaN	22.5558	23.1189	22.494	NaN	22.4148	2	0	2	1	2	3	2	1	2						2	2	2	18.5	18.5
														SNRPD2	25.4756	25.7914	25.728	26.0564	26.3218	26.0329	25.9295	25.9448	25.4756	25.7914	25.728	26.0564	26.3218	26.0329	25.9295	25.9448	0	7	11	13	11	13	13	14	11						7	7	7	51.7	51.7
														SNRPD3	24.2191	23.5913	24.1225	20.7956	23.0507	23.6201	21.84	21.1269	24.2191	23.5913	24.1225	NaN	23.0507	23.6201	21.84	NaN	1	2	3	4	2	3	3	2	2						2	2	2	15.1	15.1
														RPL7A	27.0457	27.2544	27.1179	27.2311	27.6439	27.7759	27.644	27.4516	27.0457	27.2544	27.1179	27.2311	27.6439	27.7759	27.644	27.4516	0	15	14	15	13	17	22	19	17						16	16	16	44.7	44.7
														ETF1	24.3715	24.4234	24.2515	24.155	24.1626	24.3292	24.073	24.0293	24.3715	24.4234	24.2515	24.155	24.1626	24.3292	24.073	24.0293	0	6	5	6	5	5	2	4	3						13	13	13	32	32
														CNBP	24.1448	24.3152	24.0103	24.5579	24.6384	24.4602	24.4583	24.3081	24.1448	24.3152	24.0103	24.5579	24.6384	24.4602	24.4583	24.3081	0	4	6	4	6	9	6	6	5						6	6	6	38.4	38.4
														RPS4X	28.2581	28.3861	28.3472	28.4715	28.4934	28.6791	28.5974	28.4697	28.2581	28.3861	28.3472	28.4715	28.4934	28.6791	28.5974	28.4697	0	18	20	20	25	25	28	28	27						19	19	19	54.8	54.8
														RPS6	26.7462	26.536	26.6958	26.7563	27.1014	27.1163	27.0003	26.8847	26.7462	26.536	26.6958	26.7563	27.1014	27.1163	27.0003	26.8847	0	12	10	11	14	16	14	12	12						10	10	10	41	41
														HIST1H4A	28.8673	29.3764	29.4364	30.4293	29.9978	29.5285	29.467	29.4388	28.8673	29.3764	29.4364	30.4293	29.9978	29.5285	29.467	29.4388	0	25	27	25	31	27	27	29	24						10	10	10	64.1	64.1
														RAB1A;RAB1B	24.9505	24.9316	24.9872	25.1172	25.1699	24.5888	24.9146	25.0882	24.9505	24.9316	24.9872	25.1172	25.1699	24.5888	24.9146	25.0882	0	8	10	8	11	8	9	7	10						8	8	7	50.7	50.7
														RPL23	25.7907	25.7211	25.8885	26.1043	26.2202	26.8124	26.4788	26.1982	25.7907	25.7211	25.8885	26.1043	26.2202	26.8124	26.4788	26.1982	0	7	6	7	10	13	14	13	10						8	8	8	62.9	62.9
														RPS25	25.9686	26.0305	25.8323	26.0631	26.4919	26.3132	26.1948	26.2339	25.9686	26.0305	25.8323	26.0631	26.4919	26.3132	26.1948	26.2339	0	9	9	8	6	8	9	8	7						5	5	5	29.6	29.6
														RPS26;RPS26P11	25.4183	25.3762	21.9563	24.1325	25.9358	25.8971	25.5619	25.6331	25.4183	25.3762	NaN	24.1325	25.9358	25.8971	25.5619	25.6331	1	3	4	3	3	5	5	4	5						2	2	2	20.9	20.9
														RPS28	23.9599	24.0498	23.9178	24.5716	24.8398	24.7784	24.5144	24.001	23.9599	24.0498	23.9178	24.5716	24.8398	24.7784	24.5144	24.001	0	6	7	6	7	7	8	6	7						3	3	3	46.4	46.4
														GNB1;GNB2	25.4646	25.6984	25.4765	25.3053	25.3781	25.5716	25.5032	25.5751	25.4646	25.6984	25.4765	25.3053	25.3781	25.5716	25.5032	25.5751	0	5	6	5	6	8	8	6	7						4	4	1	12.6	12.6
														RPL10A	25.4096	25.75	25.5659	25.9056	26.1771	26.0815	26.102	25.7971	25.4096	25.75	25.5659	25.9056	26.1771	26.0815	26.102	25.7971	0	6	6	5	9	8	10	9	8						7	7	7	28.1	28.1
														RPL11	26.6752	26.6998	26.5833	26.8016	26.9166	26.914	26.8474	26.7904	26.6752	26.6998	26.5833	26.8016	26.9166	26.914	26.8474	26.7904	0	9	10	7	11	13	12	13	12						10	10	10	57.9	57.9
														RPL8	25.987	25.9639	25.9358	25.8989	26.7091	26.6943	26.5623	26.2751	25.987	25.9639	25.9358	25.8989	26.7091	26.6943	26.5623	26.2751	0	9	9	9	10	12	16	16	11						9	9	9	30.4	30.4
														PPIA	28.032	28.1033	28.0255	28.617	28.3426	28.4957	28.3252	28.2092	28.032	28.1033	28.0255	28.617	28.3426	28.4957	28.3252	28.2092	0	23	27	26	33	34	34	35	28						11	11	11	58.2	58.2
														FKBP1A;FKBP12-Exin;FKBP12-Exip2	21.4766	24.2413	24.3995	20.93	24.6873	24.5896	23.674	20.9075	NaN	24.2413	24.3995	NaN	24.6873	24.5896	23.674	NaN	2	1	2	2	1	3	2	2	1						2	2	2	25	25
														RPS27A;UBC;UBB;UBA52	31.5285	31.5995	31.3993	31.4213	32.0551	32.1625	32.0136	31.6161	31.5285	31.5995	31.3993	31.4213	32.0551	32.1625	32.0136	31.6161	0	33	40	34	34	53	50	55	40						10	10	10	57.7	57.7
														TRA2B	23.6655	23.5522	23.6494	23.9267	24.3637	24.3443	23.9691	24.0976	23.6655	23.5522	23.6494	23.9267	24.3637	24.3443	23.9691	24.0976	0	4	6	5	5	6	5	6	8						5	5	5	19.8	19.8
														RAC1;RAC3;RAC2	23.9238	23.9054	23.9035	23.8204	24.4002	24.1861	24.1731	24.0193	23.9238	23.9054	23.9035	23.8204	24.4002	24.1861	24.1731	24.0193	0	4	6	5	8	5	9	9	7						5	4	4	22.9	17.2
														AP2B1	25.7049	25.8175	25.6168	25.7062	25.4507	25.5095	25.6225	25.6476	25.7049	25.8175	25.6168	25.7062	25.4507	25.5095	25.6225	25.6476	0	12	10	11	13	11	12	13	11						27	11	11	31.5	14
														GNAS	23.4541	23.6936	23.8028	23.7093	23.3507	23.3102	22.9625	23.0743	23.4541	23.6936	23.8028	23.7093	23.3507	23.3102	22.9625	23.0743	0	3	3	4	3	4	4	4	5						7	6	6	7.5	6.5
														YWHAZ	27.8679	27.8232	27.7186	27.8554	27.8187	27.841	27.9658	27.5946	27.8679	27.8232	27.7186	27.8554	27.8187	27.841	27.9658	27.5946	0	17	15	14	20	20	21	24	17						17	17	13	72.7	72.7
														PPP2R2A;PPP2R2C	22.868	23.0347	22.991	23.07	22.4255	23.4293	22.7187	22.9926	22.868	23.0347	22.991	23.07	22.4255	23.4293	22.7187	22.9926	0	3	4	4	3	2	4	2	4						4	4	4	9.2	9.2
														RPL38	23.8664	24.2138	23.8492	24.383	24.7704	24.5878	24.6333	24.0842	23.8664	24.2138	23.8492	24.383	24.7704	24.5878	24.6333	24.0842	0	3	5	4	6	9	8	8	6						4	4	4	48.6	48.6
														RPS21	24.8429	24.9558	24.5457	24.9964	25.2774	24.9198	24.6248	24.9311	24.8429	24.9558	24.5457	24.9964	25.2774	24.9198	24.6248	24.9311	0	6	7	5	7	5	6	6	6						4	4	4	64.2	64.2
														GNB2L1	28.198	28.2655	28.2954	28.1778	28.4329	28.2929	28.1973	28.0612	28.198	28.2655	28.2954	28.1778	28.4329	28.2929	28.1973	28.0612	0	25	26	26	29	30	30	28	26						15	15	15	55.2	55.2
														ACTG1	32.142	32.005	31.9221	32.1998	31.885	32.1155	32.1388	31.9371	32.142	32.005	31.9221	32.1998	31.885	32.1155	32.1388	31.9371	0	86	74	68	83	78	81	89	71						26	26	1	69.9	69.9
														PPP2CA;PPP2CB	24.7348	24.8082	24.8911	24.6475	24.6815	24.6364	24.6638	24.7328	24.7348	24.8082	24.8911	24.6475	24.6815	24.6364	24.6638	24.7328	0	6	7	9	8	7	8	7	9						9	9	8	40.1	40.1
														YBX1	21.0949	23.2743	23.3968	23.8715	23.8458	20.7243	23.3827	24.0224	NaN	23.2743	23.3968	23.8715	23.8458	NaN	23.3827	24.0224	1	0	3	2	4	3	0	3	5						7	7	7	32.1	32.1
														EEF1A1P5;EEF1A1	31.3055	31.2982	31.2505	31.2404	31.2528	31.2879	31.306	31.3586	31.3055	31.2982	31.2505	31.2404	31.2528	31.2879	31.306	31.3586	0	40	40	37	44	39	44	47	38						20	20	9	34.6	34.6
														TUBA1B	30.6678	30.7007	30.7858	31.0556	30.7593	30.8379	31.0221	30.8681	30.6678	30.7007	30.7858	31.0556	30.7593	30.8379	31.0221	30.8681	0	53	62	61	83	68	70	81	63						21	21	0	59.6	59.6
														TUBB4B	27.5704	27.6404	27.5124	27.6973	27.5704	27.5785	27.4901	27.6204	27.5704	27.6404	27.5124	27.6973	27.5704	27.5785	27.4901	27.6204	0	9	9	10	11	9	11	11	10						21	5	1	56.6	19.3
														PAFAH1B2	20.9621	20.8951	20.4672	21.8226	20.8913	21.8176	21.8689	21.5293	NaN	NaN	NaN	21.8226	NaN	21.8176	21.8689	21.5293	3	1	1	1	2	1	2	2	2						2	2	2	12.2	12.2
														CXADR	24.5882	24.8245	24.5316	24.8979	24.4438	24.1596	24.0422	23.3582	24.5882	24.8245	24.5316	24.8979	24.4438	24.1596	24.0422	23.3582	0	8	11	7	10	7	8	7	4						10	10	10	30.7	30.7
														NOP14	24.6291	24.8535	24.5648	24.8336	24.9243	24.7302	24.8109	24.8067	24.6291	24.8535	24.5648	24.8336	24.9243	24.7302	24.8109	24.8067	0	9	13	11	14	15	13	12	12						16	16	16	19.5	19.5
														GTF2I	27.3594	27.3294	27.4116	27.2374	27.2544	27.1454	27.0698	27.219	27.3594	27.3294	27.4116	27.2374	27.2544	27.1454	27.0698	27.219	0	26	31	29	32	29	29	29	27						30	30	30	33.5	33.5
														SRPK2	22.1304	21.9583	22.2264	20.3064	22.4967	21.6171	21.5978	21.9667	22.1304	21.9583	22.2264	NaN	NaN	21.6171	21.5978	21.9667	1	2	1	2	1	1	2	2	2						6	3	1	9.2	5.5
														CCT2	29.3132	29.2284	29.2396	29.2419	29.0562	29.1866	29.1871	29.2255	29.3132	29.2284	29.2396	29.2419	29.0562	29.1866	29.1871	29.2255	0	56	49	48	56	53	56	59	56						37	37	37	71.6	71.6
														RAE1	19.9067	21.8055	20.8586	21.5847	21.9628	22.0905	20.6964	22.1272	NaN	21.8055	NaN	NaN	21.9628	22.0905	NaN	22.1272	3	0	3	0	2	4	3	0	2						5	5	5	15.8	15.8
														GSTO1	24.0596	24.0594	23.8751	24.1132	24.0226	24.0287	24.1206	24.1043	24.0596	24.0594	23.8751	24.1132	24.0226	24.0287	24.1206	24.1043	0	5	5	6	4	6	4	5	3						6	6	6	26.1	26.1
														PRKDC	29.4916	29.3353	29.468	29.44	29.399	29.1805	29.2055	29.4635	29.4916	29.3353	29.468	29.44	29.399	29.1805	29.2055	29.4635	0	132	139	144	167	163	146	169	154						138	138	138	35.2	35.2
														DCD	26.7082	26.5499	26.8445	26.4743	25.9494	26.4482	25.7009	25.8687	26.7082	26.5499	26.8445	26.4743	25.9494	26.4482	25.7009	25.8687	0	7	5	6	5	5	6	6	6						5	5	5	46.4	46.4
														SARNP	24.9121	24.7259	24.7932	24.8982	25.0685	25.1249	24.9744	24.9409	24.9121	24.7259	24.7932	24.8982	25.0685	25.1249	24.9744	24.9409	0	7	6	6	5	9	8	7	7						6	6	1	31.9	31.9
														ERH	24.9851	24.6214	24.7511	24.7617	24.8789	24.9238	24.7439	24.7288	24.9851	24.6214	24.7511	24.7617	24.8789	24.9238	24.7439	24.7288	0	4	4	4	4	4	4	3	5						3	3	3	27.9	27.9
														ALG3	21.0812	21.3377	21.1202	20.0904	23.3062	22.8876	22.8693	22.5107	NaN	NaN	NaN	NaN	23.3062	22.8876	22.8693	22.5107	4	0	0	0	0	3	3	4	3				+	YG_WT	3	3	3	9.9	9.9
														RBM10	24.2775	23.9898	24.0514	23.9612	23.8532	23.9331	23.7359	23.8522	24.2775	23.9898	24.0514	23.9612	23.8532	23.9331	23.7359	23.8522	0	4	3	4	5	4	3	3	6						6	6	6	8.1	8.1
														NDUFB4	20.8099	20.3362	21.3562	20.9304	23.3074	23.2166	23.1518	21.6878	NaN	NaN	NaN	NaN	23.3074	23.2166	23.1518	NaN	4	1	1	0	1	2	3	2	0				+	YG_WT	3	3	3	31	31
														SLC25A3	27.0428	27.2787	26.9988	27.1478	27.5829	27.6087	27.3927	27.3575	27.0428	27.2787	26.9988	27.1478	27.5829	27.6087	27.3927	27.3575	0	16	18	20	20	19	20	23	20						14	14	14	33.1	33.1
														CDK5	22.1044	22.3038	22.2293	22.3243	22.6838	22.5203	22.2416	22.146	22.1044	22.3038	22.2293	22.3243	22.6838	22.5203	22.2416	22.146	0	3	2	4	2	2	4	4	2						4	3	3	11.6	8.9
														TMED10	22.5318	22.4186	22.5406	23.0309	25.0755	25.0405	24.3028	23.9395	22.5318	22.4186	22.5406	23.0309	25.0755	25.0405	24.3028	23.9395	0	4	2	2	5	10	12	9	4				+	YG_WT	9	9	9	45.2	45.2
														SORD	24.1929	23.9115	24.0109	23.786	23.9939	24.0945	23.991	23.9404	24.1929	23.9115	24.0109	23.786	23.9939	24.0945	23.991	23.9404	0	5	8	5	4	10	4	9	6						8	8	8	21.8	21.8
														SPTBN1	29.7442	29.71	29.8052	29.6776	29.5476	29.494	29.5094	29.6558	29.7442	29.71	29.8052	29.6776	29.5476	29.494	29.5094	29.6558	0	72	75	74	83	65	68	74	73						81	81	71	39.5	39.5
														TIAL1	20.3019	21.4575	21.2836	20.7898	21.9065	21.2403	21.037	21.5337	NaN	21.4575	21.2836	NaN	21.9065	21.2403	NaN	21.5337	2	1	2	2	1	2	2	1	3						3	3	2	9.1	9.1
														FABP5	23.1076	20.588	24.1087	21.8363	20.3696	22.6216	22.6901	21.5046	23.1076	NaN	24.1087	21.8363	NaN	22.6216	22.6901	21.5046	1	3	1	4	2	1	3	3	2						3	3	3	18.5	18.5
														CAP1	25.6805	25.5966	25.6221	25.8022	25.6299	25.6218	25.601	25.7596	25.6805	25.5966	25.6221	25.8022	25.6299	25.6218	25.601	25.7596	0	9	8	7	10	10	8	9	12						10	10	10	24.8	24.8
														HMGCS1	25.0498	25.248	25.0996	25.1707	25.1647	25.2258	25.1282	25.2308	25.0498	25.248	25.0996	25.1707	25.1647	25.2258	25.1282	25.2308	0	10	11	10	13	10	10	12	11						11	11	11	26.3	26.3
														PIGM	20.9488	21.158	21.0106	21.9785	23.6003	23.3067	23.2912	22.6728	NaN	NaN	NaN	NaN	23.6003	23.3067	23.2912	22.6728	4	0	0	0	0	4	3	3	3				+	YG_WT	3	3	3	9.5	9.5
														EXOSC10	25.5631	25.4563	25.5153	25.4052	25.3463	25.3851	25.1925	25.3906	25.5631	25.4563	25.5153	25.4052	25.3463	25.3851	25.1925	25.3906	0	16	15	13	20	16	13	17	15						17	17	17	23.6	23.6
														PFKP	25.1418	25.213	25.0077	24.9067	24.8222	24.7306	24.6219	24.8252	25.1418	25.213	25.0077	24.9067	24.8222	24.7306	24.6219	24.8252	0	11	13	11	10	8	8	10	8						15	15	12	20.7	20.7
														OCRL	22.6448	22.6447	22.588	22.6681	22.2958	22.3412	20.4437	22.3842	22.6448	22.6447	22.588	22.6681	22.2958	22.3412	NaN	22.3842	0	4	2	2	3	3	4	3	3						4	4	4	4.3	4.3
														RPL18A	26.2198	26.3745	26.3031	26.2642	26.8419	26.9204	26.7596	26.7196	26.2198	26.3745	26.3031	26.2642	26.8419	26.9204	26.7596	26.7196	0	15	15	13	14	17	16	16	15						9	9	9	44.3	44.3
														FKBP4	26.6636	26.7624	26.8328	26.8608	26.8035	26.6373	26.7208	26.7069	26.6636	26.7624	26.8328	26.8608	26.8035	26.6373	26.7208	26.7069	0	22	24	31	26	28	22	25	22						27	27	27	67.1	67.1
														RPL6	27.0728	27.3108	27.41	27.201	28.0784	28.0254	27.9314	27.901	27.0728	27.3108	27.41	27.201	28.0784	28.0254	27.9314	27.901	0	16	18	18	20	23	25	24	21						17	17	17	50.3	50.3
														TOP2B	26.769	26.7819	26.8044	26.681	26.5255	26.4809	26.4983	26.6671	26.769	26.7819	26.8044	26.681	26.5255	26.4809	26.4983	26.6671	0	33	28	33	28	26	28	30	27						48	32	32	30.2	22.6
														LMNB2	25.898	25.8804	25.8237	25.7791	25.786	25.5884	25.6877	25.9826	25.898	25.8804	25.8237	25.7791	25.786	25.5884	25.6877	25.9826	0	17	16	18	21	19	17	19	23						24	21	21	33.4	30.6
														CEBPZ	23.2623	23.4162	23.1424	23.1931	23.3477	23.1483	23.1493	23.1297	23.2623	23.4162	23.1424	23.1931	23.3477	23.1483	23.1493	23.1297	0	5	7	5	8	6	8	5	8						12	12	12	13.1	13.1
														GLO1	23.2663	23.2153	23.0078	22.7846	23.8532	23.6801	23.718	23.3259	23.2663	23.2153	23.0078	22.7846	23.8532	23.6801	23.718	23.3259	0	5	5	3	2	8	7	7	4						8	8	8	48.4	48.4
														YWHAH	20.1512	23.5477	21.0928	23.2231	23.5685	23.7067	23.6371	23.478	NaN	23.5477	NaN	23.2231	23.5685	23.7067	23.6371	23.478	2	1	4	1	4	3	5	4	3						8	5	5	35.8	28.9
														SERINC3	21.0017	22.4235	20.1599	21.7782	23.7302	23.3546	23.1643	22.8463	NaN	NaN	NaN	NaN	23.7302	23.3546	23.1643	22.8463	4	1	1	0	1	4	3	4	2				+	YG_WT	4	4	4	11.6	11.6
														SRSF11	22.3695	22.8033	22.6373	22.4485	22.5737	22.3913	22.5096	20.7938	22.3695	22.8033	22.6373	22.4485	22.5737	22.3913	22.5096	NaN	0	2	2	2	2	2	2	3	1						2	2	2	6.4	6.4
														PTPN11	23.2603	23.3269	23.4648	23.2275	23.3449	23.0065	23.3592	23.3538	23.2603	23.3269	23.4648	23.2275	23.3449	23.0065	23.3592	23.3538	0	7	6	5	7	5	4	3	4						8	8	8	13.9	13.9
														PPAT	25.6753	25.7906	25.6286	25.6969	25.7293	25.6191	25.6939	25.6976	25.6753	25.7906	25.6286	25.6969	25.7293	25.6191	25.6939	25.6976	0	10	12	8	12	10	8	10	11						12	12	12	24.2	24.2
														GFPT1	25.127	24.9797	25.2087	25.2216	24.9882	24.829	24.87	25.1783	25.127	24.9797	25.2087	25.2216	24.9882	24.829	24.87	25.1783	0	11	10	13	10	10	12	10	9						15	15	15	26.6	26.6
														PRDX1	29.1416	29.2029	29.1631	29.2622	29.0244	29.269	29.3173	29.2241	29.1416	29.2029	29.1631	29.2622	29.0244	29.269	29.3173	29.2241	0	29	29	30	33	27	31	34	29						16	16	12	56.3	56.3
														C1QBP	24.6412	24.4092	24.6365	24.4651	24.2467	24.7044	24.3407	24.5295	24.6412	24.4092	24.6365	24.4651	24.2467	24.7044	24.3407	24.5295	0	5	5	5	5	5	6	6	5						3	3	3	14.9	14.9
														SLC2A1	21.5271	21.6549	22.3771	19.6101	23.7495	23.3661	23.1918	22.5844	NaN	NaN	NaN	NaN	23.7495	23.3661	23.1918	22.5844	4	1	1	1	1	4	5	5	2				+	YG_WT	4	4	4	8.9	8.9
														KHDRBS1;KHDRBS2	24.7235	24.5209	24.8145	25.47	24.6448	25.3135	25.4497	25.153	24.7235	24.5209	24.8145	25.47	24.6448	25.3135	25.4497	25.153	0	8	6	5	6	6	11	15	6						6	6	6	15.8	15.8
														POLE	23.174	22.5718	23.1861	22.8061	22.4539	22.3198	22.3519	22.5068	23.174	22.5718	23.1861	22.8061	22.4539	22.3198	22.3519	22.5068	0	8	3	10	7	5	3	3	5						17	17	17	9.4	9.4
														DHX9	30.0448	30.1877	30.2012	30.3647	30.012	30.0642	30.1202	30.2789	30.0448	30.1877	30.2012	30.3647	30.012	30.0642	30.1202	30.2789	0	85	96	98	110	98	95	107	89						53	53	53	47.6	47.6
														GOLGA3	23.6079	23.9254	23.8557	23.894	22.8623	23.2202	23.4783	23.5751	23.6079	23.9254	23.8557	23.894	22.8623	23.2202	23.4783	23.5751	0	6	9	12	10	3	6	6	6						16	16	16	13.8	13.8
														PPID	22.7868	23.0054	22.5517	22.5422	22.6724	22.4094	22.5615	22.4865	22.7868	23.0054	22.5517	22.5422	22.6724	22.4094	22.5615	22.4865	0	2	5	5	3	7	6	6	6						7	7	7	21.1	21.1
														SSRP1	27.0813	27.0648	27.0483	27.0555	27.0786	26.7581	27.1123	27.043	27.0813	27.0648	27.0483	27.0555	27.0786	26.7581	27.1123	27.043	0	22	27	26	28	28	24	26	27						23	23	23	33.6	33.6
														NSUN2	26.4545	26.5718	26.5017	26.4655	26.4366	26.3419	26.4088	26.2599	26.4545	26.5718	26.5017	26.4655	26.4366	26.3419	26.4088	26.2599	0	20	28	28	28	23	27	30	22						29	29	29	41.2	41.2
														NCBP1	24.5403	24.3926	24.8835	24.9139	24.5662	24.6918	24.7061	24.7391	24.5403	24.3926	24.8835	24.9139	24.5662	24.6918	24.7061	24.7391	0	7	8	10	10	9	9	9	10						13	13	13	17.8	17.8
														EP300	23.0484	23.1025	23.1884	23.037	22.7906	22.7435	22.413	23.26	23.0484	23.1025	23.1884	23.037	22.7906	22.7435	22.413	23.26	0	4	5	7	5	6	5	4	5						9	9	3	3.6	3.6
														AHNAK	24.4706	24.6803	24.5383	24.5347	24.5192	24.4648	24.8215	24.5838	24.4706	24.6803	24.5383	24.5347	24.5192	24.4648	24.8215	24.5838	0	10	11	9	9	10	11	10	6						25	25	25	11.5	11.5
														SCAMP1	25.0878	25.3384	25.0988	25.4375	27.5535	27.4385	27.2186	26.4728	25.0878	25.3384	25.0988	25.4375	27.5535	27.4385	27.2186	26.4728	0	6	4	4	4	12	15	14	7				+	YG_WT	6	6	6	21.9	21.9
														AP1B1	27.1996	27.348	27.2781	27.2264	27.2579	27.1453	27.1103	27.2467	27.1996	27.348	27.2781	27.2264	27.2579	27.1453	27.1103	27.2467	0	35	30	31	32	28	27	32	32						27	27	11	30	30
														CPSF1	25.2817	25.3077	25.1845	24.9759	25.0719	24.7188	24.8056	24.8112	25.2817	25.3077	25.1845	24.9759	25.0719	24.7188	24.8056	24.8112	0	14	15	17	16	16	14	14	13						16	16	16	13	13
														PMPCA	24.4382	24.1231	24.405	24.3779	24.5851	24.3905	24.3518	24.2934	24.4382	24.1231	24.405	24.3779	24.5851	24.3905	24.3518	24.2934	0	8	4	5	5	7	6	6	6						9	9	9	18.1	18.1
														TBL3	25.834	25.9966	25.9096	25.7432	25.8002	25.6576	25.6119	25.7209	25.834	25.9966	25.9096	25.7432	25.8002	25.6576	25.6119	25.7209	0	14	17	17	16	16	17	13	13						16	16	16	28.7	28.7
														GTF3C1	25.1558	25.08	25.1157	24.8481	24.9543	24.7644	24.6737	24.8082	25.1558	25.08	25.1157	24.8481	24.9543	24.7644	24.6737	24.8082	0	11	15	18	18	14	14	16	14						30	30	30	15.2	15.2
														SF3A3	25.3342	25.4694	25.303	25.3195	25.5163	25.383	25.478	25.2901	25.3342	25.4694	25.303	25.3195	25.5163	25.383	25.478	25.2901	0	9	10	9	10	7	7	10	9						10	10	10	22	22
														AIMP1	23.1029	23.3196	23.3045	23.1494	23.1818	21.7391	23.3266	23.3156	23.1029	23.3196	23.3045	23.1494	23.1818	NaN	23.3266	23.3156	0	5	5	2	4	5	1	6	4						5	5	5	16.7	16.7
														ILF3	28.942	28.796	28.9054	28.9691	28.755	28.8462	28.8369	28.9757	28.942	28.796	28.9054	28.9691	28.755	28.8462	28.8369	28.9757	0	43	44	40	50	46	48	55	49						27	27	24	32.4	32.4
														ERGIC3	23.6223	24.3525	23.4574	24.1806	25.952	25.948	26.2204	25.1907	23.6223	24.3525	23.4574	24.1806	25.952	25.948	26.2204	25.1907	0	4	5	3	5	14	9	18	10				+	YG_WT	10	10	10	25.2	25.2
														TRAP1	26.8724	26.993	27.012	27.0206	26.9757	26.8616	26.7851	26.8199	26.8724	26.993	27.012	27.0206	26.9757	26.8616	26.7851	26.8199	0	25	24	24	31	22	25	27	20						27	27	27	45.5	45.5
														CSTF3	24.8919	25.0203	25.1166	25.1017	24.8179	25.018	24.8851	24.8518	24.8919	25.0203	25.1166	25.1017	24.8179	25.018	24.8851	24.8518	0	7	10	11	12	10	11	9	7						13	13	13	24.4	24.4
														ECH1	23.2455	23.3453	23.1045	23.3729	23.1792	23.3265	23.2242	23.1092	23.2455	23.3453	23.1045	23.3729	23.1792	23.3265	23.2242	23.1092	0	5	4	7	6	5	5	6	4						5	5	5	18.3	18.3
														FLII	24.7074	24.6533	24.5091	24.461	24.3761	24.1582	24.2236	24.4444	24.7074	24.6533	24.5091	24.461	24.3761	24.1582	24.2236	24.4444	0	10	8	13	7	10	10	7	10						13	13	13	11	11
														COASY	22.6582	22.7924	20.8085	22.577	22.8505	22.7932	23.1112	22.7648	22.6582	22.7924	NaN	22.577	22.8505	22.7932	23.1112	22.7648	1	2	3	1	2	4	3	2	2						4	4	4	8.2	8.2
														ACACA	27.2706	27.1351	27.2026	26.9067	26.738	26.5869	26.7538	27.1606	27.2706	27.1351	27.2026	26.9067	26.738	26.5869	26.7538	27.1606	0	49	43	45	45	35	36	41	50						50	50	50	25.4	25.4
														CHAF1A	23.6003	23.7046	23.631	23.6146	23.6677	23.4352	23.5835	23.4413	23.6003	23.7046	23.631	23.6146	23.6677	23.4352	23.5835	23.4413	0	4	6	4	5	3	6	7	5						8	8	8	10.7	10.7
														CHAF1B	20.9017	21.4869	21.0156	22.1592	21.3438	21.0385	21.1049	20.8805	20.9017	21.4869	21.0156	NaN	21.3438	21.0385	21.1049	20.8805	1	2	3	2	1	2	2	2	2						2	2	2	3.9	3.9
														IK	23.14	23.0513	23.0756	23.2812	23.1858	23.2588	23.4171	23.3005	23.14	23.0513	23.0756	23.2812	23.1858	23.2588	23.4171	23.3005	0	7	7	6	4	7	5	6	5						7	7	7	14.5	14.5
														HNRNPA0	25.5768	25.5852	25.6295	25.6892	25.8294	25.8846	25.8373	25.8307	25.5768	25.5852	25.6295	25.6892	25.8294	25.8846	25.8373	25.8307	0	9	12	10	12	11	14	13	9						8	8	8	28.5	28.5
														AIMP2	23.8496	23.9344	24.1719	24.0964	24.1605	24.3015	24.2238	23.9305	23.8496	23.9344	24.1719	24.0964	24.1605	24.3015	24.2238	23.9305	0	2	4	3	5	4	6	10	6						10	10	10	38.8	38.8
														PRDX4	26.2487	26.4569	26.1333	26.2215	26.058	26.152	26.147	26.1109	26.2487	26.4569	26.1333	26.2215	26.058	26.152	26.147	26.1109	0	6	6	7	9	7	9	10	11						10	7	7	39.1	32.1
														PAK2	22.4766	22.7786	22.834	22.5658	22.7438	22.7298	22.6619	21.0836	22.4766	22.7786	22.834	22.5658	22.7438	22.7298	22.6619	NaN	0	4	3	2	3	4	2	2	2						7	7	5	17	17
														CBX3	25.2685	24.9477	24.9036	24.9949	25.2849	25.613	25.1491	25.0916	25.2685	24.9477	24.9036	24.9949	25.2849	25.613	25.1491	25.0916	0	8	4	5	8	10	9	6	7						6	6	5	30.1	30.1
														PSMD2	26.9335	26.71	26.8771	26.8282	26.5859	26.7071	26.6709	26.7908	26.9335	26.71	26.8771	26.8282	26.5859	26.7071	26.6709	26.7908	0	27	31	29	32	26	27	32	27						25	25	25	33.3	33.3
														SRSF9	22.9346	23.0282	23.0904	23.1484	23.5724	23.4853	23.3401	20.5527	22.9346	23.0282	23.0904	23.1484	23.5724	23.4853	23.3401	NaN	0	2	3	2	4	6	5	4	1						6	6	6	26.7	26.7
														SRSF6	25.3253	25.3515	25.3088	25.2651	25.4235	25.1889	25.2343	25.1978	25.3253	25.3515	25.3088	25.2651	25.4235	25.1889	25.2343	25.1978	0	8	6	7	10	9	8	8	9						10	10	9	24.7	24.7
														TRIM28	28.3093	28.412	28.3404	28.419	28.3586	28.4269	28.4812	28.589	28.3093	28.412	28.3404	28.419	28.3586	28.4269	28.4812	28.589	0	40	42	41	43	35	39	54	44						29	29	29	39.5	39.5
														G3BP1	25.7537	25.639	25.7961	26.0093	25.6735	25.8076	25.8476	25.953	25.7537	25.639	25.7961	26.0093	25.6735	25.8076	25.8476	25.953	0	7	6	8	10	7	11	12	12						10	10	10	29.2	29.2
														TSPAN6	25.2019	25.2414	24.778	24.8721	27.2148	27.0576	27.1393	26.3304	25.2019	25.2414	24.778	24.8721	27.2148	27.0576	27.1393	26.3304	0	5	6	3	6	9	9	9	9				+	YG_WT	6	6	6	26.5	26.5
														EIF3I	24.9595	25.1527	25.0058	25.1725	25.2452	25.1664	25.1837	25.1642	24.9595	25.1527	25.0058	25.1725	25.2452	25.1664	25.1837	25.1642	0	10	12	8	11	10	11	12	11						13	13	13	41.8	41.8
														TARBP1	21.9222	21.708	22.216	21.8859	21.7031	21.4398	21.4921	21.6846	21.9222	21.708	22.216	21.8859	21.7031	21.4398	21.4921	21.6846	0	4	2	5	2	2	5	2	4						8	8	8	5.7	5.7
														DYNC1I2	24.2793	24.4292	24.3115	24.2857	24.481	24.4479	24.2456	24.2332	24.2793	24.4292	24.3115	24.2857	24.481	24.4479	24.2456	24.2332	0	3	4	3	5	4	3	4	6						7	7	7	16.1	16.1
														NNT	25.6075	25.4897	25.334	25.3267	25.4462	25.4165	25.2905	25.2926	25.6075	25.4897	25.334	25.3267	25.4462	25.4165	25.2905	25.2926	0	15	13	14	15	12	12	15	14						17	17	17	19	19
														TCOF1	26.8023	26.9991	26.9925	26.9249	26.6633	26.8724	26.8135	27.0428	26.8023	26.9991	26.9925	26.9249	26.6633	26.8724	26.8135	27.0428	0	21	19	21	25	20	20	22	24						24	24	3	16.3	16.3
														SF3B2	26.865	26.8207	26.8083	26.8265	26.6602	26.7354	26.681	26.8816	26.865	26.8207	26.8083	26.8265	26.6602	26.7354	26.681	26.8816	0	18	20	16	27	17	24	25	24						22	22	22	26.5	26.5
														CLCC1	21.4258	20.4562	23.3435	23.0385	23.772	24.3733	23.7132	24.0071	NaN	NaN	23.3435	23.0385	23.772	24.3733	23.7132	24.0071	2	0	0	1	2	4	7	4	4				+	YG_WT	10	10	10	24	24
														FKBP5	20.4699	20.4382	22.1862	20.621	21.8743	22.2171	22.2149	20.8065	NaN	NaN	22.1862	NaN	21.8743	22.2171	22.2149	NaN	3	3	1	3	1	2	4	3	1						7	7	7	18.6	18.6
														ROCK1	23.5849	23.374	23.2212	23.0676	22.7954	23.0139	22.774	23.1153	23.5849	23.374	23.2212	23.0676	22.7954	23.0139	22.774	23.1153	0	7	9	9	5	5	3	3	6						21	16	16	16.5	13.1
														PRPF4B	24.1636	24.5218	24.5622	23.9159	24.4516	24.1305	24.1183	24.4921	24.1636	24.5218	24.5622	23.9159	24.4516	24.1305	24.1183	24.4921	0	7	6	8	5	7	7	5	7						9	9	9	9.7	9.7
														SLC38A1	22.2344	22.4569	20.0441	22.2355	24.0573	23.6552	23.7588	23.101	22.2344	22.4569	NaN	22.2355	24.0573	23.6552	23.7588	23.101	1	2	2	1	2	4	4	5	3				+	YG_WT	4	4	4	5.1	5.1
														NAE1	23.5833	23.6585	23.4419	23.5274	23.4763	23.761	23.5918	23.4471	23.5833	23.6585	23.4419	23.5274	23.4763	23.761	23.5918	23.4471	0	6	6	7	5	5	7	7	3						11	11	11	24.9	24.9
														CERS2	24.5497	25.4212	24.6965	25.189	27.3551	27.1287	26.7784	26.1861	24.5497	25.4212	24.6965	25.189	27.3551	27.1287	26.7784	26.1861	0	5	6	6	7	8	14	15	7				+	YG_WT	6	6	6	24.7	24.7
														TRA2A	22.1205	22.2345	22.3655	22.653	22.5846	23.1213	22.5797	22.6247	22.1205	22.2345	22.3655	22.653	22.5846	23.1213	22.5797	22.6247	0	4	3	3	4	3	4	4	4						4	4	4	14.9	14.9
														MPDU1	21.2821	22.5806	20.7173	20.7823	23.5959	23.3151	23.2228	22.7894	NaN	22.5806	NaN	NaN	23.5959	23.3151	23.2228	22.7894	3	0	2	1	1	3	3	3	3				+	YG_WT	3	3	3	33.7	33.7
														CUL3	24.3467	24.3632	24.3029	24.2491	24.082	24.0295	24.1926	24.2036	24.3467	24.3632	24.3029	24.2491	24.082	24.0295	24.1926	24.2036	0	9	8	8	8	9	7	6	8						12	12	12	19.1	19.1
														TP53BP2	21.114	22.2407	21.887	22.1026	22.0933	22.0232	22.0689	22.1416	NaN	22.2407	21.887	22.1026	22.0933	22.0232	22.0689	22.1416	1	2	3	3	3	2	3	2	1						4	4	4	3.9	3.9
														SPTAN1	28.7271	28.7521	28.8346	28.7578	28.5468	28.5489	28.5518	28.7434	28.7271	28.7521	28.8346	28.7578	28.5468	28.5489	28.5518	28.7434	0	95	94	111	104	85	96	92	95						107	107	1	49	49
														DDX39B	27.8444	27.9383	27.7205	27.9056	27.7718	27.9258	27.9306	28.0309	27.8444	27.9383	27.7205	27.9056	27.7718	27.9258	27.9306	28.0309	0	26	28	26	29	23	27	33	26						15	15	7	42.1	42.1
														BLMH	24.6162	24.3636	24.6251	24.7626	24.4399	24.5591	24.5669	24.3214	24.6162	24.3636	24.6251	24.7626	24.4399	24.5591	24.5669	24.3214	0	3	5	6	6	4	4	7	6						8	8	8	19.8	19.8
														EXOSC2	23.4156	23.4821	23.1461	22.98	23.5066	23.2296	23.243	22.9345	23.4156	23.4821	23.1461	22.98	23.5066	23.2296	23.243	22.9345	0	4	5	4	4	6	4	5	3						5	5	5	22.2	22.2
														BYSL	23.1324	23.3843	23.2992	23.1702	23.7121	23.6516	23.3896	23.3653	23.1324	23.3843	23.2992	23.1702	23.7121	23.6516	23.3896	23.3653	0	6	4	5	8	6	7	7	6						10	10	10	23.1	23.1
														CKAP5	28.153	28.0215	28.0886	28.0537	27.9646	27.8327	27.8648	28.0375	28.153	28.0215	28.0886	28.0537	27.9646	27.8327	27.8648	28.0375	0	60	62	63	64	58	61	63	68						61	61	61	34.1	34.1
														HNRNPD	26.6534	26.8399	26.7897	26.8436	26.9378	26.6917	26.4569	26.7321	26.6534	26.8399	26.7897	26.8436	26.9378	26.6917	26.4569	26.7321	0	9	12	11	11	13	15	13	10						12	12	11	38.6	38.6
														HMGB3	21.128	24.1305	21.2013	24.0372	24.6014	24.6266	24.5309	24.2627	NaN	24.1305	NaN	24.0372	24.6014	24.6266	24.5309	24.2627	2	1	3	1	3	4	4	3	4				+	YG_WT	5	5	5	29.3	29.3
														BOP1	25.3371	25.4293	25.2724	25.242	25.2761	25.1537	25.1788	25.3473	25.3371	25.4293	25.2724	25.242	25.2761	25.1537	25.1788	25.3473	0	8	10	13	14	14	12	15	10						17	17	17	24.5	24.5
														URB2	23.4672	23.7279	23.7494	23.3415	23.4293	23.4025	23.1971	23.2004	23.4672	23.7279	23.7494	23.3415	23.4293	23.4025	23.1971	23.2004	0	5	5	7	6	5	5	7	6						11	11	11	8.1	8.1
														SAFB2	25.6145	25.7313	25.7358	25.5546	25.8886	25.609	25.4565	25.7267	25.6145	25.7313	25.7358	25.5546	25.8886	25.609	25.4565	25.7267	0	8	10	10	14	9	13	12	14						20	20	13	26.3	26.3
														EIF3A	28.8754	28.8481	28.8397	28.8372	28.7389	28.7174	28.7698	29.0131	28.8754	28.8481	28.8397	28.8372	28.7389	28.7174	28.7698	29.0131	0	73	82	71	72	69	82	83	78						65	65	65	44.3	44.3
														UBAP2L	26.9134	26.9176	27.0571	26.8906	26.8356	26.9397	26.8813	27.1325	26.9134	26.9176	27.0571	26.8906	26.8356	26.9397	26.8813	27.1325	0	10	14	7	13	11	13	18	19						14	14	14	20.2	20.2
														MLEC	27.775	27.9852	27.7778	27.8955	27.9853	28.0359	27.7814	27.5294	27.775	27.9852	27.7778	27.8955	27.9853	28.0359	27.7814	27.5294	0	15	22	19	22	20	21	23	17						15	15	15	51	51
														TTLL12	26.1034	25.8161	26.1244	25.8899	25.7852	25.9007	25.9285	25.9162	26.1034	25.8161	26.1244	25.8899	25.7852	25.9007	25.9285	25.9162	0	15	17	17	18	21	19	20	20						16	16	16	29.8	29.8
														DPYSL3	25.0542	25.1219	25.0754	24.8704	24.8764	25.0117	24.8688	24.9722	25.0542	25.1219	25.0754	24.8704	24.8764	25.0117	24.8688	24.9722	0	7	9	8	11	11	9	13	10						12	12	9	30.2	30.2
														DYNC1H1	29.0875	28.9068	28.9826	28.956	28.9144	28.7504	28.8273	28.992	29.0875	28.9068	28.9826	28.956	28.9144	28.7504	28.8273	28.992	0	119	133	128	151	126	125	144	137						144	144	144	35.8	35.8
														EIF2B1	20.692	22.0558	22.6173	20.7454	22.5608	22.6534	22.4785	22.4135	NaN	NaN	22.6173	NaN	22.5608	22.6534	22.4785	22.4135	3	1	1	3	1	3	4	5	2						5	5	5	23.6	23.6
														CTTN	25.4842	25.455	25.5802	25.3431	25.4995	25.5506	25.429	25.6878	25.4842	25.455	25.5802	25.3431	25.4995	25.5506	25.429	25.6878	0	11	12	13	11	14	14	14	13						15	15	15	28.7	28.7
														ABCC4	21.1665	21.5326	21.2367	21.3262	23.3239	23.3346	23.1582	22.957	NaN	NaN	NaN	NaN	23.3239	23.3346	23.1582	22.957	4	1	0	0	1	8	6	6	4				+	YG_WT	9	9	9	8.8	8.8
														FLNC	25.6854	25.7341	25.6867	25.559	25.4162	25.3469	25.5865	25.5042	25.6854	25.7341	25.6867	25.559	25.4162	25.3469	25.5865	25.5042	0	21	18	17	26	12	16	20	22						46	34	34	21.2	16.8
														FKBP8	23.143	23.1808	23.2082	23.378	23.5173	23.6468	23.4116	23.4886	23.143	23.1808	23.2082	23.378	23.5173	23.6468	23.4116	23.4886	0	4	3	3	5	4	4	3	5						6	6	6	21.6	21.6
														GNA13	21.9962	22.2053	22.0534	22.1952	21.9499	21.974	21.7377	21.6356	21.9962	22.2053	22.0534	22.1952	21.9499	21.974	21.7377	21.6356	0	2	2	2	3	3	3	5	3						5	5	4	12.7	12.7
														CAPRIN1	26.0651	26.1813	26.1221	25.9251	26.1252	26.1374	26.0081	26.1801	26.0651	26.1813	26.1221	25.9251	26.1252	26.1374	26.0081	26.1801	0	7	11	9	6	14	10	15	9						10	10	10	11.8	11.8
														RBM39	25.5437	25.5486	25.8165	25.6215	25.5959	25.7351	25.5432	25.8259	25.5437	25.5486	25.8165	25.6215	25.5959	25.7351	25.5432	25.8259	0	10	12	11	11	11	11	11	13						11	11	9	27.2	27.2
														RFT1	20.6375	23.7682	20.8403	23.2721	24.3594	24.175	23.7785	23.7058	NaN	23.7682	NaN	23.2721	24.3594	24.175	23.7785	23.7058	2	1	5	3	3	5	8	6	5				+	YG_WT	7	7	7	12.6	12.6
														MCM6	28.066	27.9805	28.0066	28.0348	27.7781	27.8956	27.8675	27.9265	28.066	27.9805	28.0066	28.0348	27.7781	27.8956	27.8675	27.9265	0	38	45	38	42	37	47	41	37						38	38	38	45.9	45.9
														TRIP12	24.5842	24.5642	24.8082	24.5805	24.536	24.4384	24.3577	24.6112	24.5842	24.5642	24.8082	24.5805	24.536	24.4384	24.3577	24.6112	0	10	7	11	12	14	12	11	10						19	19	19	11.9	11.9
														PUM1	25.2263	25.3632	25.4475	25.2529	25.2372	25.2204	25.2467	25.3469	25.2263	25.3632	25.4475	25.2529	25.2372	25.2204	25.2467	25.3469	0	6	7	7	8	8	8	7	12						13	13	8	11.9	11.9
														MDC1	24.8775	24.9632	25.0019	24.746	24.8609	24.7502	24.8174	25.0523	24.8775	24.9632	25.0019	24.746	24.8609	24.7502	24.8174	25.0523	0	10	12	11	8	13	12	14	15						20	20	20	12.6	12.6
														SMC1A	27.7199	27.8132	27.7968	27.6186	27.6363	27.5673	27.5157	27.7483	27.7199	27.8132	27.7968	27.6186	27.6363	27.5673	27.5157	27.7483	0	41	45	43	43	45	47	43	49						43	43	43	37.1	37.1
														RRP1B	23.7048	23.852	23.6994	24.0056	24.1155	24.4991	24.101	24.2179	23.7048	23.852	23.6994	24.0056	24.1155	24.4991	24.101	24.2179	0	3	4	3	2	5	3	5	3						8	8	8	12.7	12.7
														BMS1	25.3434	25.2886	25.3161	25.2983	25.26	25.1334	25.1238	25.3607	25.3434	25.2886	25.3161	25.2983	25.26	25.1334	25.1238	25.3607	0	16	16	18	19	19	20	22	21						20	20	20	16.6	16.6
														USP10	26.0842	26.0994	26.0118	26.0178	26.0621	26.0117	26.1236	26.0293	26.0842	26.0994	26.0118	26.0178	26.0621	26.0117	26.1236	26.0293	0	12	13	12	15	14	14	11	13						16	16	16	21.4	21.4
														GANAB	27.2954	27.2716	27.1846	27.4372	27.1679	27.1319	27.2932	27.2683	27.2954	27.2716	27.1846	27.4372	27.1679	27.1319	27.2932	27.2683	0	28	31	29	39	29	36	31	28						27	27	27	31.1	31.1
														EI24	23.2747	23.1975	23.0292	22.9994	25.517	25.2664	24.7599	24.3458	23.2747	23.1975	23.0292	22.9994	25.517	25.2664	24.7599	24.3458	0	3	3	2	3	7	9	8	3				+	YG_WT	7	7	7	22.1	22.1
														LBR	25.9356	26.072	26.0989	26.0595	26.9331	27.0285	26.7811	26.6217	25.9356	26.072	26.0989	26.0595	26.9331	27.0285	26.7811	26.6217	0	9	13	9	13	21	22	20	14						13	13	13	19.2	19.2
														ZNF638	25.1392	25.1249	25.1697	25.0964	25.0984	24.9432	24.8433	24.843	25.1392	25.1249	25.1697	25.0964	25.0984	24.9432	24.8433	24.843	0	12	12	13	11	10	8	10	13						16	16	16	9.2	9.2
														KPNB1	28.8565	28.869	28.9609	28.8304	28.6558	28.6692	28.6709	28.7885	28.8565	28.869	28.9609	28.8304	28.6558	28.6692	28.6709	28.7885	0	36	40	41	42	38	36	42	40						24	24	24	31.8	31.8
														NOLC1	25.8285	25.802	25.7947	26.1215	25.8406	25.7738	25.8243	26.1544	25.8285	25.802	25.7947	26.1215	25.8406	25.7738	25.8243	26.1544	0	15	14	12	13	11	11	17	15						15	15	15	19.2	19.2
														NUMA1	27.1698	27.0979	27.1369	27.1383	26.9378	26.9037	26.9991	27.1285	27.1698	27.0979	27.1369	27.1383	26.9378	26.9037	26.9991	27.1285	0	36	48	45	51	38	40	48	46						60	60	0	33.7	33.7
														PSME4	23.5029	23.6137	23.5279	23.6134	23.7216	23.3523	23.5957	23.5927	23.5029	23.6137	23.5279	23.6134	23.7216	23.3523	23.5957	23.5927	0	9	7	5	3	5	4	4	3						10	10	10	6.8	6.8
														ALG10B;ALG10	21.0975	22.7696	22.5502	22.4278	24.3399	24.1853	23.9528	23.7492	NaN	22.7696	22.5502	22.4278	24.3399	24.1853	23.9528	23.7492	1	1	2	2	2	6	5	5	4				+	YG_WT	4	4	4	7	7
														GAPVD1	25.4838	25.3778	25.5074	25.2267	25.3556	25.19	25.2478	25.2681	25.4838	25.3778	25.5074	25.2267	25.3556	25.19	25.2478	25.2681	0	21	18	15	17	16	13	19	19						23	23	23	18.5	18.5
														NAA25	24.6998	24.6989	24.7215	24.4573	24.5191	24.4288	24.4389	24.4	24.6998	24.6989	24.7215	24.4573	24.5191	24.4288	24.4389	24.4	0	10	9	8	9	11	10	12	7						15	15	15	14.9	14.9
														PSMD6	24.7894	25.4461	25.111	25.3304	25.2779	25.2541	25.1182	25.0506	24.7894	25.4461	25.111	25.3304	25.2779	25.2541	25.1182	25.0506	0	7	11	12	17	11	18	16	17						15	15	15	45	45
														SART3	25.6836	25.5173	25.6292	25.5382	25.4862	25.3927	25.2583	25.5476	25.6836	25.5173	25.6292	25.5382	25.4862	25.3927	25.2583	25.5476	0	16	17	17	20	16	16	17	21						24	24	24	28.3	28.3
														NCAPD2	26.3879	26.4825	26.3383	26.3979	26.3077	26.2677	26.2106	26.3652	26.3879	26.4825	26.3383	26.3979	26.3077	26.2677	26.2106	26.3652	0	24	22	24	26	25	26	30	30						30	30	30	25.5	25.5
														EXOSC7	23.4261	23.69	21.8633	23.628	23.425	22.988	21.6026	22.9709	23.4261	23.69	NaN	23.628	23.425	22.988	NaN	22.9709	1	4	3	2	4	3	3	2	3						3	3	3	14.8	14.8
														EFTUD2	28.2833	28.2377	28.3125	28.2745	28.0249	28.0941	28.1162	28.1786	28.2833	28.2377	28.3125	28.2745	28.0249	28.0941	28.1162	28.1786	0	42	44	44	50	45	45	44	47						39	38	38	47.4	46.4
														LARS2	23.9562	23.9676	23.8168	24.0346	24.0854	23.6127	23.7201	23.8768	23.9562	23.9676	23.8168	24.0346	24.0854	23.6127	23.7201	23.8768	0	6	8	9	8	8	8	8	7						12	12	12	13.6	13.6
														RAB3GAP1	24.0076	23.6224	23.7082	23.5517	23.7189	23.5244	23.2928	23.5262	24.0076	23.6224	23.7082	23.5517	23.7189	23.5244	23.2928	23.5262	0	6	7	6	4	5	4	5	3						10	10	10	12.7	12.7
														KARS	26.6287	26.7104	26.7149	26.6938	26.4869	26.5297	26.4961	26.6238	26.6287	26.7104	26.7149	26.6938	26.4869	26.5297	26.4961	26.6238	0	20	19	21	19	20	21	23	23						23	23	23	39.7	39.7
														WDR43	24.977	24.8241	25.0574	24.6747	24.7717	24.699	24.8412	24.869	24.977	24.8241	25.0574	24.6747	24.7717	24.699	24.8412	24.869	0	7	7	10	5	8	6	7	7						9	9	9	12	12
														ST7;ST7L	20.7877	22.2194	20.751	21.0855	22.9461	23.1533	23.183	22.8942	NaN	NaN	NaN	NaN	22.9461	23.1533	23.183	22.8942	4	0	0	0	0	4	2	3	4				+	YG_WT	6	6	6	11.3	11.3
														EEA1	25.0822	25.0587	25.162	24.8403	25.1323	25.1684	24.7305	25.1862	25.0822	25.0587	25.162	24.8403	25.1323	25.1684	24.7305	25.1862	0	16	14	22	14	13	21	13	22						29	29	29	21.2	21.2
														PDIA6	25.6727	25.9516	25.9073	25.9468	26.094	25.6299	25.7768	25.6326	25.6727	25.9516	25.9073	25.9468	26.094	25.6299	25.7768	25.6326	0	11	9	12	11	11	10	10	11						11	11	11	28.6	28.6
														PLEC	25.4324	25.3474	25.5877	25.2909	25.4197	25.0154	25.1482	25.3839	25.4324	25.3474	25.5877	25.2909	25.4197	25.0154	25.1482	25.3839	0	35	27	22	17	30	19	21	23						63	63	62	15.2	15.2
														PPA1	25.1365	24.923	24.9432	25.0833	24.8608	25.1392	25.2536	25.1714	25.1365	24.923	24.9432	25.0833	24.8608	25.1392	25.2536	25.1714	0	8	7	9	9	6	10	13	9						13	13	13	54.3	54.3
														NONO	26.4713	26.6869	26.5264	26.7031	26.7854	26.8708	26.7715	26.7642	26.4713	26.6869	26.5264	26.7031	26.7854	26.8708	26.7715	26.7642	0	13	17	17	20	18	27	27	22						20	19	18	39.9	38.2
														QPRT	21.7762	21.6659	21.7307	21.621	21.2923	21.6944	21.6987	20.425	21.7762	21.6659	21.7307	21.621	21.2923	21.6944	21.6987	NaN	0	2	2	2	3	3	3	4	1						4	4	4	16.8	16.8
														RABEP1	21.451	21.6343	22.4334	20.4454	21.9814	20.4159	22.2803	21.5742	21.451	NaN	22.4334	NaN	21.9814	NaN	22.2803	21.5742	2	1	2	3	1	4	1	2	2						6	6	6	7.4	7.4
														RBBP5	22.6296	22.8597	22.9735	22.8902	22.864	22.5125	22.8115	22.9423	22.6296	22.8597	22.9735	22.8902	22.864	22.5125	22.8115	22.9423	0	5	4	5	3	3	4	4	4						6	6	6	10.8	10.8
														PCBP1	27.3571	27.5281	27.2821	27.565	27.6522	27.5667	27.5079	27.3892	27.3571	27.5281	27.2821	27.565	27.6522	27.5667	27.5079	27.3892	0	21	18	21	25	23	22	22	25						12	12	8	46.3	46.3
														UBE3C	22.2799	22.3483	22.2757	22.1835	22.3257	21.9361	21.9093	22.122	22.2799	22.3483	22.2757	22.1835	22.3257	21.9361	21.9093	22.122	0	3	4	5	3	5	5	3	5						9	9	9	9.4	9.4
														RDH11	25.4246	25.4872	25.4379	25.3458	27.4802	27.3979	27.2155	26.8591	25.4246	25.4872	25.4379	25.3458	27.4802	27.3979	27.2155	26.8591	0	5	9	8	8	13	16	16	10				+	YG_WT	10	10	9	39	39
														SF3B3	29.1762	29.1238	29.1269	29.0598	28.9018	28.9723	28.9999	29.0557	29.1762	29.1238	29.1269	29.0598	28.9018	28.9723	28.9999	29.0557	0	63	71	70	70	64	73	78	68						43	43	43	43.1	43.1
														KIAA0020	21.9199	22.7312	22.5992	22.2133	22.4117	22.4321	22.2568	22.5558	21.9199	22.7312	22.5992	22.2133	22.4117	22.4321	22.2568	22.5558	0	3	3	6	4	6	8	5	6						13	13	13	19.4	19.4
														DLGAP5	22.1335	22.0129	20.0909	21.0194	22.2008	22.2516	22.1832	22.1688	22.1335	22.0129	NaN	NaN	22.2008	22.2516	22.1832	22.1688	2	2	3	1	1	4	2	4	3						5	5	5	6.9	6.9
														CNN3	20.7993	22.7467	22.425	22.6859	22.8927	23.0489	22.7652	23.0386	NaN	22.7467	22.425	22.6859	22.8927	23.0489	22.7652	23.0386	1	1	3	2	2	4	4	2	3						4	4	4	16.4	16.4
														SAFB	26.2048	26.4283	26.4207	26.3655	26.2733	26.3347	26.247	26.5432	26.2048	26.4283	26.4207	26.3655	26.2733	26.3347	26.247	26.5432	0	10	11	11	8	11	12	8	12						19	12	12	23.9	13.4
														SF3A1	26.97	26.9442	26.974	27.052	26.7899	26.7857	26.9113	27.0483	26.97	26.9442	26.974	27.052	26.7899	26.7857	26.9113	27.0483	0	20	25	19	23	23	20	24	21						25	25	25	36.7	36.7
														SKIV2L	23.5518	23.4744	23.5912	23.2782	23.3467	23.307	23.4833	23.4946	23.5518	23.4744	23.5912	23.2782	23.3467	23.307	23.4833	23.4946	0	7	7	7	6	6	4	4	6						9	9	9	8.8	8.8
														SF1	24.8906	24.8573	24.8389	25.032	25.0868	24.8866	24.7944	25.2312	24.8906	24.8573	24.8389	25.032	25.0868	24.8866	24.7944	25.2312	0	8	9	8	10	11	12	11	9						8	8	8	11.4	11.4
														MAPRE1	23.2724	23.0035	22.8738	23.0255	23.0429	23.1445	23.0898	23.0601	23.2724	23.0035	22.8738	23.0255	23.0429	23.1445	23.0898	23.0601	0	3	2	4	4	3	3	5	5						8	8	8	38.1	38.1
														ELAVL1	24.5105	25.0038	25.0568	25.4638	25.4566	25.4131	25.1938	25.1612	24.5105	25.0038	25.0568	25.4638	25.4566	25.4131	25.1938	25.1612	0	5	4	8	9	10	10	8	8						8	8	8	27.9	27.9
														YIPF5	22.3258	22.7214	22.0167	20.899	23.7769	24.0889	23.9163	23.423	22.3258	22.7214	NaN	NaN	23.7769	24.0889	23.9163	23.423	2	2	2	0	1	3	2	2	2				+	YG_WT	2	2	2	8.2	8.2
														TOMM34	22.4173	22.6302	22.547	22.364	22.7495	22.9925	21.6058	22.5	22.4173	22.6302	22.547	22.364	22.7495	22.9925	NaN	22.5	0	3	3	3	2	4	3	4	3						4	4	4	17.8	17.8
														USMG5	23.4334	21.1674	23.5766	23.4732	24.8621	24.9924	24.8778	24.1594	23.4334	NaN	23.5766	23.4732	24.8621	24.9924	24.8778	24.1594	1	3	2	3	3	3	6	3	3				+	YG_WT	2	2	2	44.8	44.8
														TBCE	23.8551	23.8461	23.8167	23.7917	23.6975	23.8276	23.7822	23.8397	23.8551	23.8461	23.8167	23.7917	23.6975	23.8276	23.7822	23.8397	0	4	5	3	8	3	6	9	8						11	11	10	25.2	25.2
														VAMP3;VAMP2	24.9909	25.5445	25.3057	25.5228	26.5571	26.7282	26.3767	25.5687	24.9909	25.5445	25.3057	25.5228	26.5571	26.7282	26.3767	25.5687	0	5	6	5	6	8	8	8	5						4	4	4	49	49
														ATP6AP1	21.1198	20.4404	21.2793	22.3465	23.0413	23.1961	22.9675	20.3643	NaN	NaN	21.2793	NaN	23.0413	23.1961	22.9675	NaN	3	0	1	1	1	4	4	2	2						5	5	5	13.8	13.8
														ZYX	21.0117	22.621	21.7348	22.8671	22.1217	22.2954	23.1133	22.4706	NaN	22.621	NaN	22.8671	22.1217	22.2954	23.1133	22.4706	2	1	3	1	4	3	5	4	3						5	5	5	11.5	11.5
														ADRM1	21.2094	23.3141	23.2687	23.5112	23.4356	23.5792	21.6948	23.3941	NaN	23.3141	23.2687	23.5112	23.4356	23.5792	NaN	23.3941	1	1	2	3	3	2	2	1	3						3	3	3	9.8	9.8
														UAP1	21.0814	20.8304	21.3076	22.3761	21.9999	22.2634	22.2803	21.7317	NaN	NaN	NaN	22.3761	21.9999	22.2634	22.2803	NaN	3	1	1	0	3	3	2	4	1						6	6	6	15.5	15.5
														PKN2	23.8603	23.8176	23.8697	23.7833	23.7119	23.681	23.6208	23.9594	23.8603	23.8176	23.8697	23.7833	23.7119	23.681	23.6208	23.9594	0	7	8	8	10	9	9	6	8						10	10	9	12.1	12.1
														DDB1	27.8811	27.843	27.7507	27.691	27.4856	27.4151	27.518	27.6562	27.8811	27.843	27.7507	27.691	27.4856	27.4151	27.518	27.6562	0	43	48	46	59	43	43	49	42						44	44	44	38.9	38.9
														CDC37	25.5276	25.731	25.6763	25.5226	25.3965	25.6965	25.4687	25.5059	25.5276	25.731	25.6763	25.5226	25.3965	25.6965	25.4687	25.5059	0	12	12	8	12	11	12	12	12						11	11	11	32.3	32.3
														DBN1	24.8761	24.9483	24.9041	24.6505	24.4895	24.6985	24.6498	24.5912	24.8761	24.9483	24.9041	24.6505	24.4895	24.6985	24.6498	24.5912	0	9	8	9	6	6	8	3	5						12	12	12	20.5	20.5
														FSCN1	24.7514	24.5947	24.7588	24.7054	24.4947	24.6595	24.5703	24.5723	24.7514	24.5947	24.7588	24.7054	24.4947	24.6595	24.5703	24.5723	0	11	8	8	7	10	10	9	8						8	8	8	19.5	19.5
														PCK2	23.7716	23.7005	23.6342	23.5442	23.906	23.6586	23.8121	23.7592	23.7716	23.7005	23.6342	23.5442	23.906	23.6586	23.8121	23.7592	0	8	9	7	7	9	8	11	10						12	12	12	23.3	23.3
														HNRNPUL2;HNRNPUL2-BSCL2	25.3781	25.3196	25.2103	25.2415	25.0608	25.0004	25.0452	25.1734	25.3781	25.3196	25.2103	25.2415	25.0608	25.0004	25.0452	25.1734	0	14	13	16	12	12	10	15	12						16	16	16	22.9	22.9
														PDS5A	25.9835	26.0157	26.0921	26.014	25.9756	25.9182	25.9051	26.1353	25.9835	26.0157	26.0921	26.014	25.9756	25.9182	25.9051	26.1353	0	15	19	15	18	17	15	19	20						25	25	23	22.2	22.2
														TSR1	24.0516	24.366	24.4269	24.2325	24.7205	24.6528	24.2487	24.3518	24.0516	24.366	24.4269	24.2325	24.7205	24.6528	24.2487	24.3518	0	5	5	7	13	7	11	11	12						14	14	14	21.8	21.8
														TFAM	21.1843	21.193	20.8966	20.7854	22.9728	23.2667	22.9215	22.1358	21.1843	NaN	NaN	NaN	22.9728	23.2667	22.9215	22.1358	3	2	1	0	1	4	6	4	2				+	YG_WT	7	7	7	29.3	29.3
														QRICH1	23.4243	23.2561	23.3261	23.1888	23.2561	23.1891	23.1238	23.3577	23.4243	23.2561	23.3261	23.1888	23.2561	23.1891	23.1238	23.3577	0	5	5	6	5	6	5	5	5						5	5	5	7.7	7.7
														SMU1	24.5464	24.5554	24.5778	24.6648	24.5262	24.6571	24.4871	24.6215	24.5464	24.5554	24.5778	24.6648	24.5262	24.6571	24.4871	24.6215	0	6	7	5	10	8	8	7	8						10	10	10	23.2	23.2
														NME1-NME2;NME2;NME1	26.7214	26.5009	26.5034	27.0826	26.8868	26.9887	26.8545	26.8614	26.7214	26.5009	26.5034	27.0826	26.8868	26.9887	26.8545	26.8614	0	20	20	17	24	21	24	27	21						14	14	5	66.1	66.1
														SLC39A1	20.6455	20.0335	21.4713	21.5094	22.7822	22.9371	22.8727	22.3047	NaN	NaN	NaN	NaN	22.7822	22.9371	22.8727	22.3047	4	1	1	1	1	2	2	2	2				+	YG_WT	2	2	2	7.9	7.9
														VMA21	20.6729	20.847	21.9769	21.1648	21.4532	22.0029	21.8121	21.5338	NaN	NaN	NaN	NaN	NaN	22.0029	21.8121	21.5338	4	1	1	1	0	1	2	3	2						2	2	2	24.8	24.8
														LARP7	21.7121	20.34	21.5269	21.3172	21.7265	21.5589	21.7952	21.7905	21.7121	NaN	21.5269	NaN	21.7265	21.5589	21.7952	21.7905	2	2	2	3	1	2	3	2	2						4	4	4	8.1	8.1
														AMOT	27.5644	27.7256	27.7407	27.5154	27.67	27.6496	27.5534	27.8139	27.5644	27.7256	27.7407	27.5154	27.67	27.6496	27.5534	27.8139	0	35	35	36	33	38	42	42	41						28	28	28	31	31
														FAM98B	22.7416	22.9011	22.769	23.2973	23.792	23.2442	23.5547	23.8836	22.7416	22.9011	22.769	23.2973	23.792	23.2442	23.5547	23.8836	0	2	2	2	3	4	2	3	3						5	4	4	13.4	10.4
														PDCD4	20.9451	22.9321	22.8992	22.8909	22.867	22.9601	22.9739	23.0099	NaN	22.9321	22.8992	22.8909	22.867	22.9601	22.9739	23.0099	1	1	3	6	4	2	6	7	3						8	8	8	22	22
														TAP1	21.3079	21.1605	20.4477	21.6555	23.172	23.4772	22.9	22.1422	NaN	NaN	NaN	NaN	23.172	23.4772	22.9	NaN	4	0	0	0	0	7	6	3	1				+	YG_WT	7	7	7	11.3	11.3
														HSP90AB2P	22.1199	21.5054	22.9788	25.2096	23.5516	24.6839	24.7747	24.3792	NaN	NaN	22.9788	25.2096	23.5516	24.6839	24.7747	24.3792	2	0	1	2	3	2	3	3	3						11	1	1	23.4	3.9
														SLC35E1	20.4674	20.3496	21.3646	21.1937	22.5727	22.9481	22.8778	22.0754	NaN	NaN	NaN	NaN	22.5727	22.9481	22.8778	22.0754	4	0	0	0	0	5	5	5	3				+	YG_WT	4	4	4	13.9	13.9
														JAGN1	22.4466	22.1349	22.1298	22.3033	24.4688	24.4075	24.0361	23.081	22.4466	22.1349	22.1298	22.3033	24.4688	24.4075	24.0361	23.081	0	3	3	3	3	7	9	6	3				+	YG_WT	5	5	5	18	18
														ZNF326	24.4137	24.6555	24.5675	24.7902	24.7183	24.6382	24.7843	24.822	24.4137	24.6555	24.5675	24.7902	24.7183	24.6382	24.7843	24.822	0	7	4	7	7	9	6	6	5						8	8	8	15.6	15.6
														MOV10	24.8866	25.1165	24.9901	24.9069	25.0547	24.902	24.8733	25.0125	24.8866	25.1165	24.9901	24.9069	25.0547	24.902	24.8733	25.0125	0	11	17	15	13	13	9	13	12						19	19	19	21.5	21.5
														MIA3	24.6028	24.3147	24.6016	24.428	24.1973	24.4089	24.3886	24.4147	24.6028	24.3147	24.6016	24.428	24.1973	24.4089	24.3886	24.4147	0	9	8	8	10	9	6	8	11						12	12	12	6.8	6.8
														PITRM1	25.179	24.9919	24.963	25.079	25.0276	25.0577	25.2328	25.1184	25.179	24.9919	24.963	25.079	25.0276	25.0577	25.2328	25.1184	0	9	7	9	17	11	12	14	8						18	18	18	22.3	22.3
														WDR44	23.8964	23.8373	23.7638	23.6361	23.7027	23.5983	23.8072	23.7429	23.8964	23.8373	23.7638	23.6361	23.7027	23.5983	23.8072	23.7429	0	7	5	7	7	6	7	9	5						13	13	13	17.6	17.6
														RRP12	25.1846	25.0282	25.1473	25.1189	24.8974	24.8484	24.9021	25.0126	25.1846	25.0282	25.1473	25.1189	24.8974	24.8484	24.9021	25.0126	0	13	9	11	13	12	12	13	13						21	21	21	17.4	17.4
														AARS2	24.6953	24.6949	24.6357	24.6023	24.5284	24.5293	24.6495	24.5218	24.6953	24.6949	24.6357	24.6023	24.5284	24.5293	24.6495	24.5218	0	8	14	12	12	15	12	9	11						15	15	15	18.8	18.8
														DNTTIP2	24.6117	24.7307	24.6186	24.4861	24.5289	24.8076	24.4312	24.5442	24.6117	24.7307	24.6186	24.4861	24.5289	24.8076	24.4312	24.5442	0	9	9	8	9	8	7	7	10						11	11	11	18.9	18.9
														RALY	20.9136	20.573	21.3282	21.3966	22.2735	21.2578	20.4569	21.6984	NaN	NaN	NaN	21.3966	22.2735	21.2578	NaN	21.6984	3	1	1	1	2	4	2	1	2						3	3	3	13.5	13.5
														TTC38	20.3763	20.8579	20.8085	20.7125	20.5646	20.321	21.1426	20.3025	NaN	20.8579	NaN	NaN	20.5646	20.321	NaN	20.3025	3	1	2	1	0	2	2	1	2						2	2	2	4.3	4.3
														EXOSC6	21.0193	20.8236	22.1391	20.9972	21.8863	19.8607	22.2173	21.9254	NaN	NaN	NaN	NaN	21.8863	NaN	22.2173	21.9254	4	1	2	2	1	2	1	4	3						5	5	5	22.4	22.4
														ABHD17B	21.3785	20.9189	21.1061	21.7259	23.0125	23.3377	23.1744	22.5762	NaN	NaN	NaN	NaN	23.0125	23.3377	23.1744	22.5762	4	0	2	1	1	3	4	4	2				+	YG_WT	7	7	6	31.2	31.2
														NUP188	25.1005	25.1598	25.111	24.6004	24.8136	24.4812	24.5633	24.773	25.1005	25.1598	25.111	24.6004	24.8136	24.4812	24.5633	24.773	0	12	12	16	14	15	9	9	9						22	22	22	13.7	13.7
														HP1BP3	23.1635	23.0432	23.0159	23.0038	23.467	23.7579	22.8841	23.4509	23.1635	23.0432	23.0159	23.0038	23.467	23.7579	22.8841	23.4509	0	4	3	4	3	6	7	4	6						11	11	11	21	21
														CEP170	24.7487	24.7137	24.7069	24.7236	24.5198	24.6338	24.6238	24.908	24.7487	24.7137	24.7069	24.7236	24.5198	24.6338	24.6238	24.908	0	10	11	12	10	10	10	11	15						14	14	14	10.2	10.2
														NOL9	23.5192	24.0611	23.6839	23.5874	23.7819	23.7038	23.6229	24.0289	23.5192	24.0611	23.6839	23.5874	23.7819	23.7038	23.6229	24.0289	0	3	3	4	7	2	3	5	3						5	5	5	8	8
														POM121	23.9046	23.7784	23.5176	23.8703	25.7473	25.5358	25.4449	25.2991	23.9046	23.7784	23.5176	23.8703	25.7473	25.5358	25.4449	25.2991	0	5	5	3	5	14	12	14	11				+	YG_WT	12	12	2	8.8	8.8
														STX10	21.6031	22.6405	21.0257	20.9768	23.2832	23.583	23.3737	22.9285	NaN	NaN	NaN	NaN	23.2832	23.583	23.3737	22.9285	4	1	0	0	0	3	3	2	2				+	YG_WT	2	2	2	46.6	46.6
														UBR4	24.2282	23.8562	23.9488	23.908	24.0679	22.8587	23.8071	24.1021	24.2282	23.8562	23.9488	23.908	24.0679	22.8587	23.8071	24.1021	0	9	8	9	7	11	4	13	11						22	22	22	4.3	4.3
														UBAP2	23.8647	24.0413	24.0546	23.8404	23.8557	23.7887	23.8412	24.0198	23.8647	24.0413	24.0546	23.8404	23.8557	23.7887	23.8412	24.0198	0	6	6	5	6	6	4	8	4						7	7	7	9.3	9.3
														XPNPEP1	24.4895	24.3687	24.4109	24.3834	24.1497	24.2369	24.2894	24.4319	24.4895	24.3687	24.4109	24.3834	24.1497	24.2369	24.2894	24.4319	0	6	8	6	10	6	7	6	7						9	9	9	21	21
														RBM26	25.439	25.2958	25.408	25.337	25.1908	25.3071	25.189	25.428	25.439	25.2958	25.408	25.337	25.1908	25.3071	25.189	25.428	0	11	13	11	11	8	12	12	8						19	19	18	19.2	19.2
														ATAD3B	24.6253	25.0767	24.9328	24.7276	25.0506	24.9666	24.8491	24.9223	24.6253	25.0767	24.9328	24.7276	25.0506	24.9666	24.8491	24.9223	0	5	10	14	12	12	12	10	12						16	16	3	29	29
														WLS	21.0731	21.1781	21.4563	21.8513	22.2247	22.2501	21.8499	21.4112	NaN	NaN	NaN	NaN	22.2247	22.2501	21.8499	NaN	4	0	0	0	0	2	2	3	1						4	4	4	6.1	6.1
														DDI2	22.8545	22.6954	22.7785	22.5876	22.6897	22.8202	22.6477	22.4873	22.8545	22.6954	22.7785	22.5876	22.6897	22.8202	22.6477	22.4873	0	3	4	3	4	5	5	4	5						6	6	6	19.8	19.8
														HIST2H3PS2	23.7184	23.6346	23.5295	24.4125	24.3919	24.7224	24.3943	24.0092	23.7184	23.6346	23.5295	24.4125	24.3919	24.7224	24.3943	24.0092	0	3	2	3	3	3	4	4	3						5	1	1	25.7	8.1
														RIF1	25.667	25.6324	25.7308	25.5861	25.5009	25.25	25.475	25.4779	25.667	25.6324	25.7308	25.5861	25.5009	25.25	25.475	25.4779	0	19	16	19	19	20	16	18	17						25	25	25	11.9	11.9
														RNASEH2A	20.3884	20.4339	20.6091	21.9227	22.9912	23.3008	22.8374	21.1355	NaN	NaN	NaN	NaN	22.9912	23.3008	22.8374	NaN	4	0	0	0	0	5	3	2	1				+	YG_WT	4	4	4	17.1	17.1
														RPRD2	23.1637	23.236	23.301	23.1673	23.4166	23.1485	23.2891	23.3152	23.1637	23.236	23.301	23.1673	23.4166	23.1485	23.2891	23.3152	0	5	6	7	5	5	6	5	5						9	9	9	8.1	8.1
														ZDHHC17	22.5985	23.3296	20.8974	23.0713	24.6942	24.4884	23.9885	23.5961	22.5985	23.3296	NaN	23.0713	24.6942	24.4884	23.9885	23.5961	1	2	2	0	2	9	9	6	5				+	YG_WT	9	8	8	14.9	14.9
														RNF20	24.6452	24.5764	24.5479	24.3428	24.5673	24.457	24.5161	24.6885	24.6452	24.5764	24.5479	24.3428	24.5673	24.457	24.5161	24.6885	0	7	7	11	7	8	10	6	9						13	13	13	16.2	16.2
														RPL34	21.7959	24.8055	24.6107	24.6205	25.8075	25.6449	25.5346	25.6657	NaN	24.8055	24.6107	24.6205	25.8075	25.6449	25.5346	25.6657	1	2	4	5	4	3	6	5	4				+	YG_WT	6	6	6	36.8	36.8
														TMEM192	20.8703	21.4789	20.3612	20.0508	22.9213	22.8339	22.5915	21.2116	NaN	NaN	NaN	NaN	22.9213	22.8339	22.5915	NaN	4	0	0	0	0	3	3	3	1				+	YG_WT	3	3	3	13.3	13.3
														BROX	20.2051	23.1302	20.5985	20.6169	20.4939	23.0874	23.3163	23.2381	NaN	23.1302	NaN	NaN	NaN	23.0874	23.3163	23.2381	3	1	3	2	2	2	3	4	3						3	3	3	12.2	12.2
														ZCCHC6	22.7567	23.0669	22.6772	21.5444	22.4725	22.2216	22.2182	20.5657	22.7567	23.0669	22.6772	NaN	22.4725	22.2216	22.2182	NaN	1	3	3	2	1	3	3	2	1						4	4	4	3.2	3.2
														ZMYM4	28.8091	28.5945	28.8284	28.169	27.7939	28.4311	28.1057	28.4009	28.8091	28.5945	28.8284	28.169	27.7939	28.4311	28.1057	28.4009	0	5	5	7	4	3	5	4	6						6	6	5	4.1	4.1
														CNNM3	22.758	21.7857	21.7426	21.8615	23.8941	23.7089	24.0132	23.3092	NaN	21.7857	21.7426	NaN	23.8941	23.7089	24.0132	23.3092	2	0	2	2	1	8	7	10	7				+	YG_WT	12	12	11	19.4	19.4
														ATP2A2	28.0955	28.0427	27.8625	27.9345	29.7066	29.7769	29.657	29.5586	28.0955	28.0427	27.8625	27.9345	29.7066	29.7769	29.657	29.5586	0	43	44	45	39	84	91	89	77				+	YG_WT	42	42	29	43.5	43.5
														AP1AR	21.7528	22.1589	21.8534	19.7708	22.2878	22.0646	21.8161	21.1531	NaN	NaN	NaN	NaN	22.2878	22.0646	21.8161	NaN	4	0	1	1	1	2	2	2	0						2	2	2	5.6	5.6
														SRSF3	23.8003	24.0675	23.8977	24.3582	25.6119	26.4671	25.4625	25.2996	23.8003	24.0675	23.8977	24.3582	25.6119	26.4671	25.4625	25.2996	0	4	2	3	5	8	13	10	7				+	YG_WT	7	7	6	39.6	39.6
														TBC1D9B	22.0725	22.48	21.282	21.3659	21.8412	22.1027	21.7928	21.8575	22.0725	NaN	NaN	NaN	21.8412	22.1027	21.7928	21.8575	3	2	0	3	2	2	2	2	3						5	5	5	4.8	4.8
														ARID2	23.6472	23.5783	23.6225	23.1441	23.4619	23.8963	23.3226	23.7772	23.6472	23.5783	23.6225	23.1441	23.4619	23.8963	23.3226	23.7772	0	5	1	3	3	2	4	4	5						8	8	8	4.2	4.2
														DIEXF	23.1968	23.3795	23.1168	23.1486	23.1051	23.0779	22.9889	23.104	23.1968	23.3795	23.1168	23.1486	23.1051	23.0779	22.9889	23.104	0	5	6	7	7	7	8	5	5						9	9	9	11.9	11.9
														MBLAC2	22.4496	22.9313	22.8144	22.7663	22.9707	22.7849	22.7427	21.9126	22.4496	22.9313	22.8144	22.7663	22.9707	22.7849	22.7427	21.9126	0	4	6	5	3	4	5	3	2						7	7	7	24.7	24.7
														CWF19L1	22.2701	22.2045	22.242	22.2078	22.2385	21.8658	22.5678	22.2308	22.2701	22.2045	22.242	22.2078	22.2385	21.8658	22.5678	22.2308	0	5	3	3	3	3	3	5	4						5	5	5	8.7	8.7
														KIAA1429	21.8401	21.9771	22.0987	21.7992	21.8899	21.1419	21.9526	21.7742	21.8401	21.9771	22.0987	21.7992	21.8899	NaN	21.9526	21.7742	0	4	3	4	3	3	2	2	2						6	6	6	3.4	3.4
														ATL3	22.5786	22.9351	22.7779	22.6934	23.3556	23.407	22.8844	22.7242	22.5786	22.9351	22.7779	22.6934	23.3556	23.407	22.8844	22.7242	0	3	5	4	2	5	8	6	3						7	7	7	14.8	14.8
														SRSF10;SRSF12	21.0718	20.8354	20.9509	20.4125	22.9044	23.7873	22.7408	20.5232	NaN	NaN	NaN	NaN	22.9044	23.7873	22.7408	NaN	4	0	1	1	0	3	4	5	1				+	YG_WT	4	4	4	28.5	28.5
														ELP2	23.348	23.5261	23.3419	23.2315	23.1682	22.7744	23.1474	23.3051	23.348	23.5261	23.3419	23.2315	23.1682	22.7744	23.1474	23.3051	0	2	3	4	2	4	2	3	4						7	7	7	8.8	8.8
														LAMTOR1	23.3166	23.9594	23.1931	23.2178	23.8019	23.6047	23.1393	22.8402	23.3166	23.9594	23.1931	23.2178	23.8019	23.6047	23.1393	22.8402	0	4	3	3	4	3	6	4	3						4	4	4	31.1	31.1
														SMEK1	23.5698	23.7663	23.7325	23.4237	23.6458	23.5382	23.3992	23.553	23.5698	23.7663	23.7325	23.4237	23.6458	23.5382	23.3992	23.553	0	5	8	9	5	7	4	5	5						8	8	6	9.5	9.5
														NIPBL	22.1241	21.9248	21.9312	20.6443	22.1464	21.8713	22.0491	22.0774	22.1241	21.9248	21.9312	NaN	22.1464	21.8713	22.0491	22.0774	1	2	3	3	2	2	2	1	3						7	7	7	2.5	2.5
														CXorf57	22.4066	22.7429	22.5249	22.2296	22.2257	22.0784	21.9892	22.3053	22.4066	22.7429	22.5249	22.2296	22.2257	22.0784	21.9892	22.3053	0	2	2	3	3	3	3	2	3						4	4	4	5	5
														TSPAN9	21.4508	20.9621	20.9307	20.9099	23.0302	22.7976	22.7131	22.3764	NaN	NaN	NaN	NaN	23.0302	22.7976	22.7131	22.3764	4	0	0	0	0	2	2	2	2				+	YG_WT	2	2	2	19.8	19.8
														SLC25A24	21.626	21.9771	21.7647	21.4315	22.1234	22.2019	22.2084	20.4362	21.626	21.9771	21.7647	21.4315	22.1234	22.2019	22.2084	NaN	0	2	2	3	3	2	3	2	0						4	4	4	8.8	8.8
														RETSAT	21.9669	21.8841	21.7102	22.0556	22.3918	22.6896	22.5416	22.102	21.9669	NaN	21.7102	22.0556	22.3918	22.6896	22.5416	22.102	1	2	2	2	3	4	5	4	5						6	6	6	12	12
														TMEM214	22.7683	22.2826	22.2632	22.0618	23.3065	23.1301	22.5938	23.162	22.7683	22.2826	22.2632	22.0618	23.3065	23.1301	22.5938	23.162	0	2	3	3	3	4	4	3	4						5	5	5	8.4	8.4
														HIBCH	22.427	21.6246	21.945	22.2173	22.1599	22.4434	22.377	22.3622	22.427	NaN	NaN	22.2173	22.1599	22.4434	22.377	22.3622	2	5	1	0	4	2	6	5	3						8	8	8	21.2	21.2
														LPCAT3	20.9338	20.9002	19.9632	21.0606	23.1741	21.2126	22.8719	22.2482	NaN	NaN	NaN	NaN	23.1741	NaN	22.8719	22.2482	4	0	1	0	0	3	1	2	3				+	YG_WT	2	2	2	3.9	3.9
														DHX57	22.1591	21.878	22.2082	21.898	21.9459	21.7288	22.1307	21.6895	22.1591	21.878	22.2082	21.898	21.9459	21.7288	22.1307	21.6895	0	3	3	4	4	4	3	4	4						10	9	9	9.2	8.4
														MSMO1	22.0551	22.9252	22.4953	22.5805	24.8184	24.2568	24.1401	23.388	22.0551	22.9252	22.4953	22.5805	24.8184	24.2568	24.1401	23.388	0	2	2	2	2	3	4	3	3				+	YG_WT	3	3	3	10.9	10.9
														MRPL14	21.4905	22.6348	21.2002	21.6585	21.7105	21.8244	22.019	21.6558	NaN	NaN	NaN	21.6585	21.7105	21.8244	22.019	21.6558	3	1	1	1	2	2	2	2	2						2	2	2	20	20
														SLC27A4	23.4126	23.2628	23.1288	23.0443	23.2474	22.9585	22.8917	22.791	23.4126	23.2628	23.1288	23.0443	23.2474	22.9585	22.8917	22.791	0	6	10	5	9	6	7	7	3						12	12	12	23.8	23.8
														EDC4	25.8595	25.8177	25.9518	25.8266	25.7874	25.7637	25.9149	26.0391	25.8595	25.8177	25.9518	25.8266	25.7874	25.7637	25.9149	26.0391	0	21	22	21	23	26	25	21	24						26	26	26	24	24
														PRPF8	29.3072	29.266	29.3645	29.3711	29.137	29.1005	29.1777	29.2893	29.3072	29.266	29.3645	29.3711	29.137	29.1005	29.1777	29.2893	0	89	106	93	119	105	106	117	115						96	96	96	46.6	46.6
														TTC27	22.93	22.7849	22.7736	22.8954	22.7524	22.6952	22.85	23.1408	22.93	22.7849	22.7736	22.8954	22.7524	22.6952	22.85	23.1408	0	3	3	4	4	2	5	3	7						8	8	8	12.8	12.8
														CTR9	22.7511	22.7526	22.5785	23.0768	22.393	22.7997	20.9068	22.8506	22.7511	22.7526	22.5785	23.0768	22.393	22.7997	NaN	22.8506	0	5	5	3	5	2	3	1	6						10	10	10	9	9
														TTC37	23.5419	23.6109	23.6419	23.6248	23.5539	23.2441	23.4211	23.6344	23.5419	23.6109	23.6419	23.6248	23.5539	23.2441	23.4211	23.6344	0	6	8	10	10	7	4	7	8						15	15	15	11.9	11.9
														DARS2	25.0142	24.9807	24.9188	25.0641	24.6661	24.8941	24.9209	25.0568	25.0142	24.9807	24.9188	25.0641	24.6661	24.8941	24.9209	25.0568	0	14	16	13	14	16	13	11	11						17	17	17	29.9	29.9
														BRAT1	22.2829	22.0931	22.2567	22.2895	21.8125	22.3224	22.2126	22.4218	22.2829	22.0931	22.2567	22.2895	21.8125	22.3224	22.2126	22.4218	0	5	3	6	5	4	6	5	5						7	7	7	8.9	8.9
														ZC3H14	24.1011	23.951	24.1924	23.9793	23.9965	24.1283	23.9981	24.1119	24.1011	23.951	24.1924	23.9793	23.9965	24.1283	23.9981	24.1119	0	6	5	5	4	8	7	5	8						13	13	13	20.2	20.2
														LARP1	26.8083	26.7176	26.7317	26.5098	26.6889	26.6473	26.6709	26.7728	26.8083	26.7176	26.7317	26.5098	26.6889	26.6473	26.6709	26.7728	0	22	18	22	25	17	27	30	30						32	32	32	29.6	29.6
														TMEM184C	21.492	20.93	21.1015	21.0941	23.4661	23.3745	21.1761	23.0867	NaN	NaN	NaN	NaN	23.4661	23.3745	NaN	23.0867	4	1	1	1	1	4	3	2	3				+	YG_WT	3	3	3	7.3	7.3
														FIP1L1	22.1569	22.8013	22.1012	22.3383	22.178	22.589	22.6477	22.8195	22.1569	22.8013	22.1012	NaN	22.178	22.589	22.6477	22.8195	1	2	2	2	1	3	2	3	3						3	3	3	7.2	7.2
														WDR82	22.964	22.3519	22.5912	21.8959	22.3622	22.3268	21.8896	22.1755	22.964	22.3519	22.5912	NaN	22.3622	22.3268	21.8896	22.1755	1	2	4	2	1	4	3	3	2						3	3	3	8.6	8.6
														HSDL2	23.9174	24.1726	24.223	23.933	23.7057	23.4903	23.3962	23.6174	23.9174	24.1726	24.223	23.933	23.7057	23.4903	23.3962	23.6174	0	3	3	3	5	2	3	4	2						7	7	7	21.3	21.3
														VEZT	21.0195	21.7339	21.1297	20.874	23.3425	22.9131	23.0953	21.8642	NaN	NaN	NaN	NaN	23.3425	22.9131	23.0953	NaN	4	1	1	1	1	4	5	2	1				+	YG_WT	4	4	4	5.8	5.8
														SLC16A1	23.8026	24.647	24.8471	25.2106	26.1287	26.6798	26.5675	25.5755	23.8026	24.647	24.8471	25.2106	26.1287	26.6798	26.5675	25.5755	0	3	4	3	5	7	4	6	4				+	YG_WT	5	5	5	11.2	11.2
														ACAD11	24.7298	25.1339	24.7377	24.8699	24.9253	24.8214	24.4416	24.5696	24.7298	25.1339	24.7377	24.8699	24.9253	24.8214	24.4416	24.5696	0	6	10	8	7	4	4	6	5						6	6	6	7.4	7.4
														SEC62	21.5442	20.8759	20.6934	20.7084	22.3514	22.8725	22.4986	22.4258	21.5442	NaN	NaN	NaN	22.3514	22.8725	22.4986	22.4258	3	2	0	1	1	3	5	6	3				+	YG_WT	3	3	3	36.5	36.5
														LARP4	22.9053	22.9128	22.9829	22.8292	22.813	22.8327	22.9517	23.037	22.9053	22.9128	22.9829	22.8292	22.813	22.8327	22.9517	23.037	0	6	4	4	5	3	6	5	6						5	5	5	9.1	9.1
														SUPT6H	25.8623	25.8022	26.0144	25.8555	25.6471	25.5291	25.5705	25.7309	25.8623	25.8022	26.0144	25.8555	25.6471	25.5291	25.5705	25.7309	0	18	18	15	20	15	20	21	19						31	31	31	19.6	19.6
														SND1	28.8485	28.9583	28.8394	28.831	28.7773	28.6423	28.6596	28.7722	28.8485	28.9583	28.8394	28.831	28.7773	28.6423	28.6596	28.7722	0	57	58	55	54	57	53	55	52						38	38	38	44.3	44.3
														TRMT10C	23.3247	23.4131	23.0503	23.08	23.4524	23.194	23.1996	23.2987	23.3247	23.4131	23.0503	23.08	23.4524	23.194	23.1996	23.2987	0	5	4	5	6	6	6	6	7						7	7	7	17.1	17.1
														BZW1	23.7797	23.5637	23.4154	23.4164	23.7504	24.0449	23.5558	23.4918	23.7797	23.5637	23.4154	23.4164	23.7504	24.0449	23.5558	23.4918	0	5	6	4	6	6	4	4	7						8	7	7	14.6	12.9
														EIF3M	26.0185	26.1372	26.2673	26.1021	26.2118	25.8486	25.9228	25.9404	26.0185	26.1372	26.2673	26.1021	26.2118	25.8486	25.9228	25.9404	0	5	7	9	9	4	8	9	6						8	8	8	29.7	29.7
														CYFIP1	25.1484	25.2756	25.403	25.2786	25.1451	25.0495	24.9747	25.145	25.1484	25.2756	25.403	25.2786	25.1451	25.0495	24.9747	25.145	0	15	18	15	23	17	18	13	16						24	24	11	20.9	20.9
														LPCAT2	22.0547	21.5296	20.0237	20.7304	22.3916	22.1171	21.8354	20.583	NaN	NaN	NaN	NaN	22.3916	22.1171	21.8354	NaN	4	0	0	0	0	2	2	2	0						3	3	3	6.1	6.1
														KDM3B	22.709	22.9075	23.0771	22.5474	22.4998	21.4856	22.7729	23.0612	22.709	22.9075	23.0771	22.5474	22.4998	NaN	22.7729	23.0612	0	6	3	4	4	4	2	4	4						12	12	12	8.6	8.6
														CEPT1	21.9188	21.2964	20.9256	21.0309	22.938	23.1394	22.8324	22.4929	NaN	NaN	NaN	NaN	22.938	23.1394	22.8324	22.4929	4	1	0	0	0	3	3	4	2				+	YG_WT	3	3	3	6.7	6.7
														TRMT1L	23.9462	23.6203	23.9655	23.8915	23.6016	23.4907	23.7252	23.798	23.9462	23.6203	23.9655	23.8915	23.6016	23.4907	23.7252	23.798	0	5	5	5	4	3	4	6	3						6	6	6	8.3	8.3
														ZC3HAV1	25.6583	25.728	25.6737	25.3766	25.7634	25.5485	25.6173	25.6499	25.6583	25.728	25.6737	25.3766	25.7634	25.5485	25.6173	25.6499	0	16	16	13	11	14	13	15	10						15	15	15	20.7	20.7
														SEC22B	24.4592	24.693	24.6414	24.707	26.5167	26.6698	26.1009	25.4318	24.4592	24.693	24.6414	24.707	26.5167	26.6698	26.1009	25.4318	0	5	6	6	6	12	11	12	8				+	YG_WT	6	6	6	34	34
														POGZ	23.5443	23.818	23.8783	23.4709	23.8117	23.3889	23.3098	23.5284	23.5443	23.818	23.8783	23.4709	23.8117	23.3889	23.3098	23.5284	0	5	4	5	6	5	4	6	5						8	8	8	6.5	6.5
														MYH14	25.8487	25.7732	25.8722	25.4553	25.6411	25.2562	25.5287	25.5225	25.8487	25.7732	25.8722	25.4553	25.6411	25.2562	25.5287	25.5225	0	2	3	4	3	5	3	4	3						16	5	5	8	3.2
														NUFIP2	22.61	23.1063	22.9638	22.9304	23.0182	22.8361	22.8182	22.9642	22.61	23.1063	22.9638	22.9304	23.0182	22.8361	22.8182	22.9642	0	3	4	6	5	5	4	3	3						8	8	8	14.4	14.4
														HEATR3	22.9902	23.0064	23.0598	22.8491	22.8324	22.8929	23.1019	22.9792	22.9902	23.0064	23.0598	22.8491	22.8324	22.8929	23.1019	22.9792	0	3	3	4	6	2	4	4	3						8	8	8	13.7	13.7
														HDGFRP2	24.1614	24.0725	24.1768	23.8312	24.0705	24.0052	23.7546	23.8859	24.1614	24.0725	24.1768	23.8312	24.0705	24.0052	23.7546	23.8859	0	6	4	5	6	5	4	3	4						5	4	4	8.5	7.3
														CLPTM1L	22.8247	22.7298	22.9728	22.9288	24.7093	24.555	24.3479	23.9905	22.8247	22.7298	22.9728	22.9288	24.7093	24.555	24.3479	23.9905	0	3	2	4	3	6	8	7	6				+	YG_WT	7	7	7	18.4	18.4
														HUWE1	25.8671	25.6506	25.8352	25.7047	25.7633	25.5489	25.5602	25.7393	25.8671	25.6506	25.8352	25.7047	25.7633	25.5489	25.5602	25.7393	0	23	17	20	23	21	26	21	22						35	35	35	9.4	9.4
														RPL37A	25.1862	26.0592	25.6079	26.0891	27.5101	27.4536	27.355	26.7445	25.1862	26.0592	25.6079	26.0891	27.5101	27.4536	27.355	26.7445	0	5	8	6	8	12	13	14	11				+	YG_WT	6	6	6	53.3	53.3
														SETD3	21.7494	20.8257	21.8433	20.2737	21.4216	21.4703	21.4219	21.5652	21.7494	NaN	21.8433	NaN	21.4216	21.4703	21.4219	21.5652	2	3	1	3	1	2	3	4	2						3	3	3	6.4	6.4
														NOP9	21.2636	21.7619	21.3327	21.3473	21.8657	21.6019	21.1708	21.4889	21.2636	21.7619	21.3327	21.3473	21.8657	21.6019	21.1708	21.4889	0	3	2	3	2	4	4	5	3						5	5	5	9.7	9.7
														PABPN1	22.882	21.1969	22.1081	22.9525	23.4404	23.5731	23.4623	23.231	22.882	NaN	NaN	22.9525	23.4404	23.5731	23.4623	23.231	2	4	1	2	4	5	6	4	4						4	4	4	16	16
														PBRM1	24.1606	24.2854	24.4809	24.2019	24.1828	24.0778	24.2755	24.3194	24.1606	24.2854	24.4809	24.2019	24.1828	24.0778	24.2755	24.3194	0	9	10	12	11	8	10	13	8						18	18	18	10.8	10.8
														SLC1A5	25.9794	26.2358	26.1692	26.4457	27.6356	27.9115	27.8048	27.5304	25.9794	26.2358	26.1692	26.4457	27.6356	27.9115	27.8048	27.5304	0	6	6	8	8	13	17	18	13				+	YG_WT	13	13	13	30.9	30.9
														KTN1	26.6764	26.5528	26.7397	26.3968	26.366	26.45	26.2511	26.5787	26.6764	26.5528	26.7397	26.3968	26.366	26.45	26.2511	26.5787	0	25	27	28	28	28	27	22	21						39	39	39	32.6	32.6
														USP48	23.0726	23.3178	23.0487	22.9551	22.8574	22.7616	22.8308	22.8099	23.0726	23.3178	23.0487	22.9551	22.8574	22.7616	22.8308	22.8099	0	2	5	3	3	3	3	5	2						7	7	7	8.3	8.3
														WFS1	20.6751	21.9522	21.4635	20.1255	22.9632	22.7762	22.3359	22.1853	NaN	NaN	NaN	NaN	22.9632	22.7762	22.3359	22.1853	4	0	0	0	0	3	5	5	2				+	YG_WT	7	7	7	8.5	8.5
														CAND1	28.7708	28.7103	28.7875	28.7608	28.55	28.5759	28.5301	28.7752	28.7708	28.7103	28.7875	28.7608	28.55	28.5759	28.5301	28.7752	0	66	60	60	67	58	62	64	64						45	45	41	36.7	36.7
														HOOK3	22.0537	21.2047	22.1015	21.317	21.6155	22.0921	20.5307	22.4374	22.0537	NaN	22.1015	NaN	21.6155	22.0921	NaN	22.4374	2	3	2	2	1	3	2	1	2						5	5	5	8.9	8.9
														LSR	23.5506	24.0059	23.7933	23.9146	23.6339	23.6824	23.4147	23.2069	23.5506	24.0059	23.7933	23.9146	23.6339	23.6824	23.4147	23.2069	0	4	6	2	5	5	5	5	3						7	7	7	13.6	13.6
														CARM1	24.3111	24.4762	24.5079	24.3392	24.3979	24.4569	24.2703	24.2652	24.3111	24.4762	24.5079	24.3392	24.3979	24.4569	24.2703	24.2652	0	5	5	4	5	6	5	6	6						6	6	6	10.7	10.7
														NCAPG2	23.4385	23.4619	23.5386	23.0501	23.5688	23.1051	23.026	23.2883	23.4385	23.4619	23.5386	23.0501	23.5688	23.1051	23.026	23.2883	0	10	7	9	9	9	4	5	8						14	14	14	13.4	13.4
														DDX42	24.5651	24.5459	24.5497	24.5202	24.628	24.4598	24.5815	24.8264	24.5651	24.5459	24.5497	24.5202	24.628	24.4598	24.5815	24.8264	0	11	13	13	11	10	11	14	13						18	18	18	24	24
														DNAAF5	24.4569	24.4111	24.4568	24.3836	24.2777	24.3087	24.3921	24.725	24.4569	24.4111	24.4568	24.3836	24.2777	24.3087	24.3921	24.725	0	7	11	8	13	9	8	7	6						20	20	20	29.9	29.9
														STX12	23.1397	23.3632	23.0015	23.3483	21.9699	23.6766	23.3112	22.7924	23.1397	23.3632	23.0015	23.3483	NaN	23.6766	23.3112	22.7924	0	2	3	2	5	2	6	6	4						7	7	7	32.2	32.2
														GATAD2A	22.7515	22.9674	22.8962	22.7276	22.7951	23.036	22.9256	23.0934	22.7515	22.9674	22.8962	22.7276	22.7951	23.036	22.9256	23.0934	0	2	3	2	3	2	2	2	3						4	4	3	8.2	8.2
														HSD17B11	20.4889	20.3035	19.5877	21.7861	22.4644	22.4668	20.9206	22.253	NaN	NaN	NaN	NaN	22.4644	22.4668	NaN	22.253	4	1	1	1	1	2	3	2	2				+	YG_WT	4	4	4	19.1	19.1
														TYMS	19.5855	20.3033	21.9113	20.6396	22.3407	22.1163	22.0347	21.8414	NaN	NaN	NaN	NaN	22.3407	22.1163	22.0347	21.8414	4	2	2	1	2	4	3	3	2				+	YG_WT	3	3	3	13.1	13.1
														EPHX4	21.2896	21.6606	21.6092	20.7553	21.459	21.1876	21.383	20.8887	NaN	NaN	NaN	NaN	21.459	21.1876	21.383	20.8887	4	0	0	0	0	2	2	2	2						2	2	2	5	5
														WDR75	24.4297	24.3586	24.3142	24.4731	24.3707	24.3346	24.42	24.5378	24.4297	24.3586	24.3142	24.4731	24.3707	24.3346	24.42	24.5378	0	6	6	7	8	6	8	9	8						10	10	10	14.1	14.1
														DHCR24	23.536	23.1466	23.4598	23.8361	25.2152	24.8732	24.8753	24.8853	23.536	23.1466	23.4598	23.8361	25.2152	24.8732	24.8753	24.8853	0	4	3	4	4	8	7	6	7				+	YG_WT	6	6	6	13.6	13.6
														MAP7D3	22.8371	22.8053	22.1239	22.7179	22.5117	22.6753	22.7617	22.6206	22.8371	22.8053	22.1239	22.7179	22.5117	22.6753	22.7617	22.6206	0	6	3	2	4	4	4	4	2						7	7	7	8.2	8.2
														GCC2	22.7913	22.8899	22.9136	22.6803	22.4698	22.5712	22.4941	22.587	22.7913	22.8899	22.9136	22.6803	22.4698	22.5712	22.4941	22.587	0	3	4	5	4	4	3	6	5						9	9	9	5.9	5.9
														ANKHD1	22.5041	22.2372	22.3504	22.2551	22.3243	22.0633	22.1301	22.2703	22.5041	22.2372	22.3504	22.2551	22.3243	22.0633	22.1301	22.2703	0	3	5	5	3	4	2	2	5						18	6	6	8.9	2.8
														CCAR1	25.6953	25.6444	25.6433	25.6354	25.5463	25.4027	25.3955	25.4967	25.6953	25.6444	25.6433	25.6354	25.5463	25.4027	25.3955	25.4967	0	8	15	11	11	10	10	10	11						12	12	12	9.8	9.8
														DHX40	22.5949	22.2489	22.6646	20.3995	22.34	22.4181	22.2466	22.2915	22.5949	22.2489	22.6646	NaN	22.34	22.4181	22.2466	22.2915	1	3	3	3	1	4	2	3	3						3	3	3	5	5
														SLC35F2	20.4721	21.9624	21.0972	22.4107	22.3342	22.1916	22.2654	21.3672	NaN	NaN	NaN	NaN	22.3342	22.1916	22.2654	NaN	4	0	0	0	0	3	2	3	2						4	4	4	13.1	13.1
														PPAPDC2	20.3819	20.6287	22.1612	21.2514	21.8068	22.027	21.8559	21.1967	NaN	NaN	NaN	NaN	21.8068	22.027	21.8559	21.1967	4	0	0	0	1	2	3	3	2						4	4	4	14.9	14.9
														DHX37	23.2138	23.4039	23.0156	23.2681	22.9328	23.2458	23.1416	23.5584	23.2138	23.4039	23.0156	23.2681	22.9328	23.2458	23.1416	23.5584	0	6	6	5	5	3	4	5	6						10	10	10	9.2	9.2
														FTSJ3	24.9574	24.966	25.0469	25.0106	25.1703	25.1331	25.0103	25.1362	24.9574	24.966	25.0469	25.0106	25.1703	25.1331	25.0103	25.1362	0	12	11	9	11	13	15	7	12						11	11	11	17.8	17.8
														SLC29A1	22.9945	23.3076	23.0407	22.9275	24.8454	24.7268	24.3853	24.1154	22.9945	23.3076	23.0407	22.9275	24.8454	24.7268	24.3853	24.1154	0	2	2	3	2	6	6	5	4				+	YG_WT	5	5	5	12.5	12.5
														SUPV3L1	21.3877	20.318	20.7735	20.371	21.4721	21.1091	21.4943	20.2853	21.3877	NaN	NaN	NaN	21.4721	21.1091	21.4943	NaN	3	1	1	1	1	3	2	2	1						3	3	3	5	5
														KIAA2013	20.926	22.8945	22.6589	22.8535	23.2571	23.3795	23.5159	23.2763	NaN	22.8945	22.6589	22.8535	23.2571	23.3795	23.5159	23.2763	1	0	2	2	4	4	5	6	3						7	7	7	11.4	11.4
														XRN1	22.968	23.0973	22.9734	22.2978	22.6873	22.2468	22.0871	22.5602	22.968	23.0973	22.9734	22.2978	22.6873	22.2468	22.0871	22.5602	0	4	5	5	4	6	2	4	5						9	9	9	5.9	5.9
														PELP1	23.8987	23.8727	24.0436	24.0512	23.896	24.0766	24.0449	24.1058	23.8987	23.8727	24.0436	24.0512	23.896	24.0766	24.0449	24.1058	0	4	3	5	4	6	4	7	6						7	7	7	9.1	9.1
														SPG20	22.5511	22.5478	22.0702	22.1099	22.4547	22.4932	22.6165	21.5213	22.5511	22.5478	NaN	NaN	22.4547	22.4932	22.6165	NaN	2	2	2	1	1	3	2	3	1						4	4	4	8.7	8.7
														RPTOR	21.6152	21.6132	21.2297	21.5432	21.5247	21.1569	21.2477	21.2796	21.6152	21.6132	21.2297	21.5432	21.5247	21.1569	21.2477	21.2796	0	3	3	3	3	3	3	2	2						5	5	5	4.2	4.2
														CCAR2	26.2807	26.3245	26.1869	26.04	26.0557	25.8181	25.8431	26.0166	26.2807	26.3245	26.1869	26.04	26.0557	25.8181	25.8431	26.0166	0	16	21	21	21	19	18	23	18						19	19	19	23.2	23.2
														NUP93	26.6193	26.7183	26.6602	26.6271	26.621	26.5046	26.4129	26.5553	26.6193	26.7183	26.6602	26.6271	26.621	26.5046	26.4129	26.5553	0	29	28	30	36	26	26	33	30						30	30	30	38.5	38.5
														CMTR1	23.3516	23.4746	23.2185	23.1963	23.5366	23.1269	23.3151	23.0323	23.3516	23.4746	23.2185	23.1963	23.5366	23.1269	23.3151	23.0323	0	6	7	7	6	5	8	7	4						15	15	15	19.5	19.5
														LRRC47	24.6565	24.5127	24.6005	24.3392	24.5997	24.577	24.3368	24.3875	24.6565	24.5127	24.6005	24.3392	24.5997	24.577	24.3368	24.3875	0	6	10	7	9	4	13	6	6						10	10	10	19.9	19.9
														INTS1	23.4246	23.4984	23.5543	23.3875	23.4373	22.9155	22.9732	23.2964	23.4246	23.4984	23.5543	23.3875	23.4373	22.9155	22.9732	23.2964	0	5	5	6	5	5	4	2	6						11	11	11	5.6	5.6
														ASCC3	24.4386	24.3529	24.5934	24.2091	24.2357	23.9729	24.0636	24.2415	24.4386	24.3529	24.5934	24.2091	24.2357	23.9729	24.0636	24.2415	0	13	12	13	12	11	11	13	14						22	22	22	10.3	10.3
														STAG2	24.9143	25.0758	25.099	24.9362	24.6432	24.7373	24.7144	24.9531	24.9143	25.0758	25.099	24.9362	24.6432	24.7373	24.7144	24.9531	0	13	13	16	16	15	14	16	18						21	21	21	18.2	18.2
														RPL27	24.1202	24.6339	24.6407	25.2029	26.189	26.4109	26.0022	25.7179	24.1202	24.6339	24.6407	25.2029	26.189	26.4109	26.0022	25.7179	0	2	5	4	5	7	8	9	5				+	YG_WT	4	4	4	27.2	27.2
														METTL13	22.9842	22.9141	23.2149	22.6983	22.8456	22.7953	22.7845	22.8387	22.9842	22.9141	23.2149	22.6983	22.8456	22.7953	22.7845	22.8387	0	5	5	3	3	3	6	5	6						6	6	6	9.7	9.7
														PDLIM5	20.8077	19.9883	19.9746	22.1112	21.9993	22.2254	21.9509	22.4126	NaN	NaN	NaN	22.1112	21.9993	22.2254	21.9509	22.4126	3	1	1	1	3	2	3	2	4				+	YG_WT	5	5	5	11.4	11.4
														EMC1	24.5541	24.5917	24.5258	24.3402	24.2889	24.0501	24.3614	24.3005	24.5541	24.5917	24.5258	24.3402	24.2889	24.0501	24.3614	24.3005	0	9	9	10	10	9	9	12	11						17	17	17	22.4	22.4
														PAF1	20.8429	22.1817	20.8857	20.3738	21.8711	22.1072	21.9319	22.2742	NaN	22.1817	NaN	NaN	21.8711	22.1072	21.9319	22.2742	3	0	2	1	1	2	2	3	2						4	4	4	8.5	8.5
														DDX51	22.2886	22.4475	22.1381	21.8033	22.2751	21.961	22.1301	22.128	22.2886	22.4475	22.1381	21.8033	22.2751	21.961	22.1301	22.128	0	4	4	3	3	3	4	3	6						8	8	8	12.8	12.8
														PTGR2	21.9224	20.2675	20.383	23.1006	23.5321	23.4823	22.9287	20.1486	NaN	NaN	NaN	23.1006	23.5321	23.4823	22.9287	NaN	3	1	0	0	2	4	5	5	1						5	5	5	15.4	15.4
														NHLRC2	22.9242	22.8143	22.613	22.4153	22.7374	22.8762	22.7556	22.7743	22.9242	22.8143	22.613	22.4153	22.7374	22.8762	22.7556	22.7743	0	3	4	4	2	3	2	3	3						5	5	5	7.4	7.4
														TMEM33	24.9878	25.4328	25.2596	25.3369	26.9909	26.9495	26.5793	26.1462	24.9878	25.4328	25.2596	25.3369	26.9909	26.9495	26.5793	26.1462	0	7	12	8	10	15	18	14	13				+	YG_WT	9	9	9	37.2	37.2
														ATG9A	22.0086	22.1346	21.8672	22.1517	23.55	23.6118	23.6193	23.028	22.0086	22.1346	21.8672	22.1517	23.55	23.6118	23.6193	23.028	0	3	3	2	3	9	11	9	4				+	YG_WT	8	8	8	13	13
														TXNDC5	23.7652	23.9089	23.7862	23.7812	23.8541	23.6702	23.6431	23.7101	23.7652	23.9089	23.7862	23.7812	23.8541	23.6702	23.6431	23.7101	0	6	5	4	11	6	6	10	6						10	10	10	24.3	24.3
														SERBP1	24.7434	24.5538	24.5194	24.9184	24.794	24.7589	25.2845	25.2878	24.7434	24.5538	24.5194	24.9184	24.794	24.7589	25.2845	25.2878	0	8	5	7	9	9	7	9	6						10	10	10	24.3	24.3
														DYNC2H1	20.4729	20.5684	21.1249	20.6766	20.7994	20.5833	20.8758	20.912	20.4729	20.5684	21.1249	20.6766	20.7994	20.5833	20.8758	20.912	0	2	3	3	2	4	2	3	5						8	8	8	2	2
														LUC7L	22.5083	21.4091	21.1504	20.6926	22.8246	23.1717	22.7006	22.701	22.5083	NaN	NaN	NaN	22.8246	23.1717	22.7006	22.701	3	2	1	1	1	3	4	2	2				+	YG_WT	7	3	3	21.3	11.1
														ABCF1	25.5748	25.4265	25.5259	25.4408	25.2841	25.395	25.3551	25.6486	25.5748	25.4265	25.5259	25.4408	25.2841	25.395	25.3551	25.6486	0	11	13	12	11	13	14	13	12						15	15	15	19.8	19.8
														NUP43	22.236	21.8659	21.1506	20.7376	22.6	22.0435	22.1867	20.7891	22.236	21.8659	NaN	NaN	22.6	22.0435	22.1867	NaN	2	2	3	2	1	3	2	3	1						3	3	3	10.8	10.8
														AUP1	25.0062	25.3718	25.0014	25.1357	26.9203	26.6942	26.4611	26.0439	25.0062	25.3718	25.0014	25.1357	26.9203	26.6942	26.4611	26.0439	0	8	8	7	9	18	16	19	9				+	YG_WT	13	13	13	33.9	33.9
														ATL2	21.993	21.5984	21.7056	21.7221	22.0043	22.3365	22.2248	22.0837	21.993	21.5984	21.7056	21.7221	22.0043	22.3365	22.2248	22.0837	0	2	5	6	5	8	9	8	6						6	6	6	12.7	12.7
														THOC2	24.1371	24.1181	24.1183	24.1067	23.981	23.8702	23.7979	23.9946	24.1371	24.1181	24.1183	24.1067	23.981	23.8702	23.7979	23.9946	0	4	7	4	9	9	6	6	9						13	13	13	8.5	8.5
														SLC30A5	21.3357	21.5002	21.2069	20.3512	22.5049	22.2938	22.0428	20.6949	NaN	NaN	NaN	NaN	22.5049	22.2938	22.0428	NaN	4	1	0	0	0	3	2	1	0						3	3	3	8.6	8.6
														WDR48	23.705	23.5777	23.4491	23.565	23.4735	23.5627	23.6297	23.6468	23.705	23.5777	23.4491	23.565	23.4735	23.5627	23.6297	23.6468	0	6	9	7	5	10	6	6	7						9	9	9	16.1	16.1
														SPDL1	22.6958	22.7337	22.868	20.8388	23.9337	23.7552	23.5943	23.4387	22.6958	22.7337	22.868	NaN	23.9337	23.7552	23.5943	23.4387	1	2	2	3	1	7	6	7	5				+	YG_WT	10	10	10	16.4	16.4
														TMTC3	21.6573	21.5987	21.0538	21.4813	22.7664	23.1139	22.8141	22.6719	NaN	NaN	NaN	NaN	22.7664	23.1139	22.8141	22.6719	4	0	0	0	0	5	5	6	4				+	YG_WT	7	7	7	8.9	8.9
														TBC1D15	23.1765	23.1767	23.2356	22.9809	22.8995	22.508	23.0085	23.0344	23.1765	23.1767	23.2356	22.9809	22.8995	22.508	23.0085	23.0344	0	4	8	6	5	5	3	3	5						5	5	5	8.4	8.4
														GHITM	22.8644	23.0397	23.0652	21.1712	23.9009	24.0827	23.9043	23.743	22.8644	23.0397	23.0652	NaN	23.9009	24.0827	23.9043	23.743	1	2	2	2	1	7	6	6	4				+	YG_WT	6	6	6	18	18
														STT3B	22.7214	22.8138	22.9174	22.663	23.4816	23.2895	22.9822	23.0815	22.7214	22.8138	22.9174	22.663	23.4816	23.2895	22.9822	23.0815	0	6	5	4	5	4	6	6	6						7	6	6	8.6	7.7
														PNPT1	23.8243	23.7329	23.6247	23.8113	23.7026	23.7089	23.6261	23.8085	23.8243	23.7329	23.6247	23.8113	23.7026	23.7089	23.6261	23.8085	0	5	7	5	6	7	4	4	5						9	9	9	14.4	14.4
														ALG6	23.7006	24.02	23.7399	23.8917	25.5412	25.1692	25.3284	24.7938	23.7006	24.02	23.7399	23.8917	25.5412	25.1692	25.3284	24.7938	0	2	3	3	2	7	4	4	3				+	YG_WT	5	5	5	8.3	8.3
														NEK9	23.685	23.3523	23.5784	23.3684	23.4827	23.4385	23.3596	23.8049	23.685	23.3523	23.5784	23.3684	23.4827	23.4385	23.3596	23.8049	0	5	6	7	4	3	6	6	5						8	8	8	10.8	10.8
														DDX54	24.5366	24.5161	24.5065	23.9986	24.4787	24.1045	24.0653	24.1526	24.5366	24.5161	24.5065	23.9986	24.4787	24.1045	24.0653	24.1526	0	9	7	7	7	7	8	7	7						9	9	9	9.6	9.6
														LMAN2	21.7118	22.3505	21.1831	22.0688	23.0299	23.5993	23.4317	22.7208	21.7118	NaN	NaN	22.0688	23.0299	23.5993	23.4317	22.7208	2	2	1	1	3	3	7	7	4				+	YG_WT	5	5	5	18	18
														HMGB2	22.0432	21.1852	20.9802	22.8992	23.3119	23.2027	22.8554	23.1564	NaN	NaN	NaN	22.8992	23.3119	23.2027	22.8554	23.1564	3	1	1	1	4	5	2	2	2				+	YG_WT	7	5	5	33	23
														UTP15	22.362	22.6356	22.1012	22.1019	22.6454	21.9921	21.989	22.1003	22.362	22.6356	22.1012	22.1019	22.6454	21.9921	21.989	22.1003	0	3	4	1	3	3	1	5	4						9	9	9	19.3	19.3
														SLC6A8	21.5976	21.6203	21.2121	21.3187	23.5306	21.9701	22.8622	22.78	NaN	NaN	NaN	NaN	23.5306	NaN	22.8622	22.78	4	0	1	0	0	2	1	3	3				+	YG_WT	3	3	3	6.6	6.6
														RPF2	21.9909	21.709	22.1399	21.8148	23.2883	23.8289	23.2564	22.6747	21.9909	21.709	22.1399	21.8148	23.2883	23.8289	23.2564	22.6747	0	2	2	2	2	6	8	7	4				+	YG_WT	7	7	7	25.8	25.8
														GEMIN5	26.4553	26.3051	26.2673	26.2893	26.1917	26.1184	26.2924	26.2417	26.4553	26.3051	26.2673	26.2893	26.1917	26.1184	26.2924	26.2417	0	23	20	20	27	20	19	23	23						30	30	30	23.6	23.6
														PIGO	22.061	20.2419	20.2734	22.2227	22.1388	21.633	21.8937	21.0529	NaN	NaN	NaN	NaN	22.1388	21.633	21.8937	21.0529	4	1	1	1	1	5	3	3	3						4	4	4	3.9	3.9
														IPO4	26.8049	26.7388	26.8474	26.6975	26.6798	26.4366	26.5338	26.6465	26.8049	26.7388	26.8474	26.6975	26.6798	26.4366	26.5338	26.6465	0	19	22	19	23	24	23	25	20						20	20	20	22.1	22.1
														RMDN3	19.9035	20.9632	20.6916	20.7286	22.0174	21.8236	21.9563	21.8177	NaN	NaN	NaN	NaN	22.0174	21.8236	21.9563	NaN	4	1	0	0	1	3	2	4	0				+	YG_WT	6	6	6	16	16
														NOC3L	23.5128	23.521	23.5266	23.3044	23.4636	23.3138	23.4578	23.4937	23.5128	23.521	23.5266	23.3044	23.4636	23.3138	23.4578	23.4937	0	3	4	4	3	5	6	7	5						8	8	8	10.9	10.9
														ZC3H15	23.7555	24.0881	24.0239	23.7059	24.2095	24.1816	24.0029	24.0113	23.7555	24.0881	24.0239	23.7059	24.2095	24.1816	24.0029	24.0113	0	2	3	2	3	2	4	4	3						3	3	3	9.6	9.6
														PPIL4	21.1549	21.9583	23.6914	23.3116	21.3305	23.8259	23.5736	23.5971	NaN	NaN	23.6914	23.3116	NaN	23.8259	23.5736	23.5971	2	1	1	2	3	1	4	4	3						4	4	4	11	11
														CYB5D2	21.6314	20.6554	22.6595	20.8853	22.5239	21.5528	21.7119	20.8529	NaN	NaN	NaN	NaN	22.5239	21.5528	21.7119	NaN	4	0	0	0	0	3	3	3	2						4	4	4	16.3	16.3
														NUP133	24.7316	24.734	24.8343	24.7641	24.6949	24.4732	24.6469	24.7021	24.7316	24.734	24.8343	24.7641	24.6949	24.4732	24.6469	24.7021	0	11	10	17	17	11	12	13	15						20	20	20	19	19
														PDCD6IP	27.8054	27.7856	27.7891	27.6565	27.6089	27.6215	27.6209	27.7337	27.8054	27.7856	27.7891	27.6565	27.6089	27.6215	27.6209	27.7337	0	40	34	37	41	42	43	42	33						37	37	37	41.6	41.6
														SEC61A1	24.6837	24.7053	24.5456	24.8018	26.1856	26.2447	25.7775	25.7395	24.6837	24.7053	24.5456	24.8018	26.1856	26.2447	25.7775	25.7395	0	6	7	6	8	11	12	10	8				+	YG_WT	8	8	3	12.9	12.9
														NAT14	29.1013	29.1285	28.7354	29.547	28.8069	28.8373	28.5932	27.7912	29.1013	29.1285	28.7354	29.547	28.8069	28.8373	28.5932	27.7912	0	22	25	21	32	21	20	21	15						9	9	9	40.3	40.3
														TFB1M	20.3284	22.0132	21.4698	21.3609	21.0795	20.8276	20.4964	20.2306	NaN	NaN	NaN	NaN	21.0795	20.8276	20.4964	NaN	4	0	0	0	1	2	2	2	0						3	3	3	8.1	8.1
														SCFD1	23.8447	23.8442	24.1693	23.794	24.0243	24.041	23.8986	23.8429	23.8447	23.8442	24.1693	23.794	24.0243	24.041	23.8986	23.8429	0	6	8	5	7	5	6	6	6						8	8	8	15	15
														FAR1	22.7688	22.7622	22.4205	22.6411	22.7276	22.5527	22.6701	22.3733	22.7688	22.7622	22.4205	22.6411	22.7276	22.5527	22.6701	22.3733	0	4	6	5	6	6	6	3	2						7	7	7	16.1	16.1
														GOLGA7	25.1899	25.4052	25.3382	25.5092	26.8477	26.8918	26.7859	26.0152	25.1899	25.4052	25.3382	25.5092	26.8477	26.8918	26.7859	26.0152	0	6	10	7	9	12	11	10	10				+	YG_WT	6	6	6	46	46
														ATXN2L	26.0584	25.8967	25.9631	25.7973	25.8228	25.8429	25.6534	26.0807	26.0584	25.8967	25.9631	25.7973	25.8228	25.8429	25.6534	26.0807	0	18	13	19	18	16	21	18	19						19	19	19	18.7	18.7
														PHIP	23.3419	23.432	23.5328	23.5859	23.4796	23.655	23.5687	23.5577	23.3419	23.432	23.5328	23.5859	23.4796	23.655	23.5687	23.5577	0	5	5	4	6	7	3	6	3						9	9	9	6.1	6.1
														PRPF31	20.9927	22.4512	22.4652	22.4137	22.3441	22.6492	22.1807	22.5717	NaN	22.4512	22.4652	22.4137	22.3441	22.6492	22.1807	22.5717	1	0	3	4	3	2	4	4	4						6	6	6	14.8	14.8
														NELFB	21.1957	21.0249	21.8461	21.6956	21.3349	21.4301	21.294	21.453	21.1957	NaN	21.8461	21.6956	21.3349	21.4301	21.294	21.453	1	2	1	2	3	3	3	3	3						3	3	3	5.7	5.7
														PSPC1	23.2338	23.1369	23.1466	23.5459	23.4681	23.4835	23.2038	23.4467	23.2338	23.1369	23.1466	23.5459	23.4681	23.4835	23.2038	23.4467	0	4	3	4	4	5	6	4	5						8	7	7	14.1	14.1
														SLC7A3	21.3092	21.8221	21.7848	22.4593	21.5135	21.7889	21.9031	20.046	NaN	NaN	NaN	NaN	21.5135	21.7889	21.9031	NaN	4	0	1	0	0	1	2	2	1						2	2	2	4.4	4.4
														AHCTF1	23.6739	23.814	23.8983	23.6073	23.6375	23.5972	23.5411	23.7109	23.6739	23.814	23.8983	23.6073	23.6375	23.5972	23.5411	23.7109	0	8	10	9	6	8	6	9	6						18	18	18	10	10
														DDX1	27.2796	27.1588	27.0465	27.1527	27.0614	27.0904	27.2633	27.1891	27.2796	27.1588	27.0465	27.1527	27.0614	27.0904	27.2633	27.1891	0	25	26	31	32	32	35	34	32						28	28	28	44.3	44.3
														GBF1	24.741	24.6973	24.748	24.6477	24.4028	24.1074	24.3788	24.4674	24.741	24.6973	24.748	24.6477	24.4028	24.1074	24.3788	24.4674	0	12	14	12	16	10	10	12	13						17	17	17	12.2	12.2
														NCSTN	22.3536	22.3474	22.6408	22.1578	22.9884	22.4143	22.2132	22.7959	22.3536	22.3474	22.6408	22.1578	22.9884	22.4143	22.2132	22.7959	0	4	4	4	2	8	3	4	6						5	5	5	7.2	7.2
														PHF3	20.318	20.7185	21.1651	20.5677	20.6805	20.6663	20.8722	21.3338	NaN	20.7185	21.1651	20.5677	20.6805	20.6663	20.8722	NaN	1	1	2	3	3	2	2	2	1						3	3	3	1.6	1.6
														NDRG1	23.1659	21.4799	21.7575	22.9671	23.0937	23.1006	23.1161	22.9052	23.1659	NaN	NaN	22.9671	23.0937	23.1006	23.1161	22.9052	2	2	1	1	2	2	2	2	3						3	3	3	11.7	11.7
														HSPH1	27.7861	27.9464	27.9811	27.766	27.8248	27.6726	27.6591	27.7661	27.7861	27.9464	27.9811	27.766	27.8248	27.6726	27.6591	27.7661	0	37	35	36	35	34	38	47	38						31	28	26	43.8	40.2
														RQCD1	22.2134	22.3345	22.4079	21.8749	22.3896	22.3887	22.2096	21.967	22.2134	22.3345	22.4079	21.8749	22.3896	22.3887	22.2096	21.967	0	4	3	2	3	4	4	3	2						6	6	6	20.7	20.7
														LARP4B	23.437	23.1955	23.1317	23.2647	23.2082	23.4021	23.5111	23.4087	23.437	23.1955	23.1317	23.2647	23.2082	23.4021	23.5111	23.4087	0	8	5	5	5	6	7	7	8						11	11	8	15	15
														GCN1L1	27.8237	27.7735	27.8843	27.8016	27.7195	27.556	27.7455	27.8185	27.8237	27.7735	27.8843	27.8016	27.7195	27.556	27.7455	27.8185	0	65	61	63	64	63	60	66	67						82	82	82	34.3	34.3
														DHX38	24.1905	24.3048	24.4352	24.0681	24.1587	23.9868	24.043	24.3164	24.1905	24.3048	24.4352	24.0681	24.1587	23.9868	24.043	24.3164	0	8	10	9	7	9	9	6	9						13	13	13	12.1	12.1
														NUP205	27.3463	27.3466	27.4028	27.3971	27.1441	27.0375	27.2088	27.3367	27.3463	27.3466	27.4028	27.3971	27.1441	27.0375	27.2088	27.3367	0	31	41	31	37	37	28	37	32						38	38	38	21.5	21.5
														AKAP1	22.7847	22.8155	22.7101	20.0146	21.1193	22.4625	22.4442	22.688	22.7847	22.8155	22.7101	NaN	NaN	22.4625	22.4442	22.688	1	5	4	3	1	1	5	3	4						6	6	6	8.2	8.2
														ANP32B	24.6119	24.538	24.5336	24.5075	24.6617	24.5815	24.5803	24.7608	24.6119	24.538	24.5336	24.5075	24.6617	24.5815	24.5803	24.7608	0	6	4	6	8	5	8	6	8						7	7	6	26.7	26.7
														ARPC1A	20.907	20.3012	21.2158	21.2176	22.199	22.1575	21.9705	20.1173	NaN	NaN	NaN	NaN	22.199	22.1575	21.9705	NaN	4	0	1	0	1	3	3	2	1						3	3	1	6.8	6.8
														HDAC2	25.0098	24.8459	24.8798	25.1916	24.986	25.2176	25.137	25.0951	25.0098	24.8459	24.8798	25.1916	24.986	25.2176	25.137	25.0951	0	8	9	9	12	8	13	13	11						10	10	5	23.4	23.4
														CREBBP	21.6213	21.9463	20.7307	21.3505	22.4763	20.8051	21.9083	22.1856	NaN	21.9463	NaN	NaN	22.4763	NaN	21.9083	22.1856	3	0	2	1	1	2	1	3	2						9	3	3	4.2	1.8
														SYMPK	24.1451	24.1587	24.0768	23.8681	23.9243	23.6199	23.6441	23.952	24.1451	24.1587	24.0768	23.8681	23.9243	23.6199	23.6441	23.952	0	9	7	10	8	9	6	7	7						16	16	16	14	14
														GGH	21.109	19.9332	21.8081	20.7799	21.6194	20.879	20.9383	20.6965	21.109	NaN	NaN	20.7799	NaN	20.879	20.9383	20.6965	2	2	1	1	3	1	3	2	2						3	3	3	13.2	13.2
														RAD50	25.4279	25.4752	25.4196	25.293	25.4396	25.2843	25.2343	25.4638	25.4279	25.4752	25.4196	25.293	25.4396	25.2843	25.2343	25.4638	0	14	16	15	16	18	10	14	14						25	25	25	17.9	17.9
														GLG1	23.0421	23.1491	22.8656	23.0287	23.1861	22.8452	22.8264	22.941	23.0421	23.1491	22.8656	23.0287	23.1861	22.8452	22.8264	22.941	0	4	5	4	3	3	4	5	3						9	9	9	8.1	8.1
														UPF1	27.065	27.0039	26.8577	26.8289	26.8072	26.698	26.6633	26.8034	27.065	27.0039	26.8577	26.8289	26.8072	26.698	26.6633	26.8034	0	23	35	30	37	26	28	32	30						32	32	32	36.2	36.2
														COPS5	23.7337	23.5993	23.6937	23.2541	23.1947	23.0228	23.0881	22.9917	23.7337	23.5993	23.6937	23.2541	23.1947	23.0228	23.0881	22.9917	0	4	7	5	7	8	7	5	5						6	6	6	18.9	18.9
														SMARCC1	25.5231	25.8057	25.7502	25.8182	25.8046	25.82	25.8667	25.8557	25.5231	25.8057	25.7502	25.8182	25.8046	25.82	25.8667	25.8557	0	16	18	17	14	17	17	17	21						18	18	11	18.3	18.3
														TNPO1	26.649	26.9264	27.018	26.5963	26.5962	26.3505	26.3901	26.7259	26.649	26.9264	27.018	26.5963	26.5962	26.3505	26.3901	26.7259	0	23	25	21	23	24	18	21	24						16	16	12	22.9	22.9
														ARHGEF2	23.1218	23.3074	23.2679	23.1896	23.1024	21.9143	22.8888	23.161	23.1218	23.3074	23.2679	23.1896	23.1024	NaN	22.8888	23.161	0	4	3	6	5	6	1	4	5						9	9	9	10.2	10.2
														EMG1	23.6917	23.7931	23.6769	23.7355	24.2135	24.4044	24.3792	24.0551	23.6917	23.7931	23.6769	23.7355	24.2135	24.4044	24.3792	24.0551	0	6	7	6	7	6	7	4	5						7	7	7	35.2	35.2
														GLMN	23.6155	23.5543	23.6187	23.2202	23.4684	23.2565	23.3727	23.3422	23.6155	23.5543	23.6187	23.2202	23.4684	23.2565	23.3727	23.3422	0	8	7	6	6	6	5	6	4						7	7	7	12.5	12.5
														USP9X	26.3697	26.1392	26.3428	26.141	26.039	26.0057	26.1146	26.1815	26.3697	26.1392	26.3428	26.141	26.039	26.0057	26.1146	26.1815	0	27	30	26	32	33	22	31	32						39	39	39	16.9	16.9
														USP7	25.9194	25.9168	25.8909	25.9404	25.5483	25.5527	25.6821	25.6571	25.9194	25.9168	25.8909	25.9404	25.5483	25.5527	25.6821	25.6571	0	17	16	20	25	16	17	21	18						28	28	28	27.2	27.2
														CUL5	23.4038	23.3699	23.4424	23.3269	23.3153	23.198	23.2439	23.1991	23.4038	23.3699	23.4424	23.3269	23.3153	23.198	23.2439	23.1991	0	6	5	5	5	8	5	6	5						10	10	10	14	14
														ATP6V0A1	23.0082	22.9572	22.4455	22.5972	23.3584	23.0363	22.8328	22.9807	23.0082	22.9572	22.4455	22.5972	23.3584	23.0363	22.8328	22.9807	0	3	2	2	2	3	5	5	3						7	7	6	10.3	10.3
														SCAMP3	27.4209	27.7972	27.3511	27.6101	28.9194	29.0808	28.9282	28.3361	27.4209	27.7972	27.3511	27.6101	28.9194	29.0808	28.9282	28.3361	0	15	16	15	15	19	21	22	18				+	YG_WT	8	8	8	25.9	25.9
														NCLN	23.4102	23.7409	23.427	23.3503	23.9181	23.6209	23.6432	23.7709	23.4102	23.7409	23.427	23.3503	23.9181	23.6209	23.6432	23.7709	0	4	7	6	4	10	7	7	6						9	9	9	19.5	19.5
														SLC38A2	24.0787	24.8698	24.3178	24.8066	26.0043	26.0089	25.8043	25.3359	24.0787	24.8698	24.3178	24.8066	26.0043	26.0089	25.8043	25.3359	0	3	4	3	4	6	5	8	3				+	YG_WT	5	5	5	15.8	15.8
														CIRH1A	22.4474	22.6813	22.5508	22.1273	22.28	22.1632	21.9438	22.5959	22.4474	22.6813	22.5508	22.1273	22.28	22.1632	21.9438	22.5959	0	3	3	2	2	3	3	3	3						5	5	5	7.4	7.4
														TBRG4	23.2078	18.7742	23.2758	21.617	23.3624	23.4684	23.1237	23.6035	23.2078	NaN	23.2758	NaN	23.3624	23.4684	23.1237	23.6035	2	3	1	2	1	2	3	4	6						7	7	7	11.7	11.7
														CCDC47	22.5447	22.3345	22.1291	22.3101	22.6313	22.1797	22.6368	20.7176	22.5447	22.3345	22.1291	22.3101	22.6313	22.1797	22.6368	NaN	0	3	3	2	2	2	4	4	1						4	4	4	12.2	12.2
														EXOC4	23.4574	23.3386	23.5754	23.2631	23.5105	23.4981	23.1925	23.57	23.4574	23.3386	23.5754	23.2631	23.5105	23.4981	23.1925	23.57	0	5	2	6	4	3	6	3	4						8	8	8	11.6	11.6
														PTK7	22.5582	21.4676	22.3455	21.896	23.3059	23.5942	23.3408	23.0821	22.5582	NaN	22.3455	21.896	23.3059	23.5942	23.3408	23.0821	1	2	1	2	2	7	8	8	6				+	YG_WT	9	9	9	8.4	8.4
														LRRC59	24.9399	24.7482	24.877	24.8939	25.4813	25.6647	25.6991	25.2925	24.9399	24.7482	24.877	24.8939	25.4813	25.6647	25.6991	25.2925	0	6	10	7	10	11	12	13	9						10	10	10	39.1	39.1
														TSPAN13	22.307	20.8974	20.7587	20.956	22.9436	22.6517	22.4541	21.8942	NaN	NaN	NaN	NaN	22.9436	22.6517	22.4541	21.8942	4	0	0	1	1	5	7	5	2				+	YG_WT	3	3	1	8.8	8.8
														FKBP10	22.344	22.3323	22.1574	22.3775	21.6735	22.1837	21.426	21.8688	22.344	22.3323	22.1574	22.3775	NaN	22.1837	21.426	21.8688	0	3	2	2	4	1	4	2	3						4	4	4	7.2	7.2
														PYCR2	24.3223	23.9875	24.1265	24.0591	24.307	24.6636	24.5052	24.3668	24.3223	23.9875	24.1265	24.0591	24.307	24.6636	24.5052	24.3668	0	6	4	8	6	6	10	8	9						10	10	9	36.9	36.9
														ISOC1	22.621	22.8287	22.6068	22.5227	22.8357	22.455	22.381	22.1088	22.621	22.8287	22.6068	22.5227	22.8357	22.455	22.381	22.1088	0	2	4	2	2	3	2	4	2						3	3	3	13.4	13.4
														NDUFA4	23.314	24.0772	23.1565	23.3957	24.9739	24.7405	24.7024	24.456	23.314	24.0772	23.1565	23.3957	24.9739	24.7405	24.7024	24.456	0	3	3	2	3	5	6	5	4				+	YG_WT	4	4	4	46.9	46.9
														FAF2	23.5852	23.7059	23.9643	23.6522	23.9182	24.0844	23.5601	23.8867	23.5852	23.7059	23.9643	23.6522	23.9182	24.0844	23.5601	23.8867	0	3	3	4	2	5	3	4	4						5	5	5	13.5	13.5
														KCTD12	25.8837	25.7575	25.7844	25.905	25.0899	25.2181	25.1494	25.1823	25.8837	25.7575	25.7844	25.905	25.0899	25.2181	25.1494	25.1823	0	13	14	14	15	11	10	9	9						9	9	9	32	32
														CMBL	22.9226	23.3597	23.123	23.4654	22.1183	22.6957	22.5453	20.8856	22.9226	23.3597	23.123	23.4654	22.1183	22.6957	22.5453	NaN	0	5	6	4	6	4	4	3	1						5	5	5	21.2	21.2
														CD151	25.1234	25.3514	24.9486	25.2638	26.6899	26.5502	26.3907	25.9722	25.1234	25.3514	24.9486	25.2638	26.6899	26.5502	26.3907	25.9722	0	7	6	4	8	13	13	13	10				+	YG_WT	6	6	6	20.7	20.7
														SIRT1	20.9581	22.1753	22.1003	21.0554	22.081	22.1906	20.2937	22.3731	NaN	22.1753	22.1003	NaN	22.081	22.1906	NaN	22.3731	2	1	3	4	1	3	3	1	2						5	5	5	7.8	7.8
														PTCD3	23.5426	23.7584	23.6643	23.0683	23.6412	23.6343	23.3527	23.2617	23.5426	23.7584	23.6643	23.0683	23.6412	23.6343	23.3527	23.2617	0	4	5	4	6	5	6	5	7						10	10	10	15.7	15.7
														EDC3	23.2273	23.1251	23.22	23.032	23.0674	23.1757	22.9239	23.2403	23.2273	23.1251	23.22	23.032	23.0674	23.1757	22.9239	23.2403	0	3	5	4	4	6	5	3	4						5	5	5	10.2	10.2
														PGM2	23.9126	23.9908	23.4752	23.4786	23.658	23.4113	23.5852	23.4315	23.9126	23.9908	23.4752	23.4786	23.658	23.4113	23.5852	23.4315	0	3	5	3	6	6	5	6	7						11	11	11	22.1	22.1
														DUS3L	21.2252	21.2454	20.9754	20.8506	21.1454	20.597	21.0051	21.1395	21.2252	NaN	20.9754	20.8506	21.1454	20.597	NaN	21.1395	1	2	1	2	2	2	2	1	2						2	2	2	3.7	3.7
														KRR1	21.0122	20.2443	21.9964	20.7543	22.6274	22.3775	21.9095	21.9994	NaN	NaN	21.9964	NaN	22.6274	22.3775	21.9095	21.9994	3	0	1	2	0	3	4	4	3				+	YG_WT	6	6	6	14.2	14.2
														ERP44	21.2435	21.4772	21.2401	20.177	22.6999	22.3332	22.1764	21.8	NaN	NaN	NaN	NaN	22.6999	22.3332	22.1764	NaN	4	2	2	1	1	3	3	3	1				+	YG_WT	2	2	2	4.7	4.7
														SLC44A2	21.219	20.2752	21.1959	21.3389	22.4069	22.371	22.1166	22.001	NaN	NaN	NaN	NaN	22.4069	22.371	22.1166	22.001	4	0	1	1	1	3	4	4	3				+	YG_WT	7	7	7	10.5	10.5
														ERO1L	22.9292	23.2502	23.1599	23.2507	23.1965	23.2863	23.086	23.0024	22.9292	23.2502	23.1599	23.2507	23.1965	23.2863	23.086	23.0024	0	3	5	3	4	4	4	3	4						5	5	5	11.1	11.1
														PGAM5	24.356	24.4807	24.1822	24.2544	24.6654	24.7128	24.4448	24.4149	24.356	24.4807	24.1822	24.2544	24.6654	24.7128	24.4448	24.4149	0	5	4	5	6	7	7	7	6						6	6	6	20.4	20.4
														FUBP3	24.7859	24.8278	24.8261	24.7213	24.8537	24.7772	24.7207	24.8717	24.7859	24.8278	24.8261	24.7213	24.8537	24.7772	24.7207	24.8717	0	9	10	9	15	14	12	15	11						19	18	18	43.4	41.8
														SUCLG2	22.7782	22.5406	22.5027	22.2665	22.4614	22.1003	22.1898	22.3511	22.7782	22.5406	22.5027	22.2665	22.4614	22.1003	22.1898	22.3511	0	4	3	4	3	2	3	3	4						5	5	5	11.1	11.1
														TMX1	27.3885	27.9127	27.7005	27.9906	29.0405	29.2739	28.9863	28.5232	27.3885	27.9127	27.7005	27.9906	29.0405	29.2739	28.9863	28.5232	0	8	9	9	15	20	21	21	15				+	YG_WT	10	10	10	27.9	27.9
														THOC3	23.1417	23.1603	22.9594	22.8568	22.998	22.981	22.8304	22.7253	23.1417	23.1603	22.9594	22.8568	22.998	22.981	22.8304	22.7253	0	4	4	4	3	5	5	5	6						5	5	5	13.7	13.7
														TMX3	22.5401	21.7346	22.5937	22.4792	23.689	20.8961	22.2904	22.4186	22.5401	NaN	22.5937	22.4792	23.689	NaN	22.2904	22.4186	1	2	2	2	3	3	2	5	3						5	5	5	11.5	11.5
														LAMP2	21.8001	20.9496	22.2438	21.3745	22.7999	22.8261	22.7196	22.8027	NaN	NaN	NaN	NaN	22.7999	22.8261	22.7196	22.8027	4	1	1	1	1	4	4	4	3				+	YG_WT	4	4	4	8.8	8.8
														USP47	22.2835	22.1922	22.383	22.1534	22.1246	22.01	21.9713	21.9302	22.2835	22.1922	22.383	22.1534	22.1246	22.01	21.9713	21.9302	0	4	6	5	5	3	5	4	5						9	9	9	8.3	8.3
														KIDINS220	22.1222	22.9455	22.9175	22.0195	23.8839	23.6323	23.6224	23.46	22.1222	22.9455	22.9175	22.0195	23.8839	23.6323	23.6224	23.46	0	1	6	4	3	11	10	7	7				+	YG_WT	13	13	13	12.5	12.5
														PBXIP1	20.7011	20.8065	21.3176	21.014	22.4269	22.0709	21.9978	21.9271	NaN	NaN	NaN	NaN	22.4269	22.0709	21.9978	21.9271	4	0	0	0	0	2	2	4	2				+	YG_WT	3	3	3	5.1	5.1
														CNDP2	23.1264	23.3231	22.9554	23.1673	23.2555	22.9873	23.2197	23.3023	23.1264	23.3231	22.9554	23.1673	23.2555	22.9873	23.2197	23.3023	0	6	3	4	4	7	4	7	3						6	6	6	16.6	16.6
														ZFR	25.1554	25.0338	25.1448	25.0934	25.1108	25.1277	25.0362	25.2904	25.1554	25.0338	25.1448	25.0934	25.1108	25.1277	25.0362	25.2904	0	7	8	7	11	13	10	10	11						18	18	18	22.5	22.5
														SNX27	23.1758	23.374	23.2477	23.1601	23.2346	23.2163	23.1164	23.1052	23.1758	23.374	23.2477	23.1601	23.2346	23.2163	23.1164	23.1052	0	5	5	5	5	9	4	5	3						9	9	9	18.7	18.7
														DOCK7	23.3442	23.3236	23.3384	23.1176	23.198	22.9889	23.0509	23.1327	23.3442	23.3236	23.3384	23.1176	23.198	22.9889	23.0509	23.1327	0	6	7	8	5	6	7	7	7						11	11	11	6.2	6.2
														IPO9	25.6484	25.6663	25.6486	25.6382	25.4114	25.6414	25.3768	25.6915	25.6484	25.6663	25.6486	25.6382	25.4114	25.6414	25.3768	25.6915	0	16	18	15	14	20	16	14	18						21	21	21	24.9	24.9
														RBM14	26.416	26.4489	26.4695	26.4622	26.3556	26.5476	26.3226	26.5923	26.416	26.4489	26.4695	26.4622	26.3556	26.5476	26.3226	26.5923	0	17	16	19	18	15	18	18	16						15	15	15	23	23
														PUS7	23.7028	23.6424	23.6306	23.6238	23.7424	23.615	23.6203	23.6843	23.7028	23.6424	23.6306	23.6238	23.7424	23.615	23.6203	23.6843	0	4	7	4	8	7	9	8	6						11	11	11	20.9	20.9
														PPP1R10	21.9214	21.635	21.0112	21.9445	21.5342	21.7122	21.8548	22.1232	21.9214	21.635	NaN	21.9445	21.5342	21.7122	21.8548	22.1232	1	2	3	1	3	3	3	2	4						4	4	4	4.7	4.7
														STT3A	26.4207	26.4579	26.1705	26.3245	27.7163	27.5909	27.5353	27.0817	26.4207	26.4579	26.1705	26.3245	27.7163	27.5909	27.5353	27.0817	0	14	14	12	18	22	24	24	21				+	YG_WT	16	16	15	21.6	21.6
														VPS35	29.3667	29.5023	29.5408	29.3501	29.3674	29.1512	29.0599	29.2529	29.3667	29.5023	29.5408	29.3501	29.3674	29.1512	29.0599	29.2529	0	11	9	14	12	13	12	12	12						18	18	18	25.6	25.6
														GFM1	24.4293	24.4544	24.6119	24.5107	24.4689	24.4873	24.3429	24.5138	24.4293	24.4544	24.6119	24.5107	24.4689	24.4873	24.3429	24.5138	0	6	10	8	8	8	9	10	13						12	12	12	16.2	16.2
														MCCC1	25.4482	25.387	25.5078	25.1599	24.5863	24.6444	24.6677	25.2724	25.4482	25.387	25.5078	25.1599	24.5863	24.6444	24.6677	25.2724	0	10	14	17	14	8	8	7	8						15	15	15	24.8	24.8
														WRNIP1	22.448	22.4119	22.7115	22.253	22.5691	22.3511	22.4178	22.9025	22.448	22.4119	22.7115	22.253	22.5691	22.3511	22.4178	22.9025	0	5	3	3	4	4	2	3	7						8	8	8	14.4	14.4
														STEAP3	21.8269	20.9616	21.41	22.346	23.0983	22.706	22.491	22.7961	NaN	NaN	NaN	22.346	23.0983	22.706	22.491	22.7961	3	2	1	2	2	3	3	6	3				+	YG_WT	7	7	7	15.8	15.8
														REEP5	25.9533	26.0259	25.7965	26.1736	27.6055	27.469	26.8691	26.4895	25.9533	26.0259	25.7965	26.1736	27.6055	27.469	26.8691	26.4895	0	7	10	7	7	15	13	14	6				+	YG_WT	9	9	9	28	28
														SMC6	23.544	23.7259	23.7686	23.6295	23.4651	23.2726	23.2595	23.3994	23.544	23.7259	23.7686	23.6295	23.4651	23.2726	23.2595	23.3994	0	8	4	6	5	7	5	3	3						9	9	9	9.5	9.5
														IWS1	22.5336	22.5266	21.0402	20.6312	22.2111	21.4505	22.2747	22.4689	22.5336	22.5266	NaN	NaN	22.2111	NaN	22.2747	22.4689	2	4	3	1	1	3	3	3	3						4	4	4	5.4	5.4
														SIN3A	24.2045	24.4364	24.4259	24.1981	24.0927	24.1814	23.9981	24.4407	24.2045	24.4364	24.4259	24.1981	24.0927	24.1814	23.9981	24.4407	0	11	8	10	10	7	10	11	9						15	15	15	12.3	12.3
														RSF1	23.0591	23.052	22.8142	22.9109	21.8776	22.9903	23.0981	22.869	23.0591	23.052	22.8142	22.9109	21.8776	22.9903	23.0981	22.869	0	4	4	5	4	3	2	4	3						7	7	7	6	6
														RUFY1	23.4684	23.5089	23.23	22.8656	22.8211	22.7823	22.6398	22.9388	23.4684	23.5089	23.23	22.8656	22.8211	22.7823	22.6398	22.9388	0	7	3	5	8	4	5	2	6						10	10	5	15.4	15.4
														SPEN	22.7588	22.6697	22.3972	22.3164	22.5068	22.1044	22.4271	22.4422	22.7588	22.6697	22.3972	22.3164	22.5068	22.1044	22.4271	22.4422	0	5	4	5	4	4	5	6	3						13	13	13	3.9	3.9
														MMS19	22.781	22.5984	22.6363	22.5396	22.4149	22.288	22.2394	22.7581	22.781	22.5984	22.6363	22.5396	22.4149	22.288	22.2394	22.7581	0	3	4	4	5	3	4	6	5						7	7	7	7.7	7.7
														SLC7A5	24.1155	24.294	24.151	23.794	25.6289	25.246	25.1496	24.7989	24.1155	24.294	24.151	23.794	25.6289	25.246	25.1496	24.7989	0	2	2	2	2	2	5	4	3				+	YG_WT	3	3	2	8.1	8.1
														PSMB7	23.5973	23.8334	23.9433	24.1377	23.8661	23.9888	23.7129	23.8628	23.5973	23.8334	23.9433	24.1377	23.8661	23.9888	23.7129	23.8628	0	3	2	2	3	3	3	2	3						3	3	3	10.5	10.5
														CDC5L	25.9338	26.0081	25.9864	25.8375	25.9278	26.0075	25.8852	26.059	25.9338	26.0081	25.9864	25.8375	25.9278	26.0075	25.8852	26.059	0	10	15	16	22	18	19	18	18						25	25	25	36.7	36.7
														ABHD17A	21.1822	20.8317	21.5355	21.7444	22.2962	22.9857	22.6344	21.83	NaN	NaN	NaN	21.7444	22.2962	22.9857	22.6344	21.83	3	0	1	0	2	2	2	2	2				+	YG_WT	3	2	1	10.6	8.1
														PARK7	24.2265	24.3722	24.0887	24.3743	24.5077	24.1608	23.6712	20.9029	24.2265	24.3722	24.0887	24.3743	24.5077	24.1608	23.6712	NaN	0	4	6	5	5	8	3	3	2						8	8	8	45.5	45.5
														SORT1	21.4516	22.1666	19.9568	21.6666	22.5934	22.3131	22.245	20.5289	NaN	22.1666	NaN	21.6666	22.5934	22.3131	22.245	NaN	2	0	3	3	2	5	4	3	1						5	5	5	7.2	7.2
														VAT1	24.2507	24.1908	24.1993	24.4578	24.3941	24.3311	24.3981	24.299	24.2507	24.1908	24.1993	24.4578	24.3941	24.3311	24.3981	24.299	0	6	6	5	7	7	8	6	5						6	6	6	19.8	19.8
														DNAJC2	22.8036	22.8378	20.5669	22.8531	22.3804	22.4678	20.2434	22.3403	22.8036	22.8378	NaN	22.8531	22.3804	22.4678	NaN	22.3403	1	4	2	1	3	2	4	1	3						8	8	8	13.8	13.8
														PIK3R4	22.7849	22.8633	22.6042	22.3183	22.4482	22.2444	22.4885	22.5739	22.7849	22.8633	22.6042	22.3183	22.4482	22.2444	22.4885	22.5739	0	7	4	5	4	7	7	6	6						12	12	12	10	10
														POP1	24.1765	24.2641	24.2466	24.3841	24.1359	24.3483	24.2999	24.407	24.1765	24.2641	24.2466	24.3841	24.1359	24.3483	24.2999	24.407	0	8	11	10	10	9	11	10	9						11	11	11	13	13
														EIF3C;EIF3CL	27.9138	27.8013	27.8425	27.8051	27.6759	27.678	27.6498	27.8107	27.9138	27.8013	27.8425	27.8051	27.6759	27.678	27.6498	27.8107	0	39	38	38	39	31	31	34	33						29	29	29	31	31
														DNAJC7	26.0695	26.0699	26.1446	25.8925	25.9469	26.0894	25.9965	26.08	26.0695	26.0699	26.1446	25.8925	25.9469	26.0894	25.9965	26.08	0	21	17	21	15	24	22	16	18						19	19	19	38.9	38.9
														KIF2C	20.9045	22.072	21.2459	20.6902	22.5533	22.4091	22.1626	21.2042	NaN	22.072	NaN	NaN	22.5533	22.4091	22.1626	NaN	3	1	2	1	1	2	3	2	1						4	3	3	5.9	4.7
														MTR	22.8873	23.0511	23.0867	22.4984	22.9935	22.9938	22.6363	23.0127	22.8873	23.0511	23.0867	22.4984	22.9935	22.9938	22.6363	23.0127	0	7	4	7	6	4	5	4	5						11	11	11	9.7	9.7
														HSD17B10	25.7352	25.8382	25.7188	25.8868	25.7914	26.0627	25.8979	25.8138	25.7352	25.8382	25.7188	25.8868	25.7914	26.0627	25.8979	25.8138	0	13	13	11	14	10	14	14	13						11	11	11	64.8	64.8
														NAP1L4	24.4466	24.4165	24.3384	24.2884	24.5591	24.0014	24.3447	24.5433	24.4466	24.4165	24.3384	24.2884	24.5591	24.0014	24.3447	24.5433	0	4	4	5	4	5	7	6	5						9	9	7	27.7	27.7
														TM9SF2	20.2781	23.4171	21.3308	24.2618	24.1614	24.6224	24.0671	24.0133	NaN	23.4171	NaN	24.2618	24.1614	24.6224	24.0671	24.0133	2	1	3	1	2	6	7	6	3						9	9	9	15.5	15.5
														SLC4A7	21.3912	21.0613	21.052	20.7895	22.1623	22.2686	22.1438	22.128	NaN	NaN	NaN	NaN	22.1623	22.2686	22.1438	22.128	4	1	1	1	0	4	4	4	5				+	YG_WT	5	5	3	5.2	5.2
														CCT7	29.093	29.118	29.0877	29.0906	29.0865	29.2204	29.1113	29.146	29.093	29.118	29.0877	29.0906	29.0865	29.2204	29.1113	29.146	0	47	50	48	57	53	52	57	52						34	34	34	69.4	69.4
														AGPAT1	20.6156	20.5297	21.6893	22.8195	23.5135	23.7863	23.7822	20.8257	NaN	NaN	NaN	22.8195	23.5135	23.7863	23.7822	NaN	3	2	1	0	2	5	2	6	1						6	6	6	23.7	23.7
														VRK1	23.2633	23.2795	23.1124	23.1377	23.1411	22.982	23.0477	23.2816	23.2633	23.2795	23.1124	23.1377	23.1411	22.982	23.0477	23.2816	0	2	3	2	6	4	6	5	4						7	7	7	19.9	19.9
														NCAPG	25.361	25.3893	25.512	25.0549	25.3308	25.0779	24.8982	25.1211	25.361	25.3893	25.512	25.0549	25.3308	25.0779	24.8982	25.1211	0	16	16	16	12	19	16	12	9						17	17	17	18.5	18.5
														ELAC2	24.6308	24.6709	24.7028	24.5427	24.49	24.452	24.3756	24.3535	24.6308	24.6709	24.7028	24.5427	24.49	24.452	24.3756	24.3535	0	9	11	10	9	9	6	14	10						14	14	14	21.1	21.1
														GRWD1	21.9886	20.7331	21.9917	19.4531	22.5624	22.1188	22.9288	20.1625	21.9886	NaN	21.9917	NaN	22.5624	22.1188	22.9288	NaN	2	2	1	2	1	4	2	3	2						5	5	5	12.6	12.6
														WDR77	25.152	25.2506	25.1759	24.6364	25.0286	24.4183	24.4343	24.4874	25.152	25.2506	25.1759	24.6364	25.0286	24.4183	24.4343	24.4874	0	8	7	6	7	7	8	6	5						6	6	6	24.6	24.6
														MYBBP1A	27.266	27.1233	27.2363	27.1976	27.0354	27.1681	27.1839	27.2875	27.266	27.1233	27.2363	27.1976	27.0354	27.1681	27.1839	27.2875	0	31	27	33	46	35	39	38	37						41	41	41	33.8	33.8
														CORO1B	22.3958	22.2108	22.498	21.9858	22.3732	22.208	22.0727	22.2428	22.3958	22.2108	22.498	21.9858	22.3732	22.208	22.0727	22.2428	0	2	3	2	3	4	3	3	3						3	3	3	5.1	5.1
														TXNDC17	22.965	23.2768	23.2396	21.5374	23.4608	23.6767	23.2324	23.2684	22.965	23.2768	23.2396	NaN	23.4608	23.6767	23.2324	23.2684	1	2	5	3	1	6	5	3	3						3	3	3	26.8	26.8
														ADPGK	20.8305	20.866	20.7318	21.3299	22.4268	22.3885	22.1276	20.4571	NaN	NaN	NaN	NaN	22.4268	22.3885	22.1276	NaN	4	0	0	0	0	3	4	3	1						5	5	5	14.5	14.5
														FAM69B	21.4369	21.3778	20.6408	20.77	22.1396	22.4164	22.2882	21.7536	NaN	NaN	NaN	NaN	22.1396	22.4164	22.2882	21.7536	4	0	0	0	0	3	4	4	2				+	YG_WT	4	4	4	10.2	10.2
														NOL10	21.2795	22.5381	22.3697	22.9383	21.8993	22.0857	22.5587	22.3413	NaN	22.5381	22.3697	22.9383	21.8993	22.0857	22.5587	22.3413	1	1	3	2	4	4	5	2	5						9	9	9	15.3	15.3
														TUBGCP2	22.7819	22.7121	22.5492	22.6606	22.6801	22.5479	22.6284	22.2344	22.7819	22.7121	22.5492	22.6606	22.6801	22.5479	22.6284	22.2344	0	7	5	6	5	7	8	4	3						11	11	11	15	15
														ESYT1	25.6967	25.5467	25.6881	25.5903	25.3422	25.4101	25.618	25.4689	25.6967	25.5467	25.6881	25.5903	25.3422	25.4101	25.618	25.4689	0	12	16	14	18	13	14	19	14						22	22	22	25.1	25.1
														OSBP	23.9844	23.073	23.893	24.1587	24.9114	25.0331	24.8761	24.6547	23.9844	23.073	23.893	24.1587	24.9114	25.0331	24.8761	24.6547	0	3	2	4	8	15	13	14	10				+	YG_WT	15	15	15	22.4	22.4
														COPS4	25.6536	25.569	25.2866	25.3681	25.5392	25.5301	25.3768	25.2928	25.6536	25.569	25.2866	25.3681	25.5392	25.5301	25.3768	25.2928	0	11	11	12	14	11	11	11	13						14	14	14	41.6	41.6
														DIDO1	24.1249	24.3067	24.2607	24.3581	24.2299	24.0496	24.0954	24.3144	24.1249	24.3067	24.2607	24.3581	24.2299	24.0496	24.0954	24.3144	0	10	11	10	8	7	6	5	8						13	13	13	6.6	6.6
														MCMBP	24.2836	24.1931	24.0055	24.0788	24.2957	24.2814	24.3598	24.1928	24.2836	24.1931	24.0055	24.0788	24.2957	24.2814	24.3598	24.1928	0	6	6	7	6	8	11	7	9						11	11	11	19.6	19.6
														ANP32E	23.8299	23.9454	23.7088	23.7327	23.694	24.1153	23.9476	24.1513	23.8299	23.9454	23.7088	23.7327	23.694	24.1153	23.9476	24.1513	0	5	5	4	3	4	6	6	5						4	4	4	18.3	18.3
														FDFT1	22.7083	22.642	22.9237	22.7466	24.0652	24.0513	23.691	23.5591	22.7083	22.642	22.9237	22.7466	24.0652	24.0513	23.691	23.5591	0	2	2	2	2	6	6	7	2				+	YG_WT	8	8	8	22.5	22.5
														B4GALT7	22.1278	22.6224	22.2542	21.8742	23.7849	23.4438	23.1713	22.8229	22.1278	22.6224	22.2542	21.8742	23.7849	23.4438	23.1713	22.8229	0	2	3	2	3	5	5	4	5				+	YG_WT	3	3	3	8.9	8.9
														NDC1	23.7884	24.0923	23.8925	23.6303	24.9331	24.8963	24.5947	24.4636	23.7884	24.0923	23.8925	23.6303	24.9331	24.8963	24.5947	24.4636	0	4	4	4	4	13	10	8	6						11	11	11	18.1	18.1
														LMF2	21.2958	22.8022	22.4573	22.9169	23.186	22.9971	22.9472	21.2828	NaN	22.8022	22.4573	22.9169	23.186	22.9971	22.9472	NaN	1	1	2	3	5	6	6	4	1						7	7	7	9.8	9.8
														DDX23	24.4927	24.5027	24.5395	24.4988	24.5029	24.544	24.3303	24.5093	24.4927	24.5027	24.5395	24.4988	24.5029	24.544	24.3303	24.5093	0	6	11	9	10	11	10	7	10						12	12	12	15.9	15.9
														MRI1	20.4168	22.1419	21.3247	23.0215	22.378	22.5183	22.3295	22.2626	NaN	22.1419	NaN	NaN	22.378	22.5183	22.3295	22.2626	3	0	2	1	1	3	4	2	4						4	4	4	13.3	13.3
														EMC6	21.8015	22.1438	20.5359	22.1642	22.2101	22.4042	22.098	21.8347	21.8015	22.1438	NaN	22.1642	22.2101	22.4042	22.098	21.8347	1	2	2	1	2	2	2	2	2						2	2	2	20	20
														NTMT1	22.3416	22.0899	22.1551	22.1317	22.4128	21.9266	20.092	22.1275	22.3416	22.0899	22.1551	22.1317	22.4128	21.9266	NaN	22.1275	0	2	2	2	2	3	3	1	2						4	4	4	20.6	20.6
														TUBB2B;TUBB2A	24.602	24.6161	24.4201	24.1244	24.4637	24.3803	24.323	24.2423	24.602	24.6161	24.4201	24.1244	24.4637	24.3803	24.323	24.2423	0	6	7	8	6	7	8	8	6						20	4	3	50.6	10.8
														NOC4L	22.5573	22.5076	22.4996	22.6749	22.7895	23.0864	22.6359	22.7451	22.5573	22.5076	22.4996	22.6749	22.7895	23.0864	22.6359	22.7451	0	4	4	4	6	5	10	6	7						12	12	12	26.6	26.6
														UTP14A	23.3076	23.153	23.4782	23.4873	23.3691	23.0598	23.4048	23.4524	23.3076	23.153	23.4782	23.4873	23.3691	23.0598	23.4048	23.4524	0	5	6	8	3	4	6	9	6						11	11	11	17.1	17.1
														GNL3	25.303	25.3704	25.2907	25.3252	25.4161	25.6004	25.51	25.5062	25.303	25.3704	25.2907	25.3252	25.4161	25.6004	25.51	25.5062	0	11	14	9	16	13	20	20	14						16	16	16	33.5	33.5
														NUP85	23.5718	23.8741	23.8669	23.696	23.7704	23.6029	23.3502	23.6092	23.5718	23.8741	23.8669	23.696	23.7704	23.6029	23.3502	23.6092	0	5	5	5	7	4	6	3	7						6	6	6	10.8	10.8
														TARS2	24.7152	24.6736	24.6735	24.5554	24.5272	24.4503	24.6131	24.5414	24.7152	24.6736	24.6735	24.5554	24.5272	24.4503	24.6131	24.5414	0	14	13	12	14	13	11	10	12						18	18	18	27.7	27.7
														ACAT2	23.3074	23.2484	23.1042	23.534	23.4521	23.4639	23.417	23.6701	23.3074	23.2484	23.1042	23.534	23.4521	23.4639	23.417	23.6701	0	6	6	4	5	4	4	6	4						6	6	6	14.6	14.6
														RBM4;RBM4B	23.8672	23.8742	23.7858	23.8319	23.9579	23.8865	23.825	23.8811	23.8672	23.8742	23.7858	23.8319	23.9579	23.8865	23.825	23.8811	0	4	4	4	8	7	5	7	8						11	11	11	34.6	34.6
														JAM3	24.4119	24.5068	24.3871	24.3446	23.8552	24.0812	23.8718	23.0664	24.4119	24.5068	24.3871	24.3446	23.8552	24.0812	23.8718	23.0664	0	2	4	2	4	2	2	2	2						4	4	4	12.9	12.9
														MTDH	24.7865	25.3278	25.0717	25.3258	26.6935	26.3616	25.8096	25.8727	24.7865	25.3278	25.0717	25.3258	26.6935	26.3616	25.8096	25.8727	0	6	8	6	5	16	14	10	10				+	YG_WT	10	10	10	20.3	20.3
														SGPP1	20.5789	21.5189	21.4388	20.6406	22.1787	22.1126	21.9517	21.071	NaN	NaN	NaN	NaN	22.1787	22.1126	21.9517	NaN	4	0	0	0	0	4	3	3	0						3	3	3	7.5	7.5
														OSBPL11	22.5972	22.6673	22.5692	22.3947	22.2455	22.1642	22.345	22.1777	22.5972	22.6673	22.5692	22.3947	22.2455	22.1642	22.345	22.1777	0	3	3	2	3	2	2	4	4						4	4	4	7.9	7.9
														NAA15	27.4832	27.5287	27.4724	27.3579	27.3772	27.2826	27.3519	27.3797	27.4832	27.5287	27.4724	27.3579	27.3772	27.2826	27.3519	27.3797	0	43	36	36	41	29	33	41	36						34	34	34	36.8	36.8
														SLC12A9	21.5239	21.5251	21.6764	21.3203	21.9821	22.0777	21.7841	21.8828	NaN	NaN	NaN	NaN	21.9821	22.0777	21.7841	21.8828	4	1	1	1	1	2	2	6	2						4	4	4	5.5	5.5
														SRRT	26.5136	26.612	26.6136	26.5032	26.3666	26.4393	26.4847	26.642	26.5136	26.612	26.6136	26.5032	26.3666	26.4393	26.4847	26.642	0	21	26	27	24	21	24	26	25						21	21	21	22	22
														FANCD2	23.6491	23.5931	23.71	23.4415	23.6154	23.327	23.425	23.5055	23.6491	23.5931	23.71	23.4415	23.6154	23.327	23.425	23.5055	0	5	4	7	7	8	8	4	5						10	10	10	8.2	8.2
														EIF2A	24.8588	24.9422	24.9693	24.9065	25.0933	24.912	24.9466	24.8514	24.8588	24.9422	24.9693	24.9065	25.0933	24.912	24.9466	24.8514	0	6	8	11	8	10	8	9	9						13	13	13	29.7	29.7
														NLN	23.6298	23.7033	23.7437	23.7109	23.5747	23.3506	23.5179	23.45	23.6298	23.7033	23.7437	23.7109	23.5747	23.3506	23.5179	23.45	0	5	5	6	6	5	6	6	7						9	9	9	14.3	14.3
														MRPL37	23.6658	23.7707	23.6909	23.6013	23.6109	23.5097	23.3608	23.4143	23.6658	23.7707	23.6909	23.6013	23.6109	23.5097	23.3608	23.4143	0	4	6	6	5	6	6	6	3						7	7	7	18.9	18.9
														GTPBP4	25.6077	25.5982	25.6583	25.8262	25.7743	25.6052	25.7886	25.8404	25.6077	25.5982	25.6583	25.8262	25.7743	25.6052	25.7886	25.8404	0	14	15	21	21	13	10	13	19						23	23	23	34.1	34.1
														FTO	22.5336	22.7441	22.8636	22.7682	22.6745	22.7952	23.0523	22.6708	22.5336	22.7441	22.8636	22.7682	22.6745	22.7952	23.0523	22.6708	0	4	4	4	5	4	5	5	4						6	6	6	11.5	11.5
														TNKS1BP1	23.314	23.6839	23.8438	23.0367	23.4801	23.5972	21.5765	23.2691	23.314	23.6839	23.8438	23.0367	23.4801	23.5972	NaN	23.2691	0	4	6	10	2	7	9	3	5						16	16	16	12.2	12.2
														UBE2O	25.2018	25.091	25.166	24.8811	24.819	24.7694	24.71	25.0883	25.2018	25.091	25.166	24.8811	24.819	24.7694	24.71	25.0883	0	16	13	12	13	11	8	14	11						14	14	14	12.5	12.5
														WDR33	22.2974	21.9985	22.0274	21.9671	22.1724	20.6427	21.9394	21.9372	22.2974	NaN	22.0274	21.9671	22.1724	NaN	21.9394	21.9372	1	4	1	3	2	2	2	2	3						5	5	5	3.4	3.4
														WDR12	24.1434	24.0459	24.0655	24.3099	24.2525	24.1651	23.8853	24.1021	24.1434	24.0459	24.0655	24.3099	24.2525	24.1651	23.8853	24.1021	0	7	6	9	7	7	6	8	9						11	11	11	34.3	34.3
														LSG1	21.7209	21.754	21.7524	22.1097	21.6177	22.1248	21.8076	21.9065	21.7209	21.754	21.7524	NaN	21.6177	22.1248	21.8076	21.9065	1	2	3	3	1	2	3	2	3						4	4	4	7	7
														NAT10	27.1143	27.2051	27.1161	27.0389	26.9274	26.8	26.887	27.0305	27.1143	27.2051	27.1161	27.0389	26.9274	26.8	26.887	27.0305	0	28	31	29	35	27	27	32	34						32	32	32	35.9	35.9
														ILKAP;ILKAP3	22.5328	22.2825	22.5078	21.9999	22.2794	22.3043	22.3278	22.5702	22.5328	22.2825	22.5078	21.9999	22.2794	22.3043	22.3278	22.5702	0	4	3	5	1	5	3	2	3						6	6	6	13.3	13.3
														XRN2	25.1061	24.8744	25.0883	25.0096	24.8271	24.8871	24.9541	24.9979	25.1061	24.8744	25.0883	25.0096	24.8271	24.8871	24.9541	24.9979	0	13	11	17	18	12	17	14	11						19	19	19	21.5	21.5
														DAD1	24.0926	24.6225	24.2079	23.8065	25.6714	25.3519	25.0681	24.7752	24.0926	24.6225	24.2079	23.8065	25.6714	25.3519	25.0681	24.7752	0	3	4	5	5	7	8	6	5				+	YG_WT	4	4	4	47.1	47.1
														DDX47	22.1659	21.9873	22.6195	22.3329	22.5137	22.1843	22.1834	22.047	22.1659	NaN	22.6195	22.3329	22.5137	22.1843	22.1834	22.047	1	2	2	3	3	2	4	5	4						6	6	6	14.5	14.5
														TMEM168	25.5623	25.8078	25.4224	25.6606	26.0535	25.7736	25.7699	25.3217	25.5623	25.8078	25.4224	25.6606	26.0535	25.7736	25.7699	25.3217	0	10	14	10	14	12	16	16	12						12	12	12	18.8	18.8
														ANAPC1	22.8014	22.6698	22.736	22.5336	22.5991	22.4276	22.5028	22.5762	22.8014	22.6698	22.736	22.5336	22.5991	22.4276	22.5028	22.5762	0	3	6	6	5	6	5	6	5						13	13	13	6.4	6.4
														CYSTM1	25.7364	26.3841	25.3138	25.71	25.0954	25.0242	24.5049	21.3766	25.7364	26.3841	25.3138	25.71	25.0954	25.0242	24.5049	NaN	0	3	4	2	3	3	2	2	1						2	2	2	11.3	11.3
														TMX4	21.0324	23.4539	22.848	23.3788	24.3716	24.4098	24.3381	23.2656	NaN	23.4539	22.848	23.3788	24.3716	24.4098	24.3381	23.2656	1	2	4	3	3	6	5	4	4						4	4	4	13.5	13.5
														PLSCR1	25.3776	25.6695	25.1842	25.568	26.7582	26.5823	26.4476	26.1166	25.3776	25.6695	25.1842	25.568	26.7582	26.5823	26.4476	26.1166	0	6	7	6	7	11	10	9	6				+	YG_WT	6	6	6	24.4	24.4
														EHD4	22.4086	22.9487	22.528	22.6819	22.6679	22.3374	22.6088	22.3592	22.4086	22.9487	22.528	22.6819	22.6679	22.3374	22.6088	22.3592	0	6	4	6	4	5	5	3	3						8	8	6	17.2	17.2
														VPS16	21.1926	22.2058	21.1907	20.077	21.9077	21.6762	21.9937	20.9743	NaN	22.2058	NaN	NaN	21.9077	21.6762	21.9937	NaN	3	1	5	1	1	3	3	3	2						7	7	7	10.1	10.1
														SLK	25.2642	25.277	25.3962	25.1603	25.0298	25.0788	25.1079	25.3762	25.2642	25.277	25.3962	25.1603	25.0298	25.0788	25.1079	25.3762	0	15	15	13	13	22	14	14	13						17	17	16	13.8	13.8
														PTDSS1	21.8772	22.151	21.9368	21.9768	23.1098	23.0154	23.046	22.6828	21.8772	22.151	21.9368	21.9768	23.1098	23.0154	23.046	22.6828	0	2	2	2	2	5	7	6	2				+	YG_WT	5	5	5	11.8	11.8
														RAB3GAP2	25.3768	25.3513	25.315	25.1333	25.1061	25.0061	25.0736	25.1643	25.3768	25.3513	25.315	25.1333	25.1061	25.0061	25.0736	25.1643	0	17	18	17	18	15	16	20	19						20	20	20	16	16
														ADNP	23.3939	23.394	23.5287	23.4007	23.4205	23.1658	23.2867	23.4566	23.3939	23.394	23.5287	23.4007	23.4205	23.1658	23.2867	23.4566	0	4	8	5	7	5	8	6	6						13	13	13	12.7	12.7
														DPH5	21.7476	21.971	21.9075	21.6135	21.7558	21.6753	21.7455	21.6611	21.7476	21.971	21.9075	21.6135	21.7558	21.6753	21.7455	21.6611	0	2	3	3	3	4	2	4	2						4	4	4	16.8	16.8
														DHX36	23.6093	23.471	23.7597	23.364	23.3729	23.2661	23.3794	23.5243	23.6093	23.471	23.7597	23.364	23.3729	23.2661	23.3794	23.5243	0	4	6	6	9	5	7	8	9						14	14	14	16.4	16.4
														PNN	23.757	24.0902	24.0044	24.2217	23.95	23.7522	24.0715	24.0746	23.757	24.0902	24.0044	24.2217	23.95	23.7522	24.0715	24.0746	0	6	6	8	7	6	7	7	8						11	11	11	17	17
														NUP210	26.142	26.3618	26.1483	26.0241	27.2477	27.2693	27.0198	26.9275	26.142	26.3618	26.1483	26.0241	27.2477	27.2693	27.0198	26.9275	0	13	16	17	18	34	37	33	26				+	YG_WT	32	32	32	20.7	20.7
														VDAC2	28.7626	28.87	28.5607	28.8692	29.9577	29.9862	29.6019	29.2495	28.7626	28.87	28.5607	28.8692	29.9577	29.9862	29.6019	29.2495	0	22	22	20	21	30	29	27	21				+	YG_WT	12	12	12	54.6	54.6
														ACBD3	23.7782	23.6385	23.7154	23.2179	23.5599	23.9855	23.6273	23.5337	23.7782	23.6385	23.7154	23.2179	23.5599	23.9855	23.6273	23.5337	0	2	3	3	3	4	2	4	4						4	4	4	8.9	8.9
														ZMPSTE24	24.1924	24.1248	23.7665	24.0017	25.0917	25.163	24.8125	24.6631	24.1924	24.1248	23.7665	24.0017	25.0917	25.163	24.8125	24.6631	0	6	7	7	6	11	11	12	10				+	YG_WT	9	9	9	17.7	17.7
														PTPN23	21.4673	22.1435	21.9226	22.3409	22.1835	22.4501	22.0983	22.7431	NaN	22.1435	NaN	22.3409	22.1835	22.4501	22.0983	22.7431	2	1	4	2	4	4	3	4	6						8	8	8	5.1	5.1
														DNAJC5	24.0606	23.9435	23.4539	23.3975	23.9768	24.2722	24.3529	23.9792	24.0606	23.9435	23.4539	23.3975	23.9768	24.2722	24.3529	23.9792	0	3	4	2	2	4	4	5	3						2	2	2	15.7	15.7
														ESF1	22.886	22.6747	22.5493	22.4595	22.458	22.571	22.8496	23.0521	22.886	22.6747	22.5493	22.4595	22.458	22.571	22.8496	23.0521	0	3	5	3	4	5	3	2	3						4	4	4	5.2	5.2
														HEATR1	27.1877	27.2251	27.2513	27.191	27.0987	26.8896	26.9187	27.213	27.1877	27.2251	27.2513	27.191	27.0987	26.8896	26.9187	27.213	0	39	39	35	43	43	42	46	43						48	48	48	25	25
														TFB2M	20.5986	21.4106	21.033	21.3044	20.1659	20.4204	20.2621	20.4265	NaN	NaN	NaN	NaN	NaN	20.4204	20.2621	20.4265	4	1	2	1	0	1	2	2	2						3	3	3	6.8	6.8
														NOL6	24.669	24.9009	24.8598	24.8623	24.9833	24.7028	24.606	24.6015	24.669	24.9009	24.8598	24.8623	24.9833	24.7028	24.606	24.6015	0	8	10	9	12	6	8	9	7						16	16	16	17.2	17.2
														YTHDC2	23.8625	23.7292	23.6896	23.6579	23.6225	23.3396	23.575	23.6825	23.8625	23.7292	23.6896	23.6579	23.6225	23.3396	23.575	23.6825	0	7	11	9	8	6	8	5	9						15	15	15	11.5	11.5
														RPAP3	23.2631	22.5509	22.8873	22.879	22.674	22.6751	20.5467	22.7761	23.2631	22.5509	22.8873	22.879	22.674	22.6751	NaN	22.7761	0	5	5	6	4	4	5	2	3						7	7	7	14.1	14.1
														RPL22	26.3273	26.4892	26.3541	26.489	27.4074	27.3482	27.2673	27.0285	26.3273	26.4892	26.3541	26.489	27.4074	27.3482	27.2673	27.0285	0	6	7	5	8	8	8	8	8				+	YG_WT	6	6	6	56.8	56.8
														ACAD9	26.0587	25.6414	25.2253	25.2027	25.4927	25.6119	24.9228	25.585	26.0587	25.6414	25.2253	25.2027	25.4927	25.6119	24.9228	25.585	0	6	5	6	5	7	5	4	9						11	11	11	19.2	19.2
														NT5DC2	20.8816	21.3971	21.6543	21.2796	21.5429	21.4039	21.6773	21.46	NaN	21.3971	21.6543	21.2796	21.5429	21.4039	21.6773	21.46	1	2	2	4	5	4	6	4	2						8	8	8	16.5	16.5
														NOL11	24.4553	24.4812	24.4262	24.1884	24.1017	23.8325	24.2002	24.3232	24.4553	24.4812	24.4262	24.1884	24.1017	23.8325	24.2002	24.3232	0	7	10	10	8	7	8	7	7						11	11	11	17.8	17.8
														LRRC40	23.5736	23.3951	23.413	23.4956	23.3684	23.229	23.51	23.3431	23.5736	23.3951	23.413	23.4956	23.3684	23.229	23.51	23.3431	0	4	4	7	5	6	9	6	6						13	13	13	27.4	27.4
														SFXN1	25.1736	25.2907	24.8303	25.2853	25.8718	25.9922	25.8076	25.5411	25.1736	25.2907	24.8303	25.2853	25.8718	25.9922	25.8076	25.5411	0	8	7	4	12	16	14	12	13						10	10	10	33.5	33.5
														MRPL44	20.6706	22.5111	22.7188	22.6242	22.6789	22.5112	22.5658	22.4954	NaN	22.5111	22.7188	22.6242	22.6789	22.5112	22.5658	22.4954	1	1	4	2	3	4	3	4	3						4	4	4	15.4	15.4
														POLR1B	24.6614	24.6286	24.5833	24.592	24.6716	24.4749	24.4809	24.6785	24.6614	24.6286	24.5833	24.592	24.6716	24.4749	24.4809	24.6785	0	9	14	14	14	16	15	17	13						20	20	20	18.9	18.9
														UPF2	21.7913	22.1142	21.7338	21.4445	21.3819	21.216	21.7715	21.6618	21.7913	22.1142	21.7338	21.4445	21.3819	21.216	21.7715	21.6618	0	4	2	4	2	4	3	3	2						7	7	7	5.5	5.5
														XPO5	26.5383	26.5028	26.7623	26.6139	26.5618	26.4244	26.4516	26.513	26.5383	26.5028	26.7623	26.6139	26.5618	26.4244	26.4516	26.513	0	26	27	26	24	26	29	24	24						26	26	26	23	23
														CACYBP	24.5288	24.4775	24.3685	24.6488	24.8145	24.6064	24.3501	24.4291	24.5288	24.4775	24.3685	24.6488	24.8145	24.6064	24.3501	24.4291	0	5	3	5	6	6	5	8	4						11	11	11	52.6	52.6
														DSG2	26.551	26.7864	26.6221	26.6703	25.7736	25.9066	25.7276	25.7434	26.551	26.7864	26.6221	26.6703	25.7736	25.9066	25.7276	25.7434	0	20	27	26	29	14	19	18	17				+	YG_WT	29	29	29	32.6	32.6
														EML4	24.9783	24.8319	25.027	24.8023	24.8562	24.8541	24.9257	24.924	24.9783	24.8319	25.027	24.8023	24.8562	24.8541	24.9257	24.924	0	9	8	8	8	9	9	6	9						12	12	12	13.4	13.4
														CHD8	22.8789	22.7954	22.9572	22.9613	22.7534	22.7764	22.7311	22.9886	22.8789	22.7954	22.9572	22.9613	22.7534	22.7764	22.7311	22.9886	0	3	6	5	6	3	3	5	5						11	10	10	4.6	4.2
														XAB2	23.0106	22.8849	19.6598	22.7597	22.4297	22.6716	22.6958	22.8693	23.0106	22.8849	NaN	22.7597	22.4297	22.6716	22.6958	22.8693	1	4	5	3	4	5	4	5	4						12	12	12	15.9	15.9
														ATP13A1	21.0937	21.4266	22.6696	22.5816	22.9069	22.666	22.6134	22.626	NaN	NaN	22.6696	22.5816	22.9069	22.666	22.6134	22.626	2	1	1	2	2	5	2	4	5						6	6	6	5.7	5.7
														TM9SF3	21.6372	21.6276	21.4032	22.2627	21.0761	22.6417	22.626	22.254	NaN	NaN	NaN	NaN	NaN	22.6417	22.626	22.254	4	0	0	0	1	1	4	5	3						3	3	3	5.4	5.4
														WDR6	24.1139	24.1885	24.1415	24.1234	24.1123	24.0255	23.8509	23.949	24.1139	24.1885	24.1415	24.1234	24.1123	24.0255	23.8509	23.949	0	6	8	7	11	8	8	9	8						12	12	12	11.8	11.8
														BPIFA1	24.346	23.5226	22.8017	22.8767	25.5593	23.5046	23.3472	24.1789	24.346	23.5226	22.8017	22.8767	25.5593	23.5046	23.3472	24.1789	0	3	3	3	2	10	4	5	5						5	5	5	27	27
														OSGEP	22.0688	22.166	21.1383	22.1259	22.2447	22.2827	22.5157	22.0663	NaN	22.166	NaN	22.1259	22.2447	22.2827	22.5157	22.0663	2	1	2	1	1	2	3	2	3						4	4	4	11.3	11.3
														ISYNA1	22.3548	22.6098	22.5791	21.8449	22.2023	21.3865	22.11	22.0703	22.3548	22.6098	22.5791	21.8449	22.2023	21.3865	22.11	22.0703	0	4	3	3	4	2	2	4	2						6	6	6	11.6	11.6
														PPP4R1	21.1126	21.576	21.3678	21.6101	20.4203	20.9198	20.1403	20.2037	NaN	NaN	NaN	NaN	20.4203	NaN	20.1403	20.2037	4	2	1	1	1	2	2	3	2				+	YG_WT	4	4	4	4.4	4.4
														RTN4	26.2821	26.5426	26.1505	26.5163	27.5122	27.2556	27.074	26.1144	26.2821	26.5426	26.1505	26.5163	27.5122	27.2556	27.074	26.1144	0	4	7	6	7	9	10	11	6						8	8	2	10.5	10.5
														NIT2	22.7339	22.6201	22.5762	22.1356	22.5008	22.5444	21.6802	20.3407	22.7339	22.6201	22.5762	22.1356	22.5008	22.5444	21.6802	NaN	0	3	3	2	1	3	2	2	0						3	3	3	13.8	13.8
														GPHN	24.0331	24.0413	24.1486	24.0074	23.8669	23.9822	23.9844	24.0225	24.0331	24.0413	24.1486	24.0074	23.8669	23.9822	23.9844	24.0225	0	10	9	9	7	7	7	10	7						14	14	14	23.1	23.1
														BIRC6	22.4386	22.0292	22.3928	22.4848	22.2762	22.0477	19.7036	22.4137	22.4386	22.0292	22.3928	22.4848	22.2762	22.0477	NaN	22.4137	0	4	3	6	3	4	4	2	4						10	10	10	2.3	2.3
														DDX21	27.8829	28.0018	27.9477	27.9204	27.8417	28.0351	28.0131	28.059	27.8829	28.0018	27.9477	27.9204	27.8417	28.0351	28.0131	28.059	0	30	30	28	37	33	39	38	36						31	31	29	43.2	43.2
														SAR1A;SAR1B	21.9123	22.274	21.7821	21.6763	22.445	20.2043	22.2734	22.1538	21.9123	22.274	NaN	NaN	22.445	NaN	22.2734	22.1538	2	3	3	2	3	3	2	3	3						2	2	2	11.6	11.6
														EIF2B3	23.55	23.2669	23.2522	23.1223	23.1634	23.2277	22.4968	22.9222	23.55	23.2669	23.2522	23.1223	23.1634	23.2277	22.4968	22.9222	0	4	6	8	5	4	7	3	2						9	9	9	24.8	24.8
														AAAS	24.1294	24.2326	24.357	24.2632	24.9849	24.9203	24.534	24.5695	24.1294	24.2326	24.357	24.2632	24.9849	24.9203	24.534	24.5695	0	8	8	9	5	11	12	12	7						10	10	10	24.7	24.7
														BAZ1A	25.4615	25.2964	25.46	25.4935	25.1138	25.2485	25.1944	25.2784	25.4615	25.2964	25.46	25.4935	25.1138	25.2485	25.1944	25.2784	0	19	18	14	14	20	15	16	17						26	26	26	19.7	19.7
														AASDHPPT	22.0867	22.3067	22.1833	21.9987	22.3818	22.4882	22.3049	22.0705	22.0867	22.3067	22.1833	21.9987	22.3818	22.4882	22.3049	22.0705	0	3	3	2	2	3	4	4	3						4	4	4	14.6	14.6
														PNO1	22.2654	20.8097	21.3038	21.5184	20.8688	21.9754	21.6706	21.7714	NaN	NaN	NaN	NaN	NaN	21.9754	21.6706	21.7714	4	1	1	1	1	1	2	2	2						2	2	2	10.7	10.7
														SERINC1	25.8026	26.5739	26.1421	26.6023	27.6323	27.4817	26.9992	26.8348	25.8026	26.5739	26.1421	26.6023	27.6323	27.4817	26.9992	26.8348	0	5	6	6	5	8	5	8	6						3	3	3	9.3	9.3
														SCARB2	25.2464	25.6864	25.3259	25.3047	24.4817	24.5651	24.2998	23.9722	25.2464	25.6864	25.3259	25.3047	24.4817	24.5651	24.2998	23.9722	0	11	15	13	12	5	9	8	4				+	YG_WT	9	9	9	20.1	20.1
														AGPAT4	21.6291	21.5782	22.0957	20.6484	22.2453	22.2854	21.8618	21.3887	NaN	NaN	NaN	NaN	22.2453	22.2854	21.8618	NaN	4	0	0	0	0	3	2	2	1						3	3	3	7.1	7.1
														FARSB	26.6418	26.7035	26.6364	26.4639	26.5056	26.5513	26.4713	26.539	26.6418	26.7035	26.6364	26.4639	26.5056	26.5513	26.4713	26.539	0	19	21	23	20	20	22	26	20						18	18	18	30.6	30.6
														IARS2	26.6979	26.7388	26.6807	26.7685	26.737	26.7218	26.7627	26.8538	26.6979	26.7388	26.6807	26.7685	26.737	26.7218	26.7627	26.8538	0	24	24	24	32	22	25	31	28						25	25	25	28.9	28.9
														PDS5B	21.3266	22.6722	22.5224	22.6245	20.6672	22.4072	22.8187	22.7168	NaN	22.6722	22.5224	22.6245	NaN	22.4072	22.8187	22.7168	1	1	2	2	4	1	2	2	3						6	4	4	5.1	4.1
														SMC4	27.8326	27.7015	27.8029	27.5694	27.5452	27.523	27.5124	27.6876	27.8326	27.7015	27.8029	27.5694	27.5452	27.523	27.5124	27.6876	0	45	40	41	52	36	50	44	38						49	49	49	42.9	42.9
														SACM1L	23.8969	24.0635	24.0208	23.8735	24.1288	24.0905	24.1386	24.0266	23.8969	24.0635	24.0208	23.8735	24.1288	24.0905	24.1386	24.0266	0	7	7	7	6	10	14	10	12						14	14	14	21.8	21.8
														RBM12	24.7311	24.8155	24.8128	24.5982	24.8346	24.5831	24.6847	24.8131	24.7311	24.8155	24.8128	24.5982	24.8346	24.5831	24.6847	24.8131	0	9	9	7	13	8	10	7	11						14	14	14	15.8	15.8
														MDN1	24.0872	23.9652	24.0998	24.1463	24.156	23.6479	23.8781	23.9209	24.0872	23.9652	24.0998	24.1463	24.156	23.6479	23.8781	23.9209	0	10	6	6	10	10	6	9	13						20	20	20	4.2	4.2
														ABCF3	22.8415	22.9391	22.9076	22.8605	22.801	22.597	22.5446	22.9035	22.8415	22.9391	22.9076	22.8605	22.801	22.597	22.5446	22.9035	0	5	6	6	4	5	4	4	6						8	8	8	14.1	14.1
														FAM49B	22.3627	22.1866	22.5664	22.35	22.7578	22.9149	22.6112	19.6228	22.3627	22.1866	22.5664	22.35	22.7578	22.9149	22.6112	NaN	0	3	3	3	5	5	4	3	1						6	6	6	24.1	24.1
														GNPAT	27.7896	27.8205	27.5997	28.015	26.9075	26.7412	26.6487	26.4927	27.7896	27.8205	27.5997	28.015	26.9075	26.7412	26.6487	26.4927	0	35	43	38	47	28	23	24	21				+	YG_WT	29	29	29	50.4	50.4
														FANCI	25.2981	25.0636	25.1974	24.922	24.8791	24.8682	24.7617	25.0703	25.2981	25.0636	25.1974	24.922	24.8791	24.8682	24.7617	25.0703	0	12	16	15	17	14	17	15	14						25	25	25	19.3	19.3
														ATAD3A	21.6847	23.2936	22.6405	23.372	23.5745	23.0578	23.2428	21.5558	NaN	23.2936	22.6405	23.372	23.5745	23.0578	23.2428	NaN	1	1	3	2	4	2	4	2	1						15	4	0	26.2	8.5
														DDX18	24.6562	24.7055	24.6504	24.7455	24.8492	24.5468	24.6208	24.6417	24.6562	24.7055	24.6504	24.7455	24.8492	24.5468	24.6208	24.6417	0	10	9	12	12	10	10	9	12						15	15	15	24.5	24.5
														NLE1	22.4476	22.7282	22.4922	22.5356	22.6699	22.3991	22.7012	22.5284	22.4476	22.7282	22.4922	22.5356	22.6699	22.3991	22.7012	22.5284	0	4	5	3	3	6	6	4	2						7	7	7	17.1	17.1
														POLR3B	23.0673	22.9912	22.9818	22.9772	22.8523	22.608	22.7876	22.7465	23.0673	22.9912	22.9818	22.9772	22.8523	22.608	22.7876	22.7465	0	5	6	4	6	4	4	4	5						9	9	9	9.2	9.2
														RBM28	24.8126	24.6155	24.6855	24.63	24.5561	24.6503	24.7392	24.64	24.8126	24.6155	24.6855	24.63	24.5561	24.6503	24.7392	24.64	0	10	6	6	8	12	7	13	10						19	19	19	27.4	27.4
														RBM22	22.4528	22.4257	22.515	22.4577	20.5125	23.1575	22.8933	22.9915	22.4528	NaN	22.515	22.4577	NaN	23.1575	22.8933	22.9915	1	2	1	3	3	1	3	2	4						5	5	5	12.9	12.9
														PAK1IP1	22.6809	22.7889	22.8738	22.6096	22.5215	22.4811	22.2484	22.8467	22.6809	22.7889	22.8738	22.6096	22.5215	22.4811	22.2484	22.8467	0	4	3	4	3	3	4	1	6						6	6	6	19.6	19.6
														SNAP23	25.669	25.9973	25.7111	25.5345	24.8159	24.8212	24.5225	24.2921	25.669	25.9973	25.7111	25.5345	24.8159	24.8212	24.5225	24.2921	0	7	11	6	7	5	4	5	4				+	YG_WT	8	8	8	50.7	50.7
														TEX10	23.691	23.947	23.7883	23.4793	23.8451	23.5444	23.71	23.7852	23.691	23.947	23.7883	23.4793	23.8451	23.5444	23.71	23.7852	0	7	4	4	6	8	12	7	9						15	15	15	17.9	17.9
														AATF	21.7485	21.218	21.411	21.5393	21.5022	21.0213	21.6226	21.4357	21.7485	21.218	21.411	NaN	21.5022	NaN	21.6226	21.4357	1	2	2	4	1	3	1	2	2						5	5	5	10.5	10.5
														DDX56	23.5092	23.5886	23.6007	23.3597	23.6854	23.579	23.4435	23.5315	23.5092	23.5886	23.6007	23.3597	23.6854	23.579	23.4435	23.5315	0	5	3	5	3	6	5	3	3						6	6	6	10.8	10.8
														BCLAF1	26.1561	26.2363	26.126	26.1617	26.1423	26.1597	25.902	26.287	26.1561	26.2363	26.126	26.1617	26.1423	26.1597	25.902	26.287	0	8	11	10	12	11	13	13	14						12	11	11	16.4	15.2
														UTP6	23.9064	24.0245	23.9831	24.0307	24.0609	24.0497	23.9208	23.7594	23.9064	24.0245	23.9831	24.0307	24.0609	24.0497	23.9208	23.7594	0	5	6	5	7	6	7	7	4						7	7	7	12.9	12.9
														MRPL39	21.944	22.4357	22.5093	21.9413	22.3555	22.4073	22.2104	20.04	21.944	22.4357	22.5093	21.9413	22.3555	22.4073	22.2104	NaN	0	3	2	2	3	3	4	2	1						6	6	6	19.2	19.2
														UGGT1	26.389	26.2732	26.2901	26.2401	26.208	25.9462	26.0024	25.9869	26.389	26.2732	26.2901	26.2401	26.208	25.9462	26.0024	25.9869	0	24	26	28	30	17	25	28	22						32	32	32	24.8	24.8
														FASTKD2	20.0157	20.6314	21.634	22.9293	20.9459	22.5967	22.6511	22.6905	NaN	NaN	NaN	22.9293	NaN	22.5967	22.6511	22.6905	3	1	1	1	3	1	3	3	3						4	4	4	7.5	7.5
														TECR	24.4943	24.8107	24.8329	24.5286	25.5629	25.3663	25.2589	25.0986	24.4943	24.8107	24.8329	24.5286	25.5629	25.3663	25.2589	25.0986	0	4	7	5	11	7	12	13	12						10	10	10	28.2	28.2
														FAM120A	24.7998	24.5647	24.5571	24.5045	24.47	24.3729	24.3905	24.5095	24.7998	24.5647	24.5571	24.5045	24.47	24.3729	24.3905	24.5095	0	8	8	10	8	11	12	10	13						13	13	13	14.9	14.9
														IGF2BP1	27.0368	26.9857	27.0604	27.1542	27.1072	27.143	27.1023	27.1249	27.0368	26.9857	27.0604	27.1542	27.1072	27.143	27.1023	27.1249	0	17	15	16	19	18	22	20	21						17	17	14	35.5	35.5
														MTCH1	22.8644	23.031	22.9789	22.5193	23.9597	23.4404	23.2218	23.1934	22.8644	23.031	22.9789	22.5193	23.9597	23.4404	23.2218	23.1934	0	2	2	4	2	5	5	4	4						4	4	4	11.1	11.1
														HSPBP1	23.8168	23.9626	23.6787	23.1962	24.0064	23.6382	23.4881	23.4987	23.8168	23.9626	23.6787	23.1962	24.0064	23.6382	23.4881	23.4987	0	5	3	4	4	3	6	5	4						4	4	4	11.1	11.1
														MAT2B	23.891	24.0978	23.5548	23.64	23.753	23.5804	23.8304	23.6283	23.891	24.0978	23.5548	23.64	23.753	23.5804	23.8304	23.6283	0	7	5	4	6	7	6	6	5						6	6	6	20.7	20.7
														CALML5	26.3086	25.7746	27.8186	26.8497	24.3319	25.6887	25.7614	26.1217	26.3086	25.7746	27.8186	26.8497	24.3319	25.6887	25.7614	26.1217	0	4	4	9	6	3	4	3	4						6	6	6	39	39
														HACD3	26.8328	26.9714	26.83	27.0415	27.8557	27.7339	27.4532	27.0103	26.8328	26.9714	26.83	27.0415	27.8557	27.7339	27.4532	27.0103	0	13	19	18	18	24	23	23	14						10	10	10	30.7	30.7
														H2AFY2	20.7278	22.0519	21.6938	21.5674	22.4739	20.8353	22.0784	22.6554	NaN	22.0519	NaN	NaN	22.4739	NaN	22.0784	22.6554	3	0	3	0	2	3	3	1	2						6	4	4	18.8	11.8
														RCC2	25.8226	26.0903	25.9392	26.0889	25.9279	26.2167	26.0772	26.1184	25.8226	26.0903	25.9392	26.0889	25.9279	26.2167	26.0772	26.1184	0	16	18	15	25	17	22	20	22						19	19	19	42	42
														PTGFRN	23.8775	24.3677	23.9942	24.0688	24.3589	24.2711	24.1948	24.0119	23.8775	24.3677	23.9942	24.0688	24.3589	24.2711	24.1948	24.0119	0	7	13	9	11	11	9	7	8						15	15	15	16.4	16.4
														TMEM181	20.9329	21.632	20.5065	20.2512	22.7486	22.9243	22.7272	20.6443	NaN	NaN	NaN	NaN	22.7486	22.9243	22.7272	NaN	4	0	0	0	0	5	4	2	0						4	4	4	5.4	5.4
														CPSF2	23.4738	23.3535	23.2279	23.1571	23.0197	22.8931	23.042	23.1109	23.4738	23.3535	23.2279	23.1571	23.0197	22.8931	23.042	23.1109	0	5	5	5	7	3	3	6	5						10	10	10	14.3	14.3
														LARS	28.8113	28.8116	28.8296	28.8207	28.6403	28.6234	28.6558	28.7617	28.8113	28.8116	28.8296	28.8207	28.6403	28.6234	28.6558	28.7617	0	58	61	65	65	62	62	68	58						51	51	51	46.4	46.4
														RBM27	23.2572	23.1574	23.2821	23.1458	23.271	23.1592	22.9928	23.3124	23.2572	23.1574	23.2821	23.1458	23.271	23.1592	22.9928	23.3124	0	5	7	5	8	6	6	7	8						10	9	9	10.6	9.4
														ANKFY1	24.044	24.0645	24.1903	24.0437	24.0237	23.791	23.83	23.9166	24.044	24.0645	24.1903	24.0437	24.0237	23.791	23.83	23.9166	0	6	7	6	10	6	6	8	7						10	10	10	10.7	10.7
														ATXN10	25.0966	24.998	25.0255	24.7513	24.9499	25.051	24.977	24.9307	25.0966	24.998	25.0255	24.7513	24.9499	25.051	24.977	24.9307	0	7	8	8	7	9	9	10	7						10	10	10	23.6	23.6
														NCDN	22.9644	22.828	23.0199	22.7562	22.9222	22.7725	22.591	22.5865	22.9644	22.828	23.0199	22.7562	22.9222	22.7725	22.591	22.5865	0	5	5	6	3	3	4	5	5						7	7	7	12.5	12.5
														TFIP11	23.1554	23.2005	23.0807	23.1544	23.1398	23.0804	23.003	22.9827	23.1554	23.2005	23.0807	23.1544	23.1398	23.0804	23.003	22.9827	0	4	5	6	4	5	5	5	7						12	12	12	16	16
														SAE1	23.5676	23.9848	23.7424	23.558	23.7153	24.0946	24.0228	23.7711	23.5676	23.9848	23.7424	23.558	23.7153	24.0946	24.0228	23.7711	0	7	4	6	7	5	8	7	6						10	10	10	30.1	30.1
														COPG2	24.6911	24.8748	24.9311	24.8014	24.7764	24.774	24.7594	24.7643	24.6911	24.8748	24.9311	24.8014	24.7764	24.774	24.7594	24.7643	0	9	12	14	13	8	9	12	9						16	13	13	19.2	16.1
														DHCR7	25.4313	25.458	25.3915	25.2283	26.4414	26.4871	26.1487	25.8723	25.4313	25.458	25.3915	25.2283	26.4414	26.4871	26.1487	25.8723	0	8	11	10	7	15	12	14	9						8	8	8	18.5	18.5
														GRHPR	22.7193	22.5342	22.7511	22.2103	22.6632	22.6399	22.4847	22.8771	22.7193	22.5342	22.7511	22.2103	22.6632	22.6399	22.4847	22.8771	0	2	2	1	2	4	3	3	2						5	5	5	20.4	20.4
														UBA2	26.4013	26.4818	26.425	26.2222	26.3186	26.2391	26.2725	26.3266	26.4013	26.4818	26.425	26.2222	26.3186	26.2391	26.2725	26.3266	0	12	13	12	15	15	15	18	14						15	15	15	26.7	26.7
														NXF1	23.4389	23.5052	23.4991	23.4184	23.318	23.2484	23.462	23.4983	23.4389	23.5052	23.4991	23.4184	23.318	23.2484	23.462	23.4983	0	4	7	6	6	4	4	8	5						13	13	13	24.6	24.6
														TRAPPC3	26.9612	26.7135	25.9946	26.2214	25.5327	25.7466	25.0903	24.7913	26.9612	26.7135	25.9946	26.2214	25.5327	25.7466	25.0903	24.7913	0	8	11	7	9	8	6	8	5				+	YG_WT	7	7	7	40.6	40.6
														SLC25A10	22.4881	22.2076	22.2299	22.2412	22.8712	23.0065	22.7591	22.3368	22.4881	22.2076	22.2299	22.2412	22.8712	23.0065	22.7591	22.3368	0	3	3	4	4	4	6	6	5						6	6	6	25.1	25.1
														TYSND1	25.5321	26.1261	25.5186	26.0497	24.83	24.5387	24.5847	24.5378	25.5321	26.1261	25.5186	26.0497	24.83	24.5387	24.5847	24.5378	0	9	11	7	16	7	7	7	5				+	YG_WT	10	10	10	23.9	23.9
														ABCF2	25.0084	24.9652	24.8254	24.7597	24.8774	24.9073	24.9567	24.6894	25.0084	24.9652	24.8254	24.7597	24.8774	24.9073	24.9567	24.6894	0	8	11	9	11	9	12	12	8						11	11	11	20.7	20.7
														SEC63	24.7259	24.7728	24.8615	24.6834	24.8747	24.7911	24.8303	24.7389	24.7259	24.7728	24.8615	24.6834	24.8747	24.7911	24.8303	24.7389	0	7	10	9	11	11	14	13	12						14	14	14	21.1	21.1
														ZC3H7B	21.4095	21.7186	21.2592	21.4601	21.1992	20.3741	21.1882	21.2807	21.4095	NaN	NaN	NaN	21.1992	NaN	21.1882	21.2807	3	3	0	1	0	2	1	2	2						3	3	3	3.3	3.3
														SRP68	26.0364	25.9404	25.9284	25.8834	25.948	25.9704	25.8933	25.9202	26.0364	25.9404	25.9284	25.8834	25.948	25.9704	25.8933	25.9202	0	21	15	21	16	15	19	22	16						23	23	23	39.4	39.4
														CHORDC1	24.3224	24.2614	24.2938	24.4966	24.335	24.4382	24.4338	24.0859	24.3224	24.2614	24.2938	24.4966	24.335	24.4382	24.4338	24.0859	0	6	5	8	4	6	8	5	5						7	7	7	26.8	26.8
														2009-09-01	23.3534	23.5272	23.5274	23.1234	23.5964	23.2816	23.1281	23.7021	23.3534	23.5272	23.5274	23.1234	23.5964	23.2816	23.1281	23.7021	0	5	5	8	5	4	4	7	5						8	8	8	14.8	14.8
														DDX20	23.6224	23.4276	23.3604	23.3291	23.2203	23.4427	23.4064	23.4048	23.6224	23.4276	23.3604	23.3291	23.2203	23.4427	23.4064	23.4048	0	3	4	8	5	5	5	4	4						10	10	10	14.4	14.4
														PFDN2	21.0019	22.1444	22.0613	20.1925	22.4856	22.2084	22.0283	21.6892	NaN	22.1444	22.0613	NaN	22.4856	22.2084	22.0283	21.6892	2	1	3	1	0	2	3	2	2						3	3	3	22.7	22.7
														ATP6V1H	22.6476	22.717	22.8623	22.6653	23.0305	22.9924	22.699	22.7108	22.6476	22.717	22.8623	22.6653	23.0305	22.9924	22.699	22.7108	0	2	2	2	2	2	3	3	3						4	4	4	12.4	12.4
														BAZ1B	25.8633	26.0876	26.1763	26.2454	26.0826	26.0456	26.0562	26.1786	25.8633	26.0876	26.1763	26.2454	26.0826	26.0456	26.0562	26.1786	0	15	25	20	26	22	18	24	23						28	28	28	19.4	19.4
														TRMT6	21.1909	21.1908	21.1443	21.019	21.318	21.1887	21.0436	20.5911	21.1909	21.1908	21.1443	21.019	21.318	21.1887	21.0436	NaN	0	2	2	2	3	2	2	2	2						3	3	3	6.4	6.4
														SLC25A13	25.0884	25.3586	25.074	24.8465	25.2301	25.2573	25.068	25.1452	25.0884	25.3586	25.074	24.8465	25.2301	25.2573	25.068	25.1452	0	11	17	15	11	12	15	11	8						13	13	10	22.1	22.1
														DBNL	23.1537	23.1858	23.1183	23.1441	22.9191	23.3605	23.3002	23.1338	23.1537	23.1858	23.1183	23.1441	22.9191	23.3605	23.3002	23.1338	0	4	5	3	6	5	6	6	6						6	6	6	18.4	18.4
														ANAPC7	22.0003	22.4658	22.4918	22.3803	22.535	22.5524	21.6893	22.3434	22.0003	22.4658	22.4918	22.3803	22.535	22.5524	21.6893	22.3434	0	4	4	5	6	4	4	4	5						10	10	10	19.2	19.2
														STOML2	22.2192	20.9557	22.1439	23.6978	22.6585	22.5887	23.0156	22.6032	22.2192	NaN	22.1439	23.6978	22.6585	22.5887	23.0156	22.6032	1	2	1	2	2	2	2	2	2						2	2	2	8.7	8.7
														FAM208A	22.082	22.3659	22.8154	22.3604	22.3449	22.0984	22.1937	22.1817	22.082	22.3659	22.8154	22.3604	22.3449	22.0984	22.1937	22.1817	0	3	7	8	5	3	5	3	3						15	15	15	10.2	10.2
														TNIK	23.6955	23.7799	23.8899	23.6847	23.8334	23.7364	23.6849	23.9785	23.6955	23.7799	23.8899	23.6847	23.8334	23.7364	23.6849	23.9785	0	5	5	5	3	3	3	5	6						8	8	2	6	6
														CPSF3	23.681	23.6434	23.7912	23.6779	23.633	23.5433	23.9247	23.6127	23.681	23.6434	23.7912	23.6779	23.633	23.5433	23.9247	23.6127	0	6	7	7	7	5	4	7	6						9	9	9	13.6	13.6
														GTF3C4	22.8034	23.0253	22.917	22.8127	22.8075	22.6719	22.9119	22.9297	22.8034	23.0253	22.917	22.8127	22.8075	22.6719	22.9119	22.9297	0	4	6	4	6	5	4	3	6						13	13	13	16.2	16.2
														C14orf1	21.1585	22.4447	21.8516	20.2494	23.1761	23.0995	20.9655	22.1772	NaN	NaN	21.8516	NaN	23.1761	23.0995	NaN	22.1772	3	2	1	3	2	2	2	0	2						2	2	2	12.1	12.1
														NMRAL1	24.4633	24.5971	24.0758	23.9955	23.6897	23.4705	22.8514	22.2249	24.4633	24.5971	24.0758	23.9955	23.6897	23.4705	22.8514	22.2249	0	10	9	8	7	6	3	5	1				+	YG_WT	8	8	8	27.4	27.4
														NUP50	24.3507	24.4694	24.0228	23.8587	24.2002	24.2901	23.878	23.9747	24.3507	24.4694	24.0228	23.8587	24.2002	24.2901	23.878	23.9747	0	7	7	6	8	8	8	7	5						7	7	7	22.2	22.2
														MCTS1	23.1537	22.8947	23.0275	20.6276	23.1694	23.3832	23.2394	21.3671	23.1537	22.8947	23.0275	NaN	23.1694	23.3832	23.2394	NaN	1	2	2	3	1	2	2	3	2						4	4	4	25.4	25.4
														CORO1C	24.4394	24.5244	24.6742	24.6364	24.52	24.6107	24.6158	24.6034	24.4394	24.5244	24.6742	24.6364	24.52	24.6107	24.6158	24.6034	0	8	9	6	7	10	7	8	8						10	10	10	24.7	24.7
														TPX2	23.4056	23.3822	23.3788	23.4298	23.3327	23.7007	23.5157	23.4825	23.4056	23.3822	23.3788	23.4298	23.3327	23.7007	23.5157	23.4825	0	3	6	4	5	3	5	5	4						7	7	7	9	9
														PRPF19	26.3446	26.487	26.2972	26.6468	26.3503	26.3969	26.507	26.4469	26.3446	26.487	26.2972	26.6468	26.3503	26.3969	26.507	26.4469	0	10	13	10	12	14	10	11	11						11	11	11	28.8	28.8
														STUB1	23.6536	23.9577	23.8322	23.6102	23.8442	23.5455	23.9162	23.5588	23.6536	23.9577	23.8322	23.6102	23.8442	23.5455	23.9162	23.5588	0	4	5	3	4	6	6	4	4						8	8	8	24.8	24.8
														STX8	24.7752	25.1413	24.9584	24.531	24.9067	25.5131	25.1897	25.2405	24.7752	25.1413	24.9584	24.531	24.9067	25.5131	25.1897	25.2405	0	7	10	8	7	10	10	11	8						7	7	7	33.1	33.1
														PSMD13	24.9465	25.0439	24.9484	24.8969	25.0283	25.0444	24.755	24.9206	24.9465	25.0439	24.9484	24.8969	25.0283	25.0444	24.755	24.9206	0	11	5	9	6	7	10	10	9						12	12	12	34.6	34.6
														FAF1	22.6565	22.8254	22.5612	22.4343	22.5609	22.3605	22.3119	22.651	22.6565	22.8254	22.5612	22.4343	22.5609	22.3605	22.3119	22.651	0	3	4	4	3	4	4	3	3						4	4	4	6.5	6.5
														TIMELESS	22.0083	22.1219	21.9699	21.8337	22.0192	21.8923	22.1025	22.1868	22.0083	22.1219	21.9699	21.8337	22.0192	21.8923	22.1025	22.1868	0	5	3	4	3	4	4	4	2						8	8	8	6.4	6.4
														COPS3	24.5341	24.7159	24.5771	24.492	24.9585	24.7066	24.572	24.6583	24.5341	24.7159	24.5771	24.492	24.9585	24.7066	24.572	24.6583	0	6	9	6	6	7	6	8	7						9	9	9	26.7	26.7
														WDR3	25.1207	25.1465	25.1487	24.4859	24.8851	24.4735	24.3462	24.5784	25.1207	25.1465	25.1487	24.4859	24.8851	24.4735	24.3462	24.5784	0	8	10	9	10	12	9	7	9						14	14	14	20.3	20.3
														TRIM33	23.2621	23.3789	23.3537	23.2578	23.276	23.2282	22.9268	23.2616	23.2621	23.3789	23.3537	23.2578	23.276	23.2282	22.9268	23.2616	0	3	5	5	2	5	4	4	6						6	6	6	5.6	5.6
														USP24	23.5798	23.4279	23.5141	23.2572	23.1673	23.0744	23.22	23.0731	23.5798	23.4279	23.5141	23.2572	23.1673	23.0744	23.22	23.0731	0	7	6	7	6	6	5	4	3						15	15	15	6.4	6.4
														DICER1	22.7677	22.7302	23.0115	22.6	22.2144	22.404	22.3905	21.97	22.7677	22.7302	23.0115	22.6	22.2144	22.404	22.3905	21.97	0	4	6	7	3	2	3	5	2						9	9	9	6	6
														SRRM2	27.0739	27.0924	27.1282	27.0367	26.9015	27.0562	26.915	27.0073	27.0739	27.0924	27.1282	27.0367	26.9015	27.0562	26.915	27.0073	0	20	25	22	26	26	25	22	24						19	19	19	9.9	9.9
														PA2G4	27.3154	27.2904	27.1498	27.2518	27.122	27.304	27.2198	27.191	27.3154	27.2904	27.1498	27.2518	27.122	27.304	27.2198	27.191	0	20	21	20	29	23	23	28	30						22	22	22	61.7	61.7
														SMC3	27.3301	27.3725	27.3731	27.3401	27.2679	27.1563	27.2447	27.464	27.3301	27.3725	27.3731	27.3401	27.2679	27.1563	27.2447	27.464	0	40	38	42	45	40	40	34	44						51	51	51	42.9	42.9
														C14orf166	23.5047	23.9495	23.5754	23.6708	23.8524	23.7727	23.6897	20.6476	23.5047	23.9495	23.5754	23.6708	23.8524	23.7727	23.6897	NaN	0	3	2	4	6	3	4	3	1						8	8	8	37.7	37.7
														RUVBL2	26.4989	26.623	26.288	26.5514	26.4426	26.4538	26.4066	26.4782	26.4989	26.623	26.288	26.5514	26.4426	26.4538	26.4066	26.4782	0	18	21	26	23	20	20	22	19						20	20	20	48.6	48.6
														PLAA	24.2268	24.0044	23.8657	23.8501	23.9895	23.8552	23.6744	23.7971	24.2268	24.0044	23.8657	23.8501	23.9895	23.8552	23.6744	23.7971	0	4	6	8	6	4	7	4	6						12	12	12	17.6	17.6
														RUVBL1	27.102	27.0981	27.1613	27.111	26.9428	27.157	27.2344	27.0685	27.102	27.0981	27.1613	27.111	26.9428	27.157	27.2344	27.0685	0	18	21	25	23	26	27	24	23						19	19	19	46.3	46.3
														NUDC	23.5768	24.2207	23.7412	24.4119	24.2094	24.0188	23.9578	24.0329	23.5768	24.2207	23.7412	24.4119	24.2094	24.0188	23.9578	24.0329	0	2	3	2	5	5	7	7	6						9	9	9	31.7	31.7
														VDAC3	27.0647	27.098	26.9953	27.3517	28.3402	28.1379	27.8564	27.4742	27.0647	27.098	26.9953	27.3517	28.3402	28.1379	27.8564	27.4742	0	16	18	17	18	23	24	23	20						13	13	13	53.4	53.4
														SLC5A6	24.3866	24.4832	24.2491	24.421	25.1298	25.1121	24.9967	24.3624	24.3866	24.4832	24.2491	24.421	25.1298	25.1121	24.9967	24.3624	0	3	4	3	6	8	8	6	5						7	7	7	13.9	13.9
														DRG1	25.2452	25.1663	25.1009	25.2571	25.5312	25.7188	25.5362	25.5266	25.2452	25.1663	25.1009	25.2571	25.5312	25.7188	25.5362	25.5266	0	14	11	11	13	14	13	13	16						13	13	12	41.1	41.1
														NCKAP1	25.4279	25.2321	25.2969	25.2947	25.0957	25.0526	24.9879	25.3013	25.4279	25.2321	25.2969	25.2947	25.0957	25.0526	24.9879	25.3013	0	15	16	15	17	14	14	14	14						19	19	19	16	16
														ACAA1	27.6027	27.7644	27.436	27.8998	26.668	26.6043	26.5252	25.9847	27.6027	27.7644	27.436	27.8998	26.668	26.6043	26.5252	25.9847	0	14	21	17	21	16	15	15	12				+	YG_WT	11	11	11	36.3	36.3
														DIS3	27.2995	27.3468	27.3005	27.1468	27.1868	27.1134	27.1411	27.1673	27.2995	27.3468	27.3005	27.1468	27.1868	27.1134	27.1411	27.1673	0	33	33	27	31	36	36	35	29						23	23	23	29.5	29.5
														RCL1	23.3609	23.5343	23.6934	23.6423	23.6608	23.5182	23.5645	23.2873	23.3609	23.5343	23.6934	23.6423	23.6608	23.5182	23.5645	23.2873	0	3	3	3	4	4	4	4	3						3	3	3	9.4	9.4
														DDX52	21.8858	21.8537	22.0964	21.877	21.9375	22.4069	22.1081	22.2692	21.8858	21.8537	22.0964	21.877	21.9375	22.4069	22.1081	22.2692	0	4	3	4	3	2	3	3	3						6	6	6	12.9	12.9
														POLDIP2	20.0823	21.8467	21.459	21.6019	21.4744	21.0805	21.4777	21.1869	NaN	NaN	NaN	NaN	21.4744	NaN	21.4777	21.1869	4	2	0	1	1	4	1	2	1						3	3	3	9.2	9.2
														WBP11	22.369	22.8834	22.7348	23.1493	20.7327	22.4908	22.9373	23.0479	22.369	22.8834	22.7348	23.1493	NaN	22.4908	22.9373	23.0479	0	2	5	4	6	1	4	3	6						8	8	8	12.5	12.5
														NOP58	24.8702	24.9345	24.9073	25.1678	24.8625	25.0719	24.9709	25.0201	24.8702	24.9345	24.9073	25.1678	24.8625	25.0719	24.9709	25.0201	0	10	10	10	13	13	15	10	9						11	11	11	27.2	27.2
														SCP2	27.7066	27.807	27.4342	28.1808	26.8469	26.8223	26.4639	25.9999	27.7066	27.807	27.4342	28.1808	26.8469	26.8223	26.4639	25.9999	0	29	32	26	40	24	28	24	18				+	YG_WT	24	24	24	48.8	48.8
														LSM2	20.3842	22.962	20.8849	22.5063	21.4833	22.424	22.4331	21.6603	NaN	22.962	NaN	22.5063	NaN	22.424	22.4331	21.6603	2	1	2	0	3	1	2	2	2						3	3	3	40	40
														LUC7L2	26.066	25.9659	25.9017	26.1744	26.5757	26.7998	26.5889	26.508	26.066	25.9659	25.9017	26.1744	26.5757	26.7998	26.5889	26.508	0	10	12	11	13	14	15	12	14						11	11	7	28.1	28.1
														STRAP	26.5396	26.5642	26.4603	26.6523	26.5107	26.6641	26.6125	26.5026	26.5396	26.5642	26.4603	26.6523	26.5107	26.6641	26.6125	26.5026	0	13	16	15	16	17	19	19	18						16	16	16	58.3	58.3
														RTCB	26.4565	26.2071	26.3072	26.1724	26.2772	26.1731	26.2146	26.2679	26.4565	26.2071	26.3072	26.1724	26.2772	26.1731	26.2146	26.2679	0	12	15	12	21	16	16	17	15						18	18	18	42	42
														RFX1	26.4701	26.4955	26.197	26.5624	25.413	25.2727	25.2987	24.7312	26.4701	26.4955	26.197	26.5624	25.413	25.2727	25.2987	24.7312	0	15	19	16	20	11	11	12	8				+	YG_WT	15	15	12	19.1	19.1
														NOC2L	26.2042	26.2807	26.1649	26.2568	26.0558	25.9727	26.1147	26.0017	26.2042	26.2807	26.1649	26.2568	26.0558	25.9727	26.1147	26.0017	0	17	21	19	23	21	17	21	19						14	14	14	17.6	17.6
														RPL36	23.1678	23.1771	23.0167	23.5199	23.7647	23.4868	23.355	23.1297	23.1678	23.1771	23.0167	23.5199	23.7647	23.4868	23.355	23.1297	0	2	4	3	4	5	5	6	5						3	3	3	28.6	28.6
														SAMHD1	24.1436	24.4721	23.3568	24.0763	24.0755	23.8669	24.044	24.1605	24.1436	24.4721	23.3568	24.0763	24.0755	23.8669	24.044	24.1605	0	8	3	4	5	6	3	5	4						8	8	8	15	15
														HBS1L	23.1685	23.3275	23.4742	22.8926	23.2513	23.3069	23.3137	23.4473	23.1685	23.3275	23.4742	22.8926	23.2513	23.3069	23.3137	23.4473	0	5	7	5	3	4	6	5	8						9	9	9	17.1	17.1
														ATP6V0A2	20.4093	22.0534	20.9499	21.7969	21.717	22.2145	22.04	22.1026	NaN	NaN	NaN	21.7969	NaN	22.2145	22.04	22.1026	3	2	0	1	2	1	2	3	2						5	4	4	6.2	5.3
														TLN1	28.6151	28.5661	28.6756	28.5127	28.5487	28.3592	28.4143	28.5968	28.6151	28.5661	28.6756	28.5127	28.5487	28.3592	28.4143	28.5968	0	75	66	76	81	78	65	62	76						71	71	71	34.9	34.9
														VPRBP	22.0879	22.2772	22.3394	21.2513	22.0444	21.4513	21.9638	21.9243	22.0879	22.2772	22.3394	NaN	22.0444	21.4513	21.9638	21.9243	1	4	3	3	1	3	2	4	5						9	9	9	5.9	5.9
														RBM19	21.7066	21.6759	22.0205	21.6868	20.9855	21.5611	21.9193	21.709	21.7066	NaN	22.0205	21.6868	NaN	21.5611	21.9193	21.709	1	2	1	2	3	1	2	3	3						4	4	4	4.5	4.5
														USP15	23.5086	23.4122	23.2704	23.3328	23.2651	23.1307	23.1017	23.1943	23.5086	23.4122	23.2704	23.3328	23.2651	23.1307	23.1017	23.1943	0	7	7	6	5	6	6	7	6						9	9	8	10.7	10.7
														TELO2	22.1174	22.0967	21.9529	22.1905	22.1786	22.1817	21.9393	21.7851	22.1174	22.0967	21.9529	22.1905	22.1786	22.1817	21.9393	21.7851	0	4	3	5	3	4	5	3	4						9	9	9	9.9	9.9
														LAS1L	24.918	25.0477	24.9558	25.0163	24.8756	24.7472	24.5658	24.925	24.918	25.0477	24.9558	25.0163	24.8756	24.7472	24.5658	24.925	0	13	16	15	13	14	7	10	11						14	14	14	20.2	20.2
														AFG3L2	20.6285	22.2809	21.0846	22.2625	22.4319	22.3234	19.8897	22.1173	NaN	22.2809	NaN	22.2625	22.4319	22.3234	NaN	22.1173	2	0	4	2	3	4	4	1	5						8	8	8	9.5	9.5
														SAMM50	23.011	23.1036	23.1818	22.7214	23.176	23.2053	21.232	23.0874	23.011	23.1036	23.1818	22.7214	23.176	23.2053	NaN	23.0874	0	3	4	4	3	3	3	1	2						5	5	5	11.7	11.7
														PPME1	21.8381	21.0933	21.5212	20.0822	22.1282	21.7287	21.7643	20.2902	21.8381	NaN	NaN	NaN	22.1282	21.7287	21.7643	NaN	3	2	1	0	1	2	2	1	2						4	4	4	9.8	9.8
														YTHDF2	24.1824	24.1946	24.1165	23.9939	24.2016	24.2263	24.1204	24.2313	24.1824	24.1946	24.1165	23.9939	24.2016	24.2263	24.1204	24.2313	0	5	4	5	4	5	6	6	6						7	7	5	13.3	13.3
														PAXBP1	20.9561	21.34	20.5649	20.1096	21.1835	20.5524	20.5967	20.3934	20.9561	NaN	20.5649	NaN	NaN	20.5524	20.5967	20.3934	2	2	1	3	1	1	2	2	2						3	3	3	3.4	3.4
														SUPT16H	28.2959	28.2847	28.3664	28.3463	27.907	28.036	28.0172	28.1118	28.2959	28.2847	28.3664	28.3463	27.907	28.036	28.0172	28.1118	0	51	59	58	57	41	49	57	50						40	40	40	42.2	42.2
														UTP18	23.2604	23.2477	23.2544	23.422	23.4448	23.4288	23.4496	23.525	23.2604	23.2477	23.2544	23.422	23.4448	23.4288	23.4496	23.525	0	5	7	5	7	5	5	7	6						9	9	9	16.5	16.5
														UCHL5	22.8759	22.6636	22.4997	22.5944	22.6255	22.5062	22.5635	22.5115	22.8759	22.6636	22.4997	22.5944	22.6255	22.5062	22.5635	22.5115	0	3	4	3	5	2	4	3	2						8	8	8	25.2	25.2
														TNPO3	23.3456	23.6369	23.5841	23.318	23.7301	23.5355	23.3948	23.4364	23.3456	23.6369	23.5841	23.318	23.7301	23.5355	23.3948	23.4364	0	4	4	7	5	6	8	4	5						10	10	10	12	12
														SRPRB	24.7517	24.5035	24.6063	24.4547	24.8509	24.6035	24.5543	24.4912	24.7517	24.5035	24.6063	24.4547	24.8509	24.6035	24.5543	24.4912	0	7	6	6	7	9	8	7	10						11	11	11	45.8	45.8
														GMPPB	21.7858	21.8692	20.4998	21.7299	22.1103	21.0162	21.6693	21.6946	21.7858	21.8692	NaN	NaN	22.1103	NaN	21.6693	21.6946	2	1	2	1	1	3	0	2	2						2	2	2	5.8	5.8
														GTF3C3	23.3651	23.4706	23.2131	23.2164	23.2843	23.058	23.2174	23.482	23.3651	23.4706	23.2131	23.2164	23.2843	23.058	23.2174	23.482	0	8	9	9	6	9	5	6	6						9	9	9	11.6	11.6
														SNX5	20.498	22.0808	22.1405	22.1672	22.2872	22.3709	22.5358	22.7791	NaN	22.0808	22.1405	22.1672	22.2872	22.3709	22.5358	22.7791	1	1	4	2	3	4	3	5	4						6	6	6	16.8	16.8
														ACOX1	26.5289	26.7339	26.4105	26.8926	25.9502	25.5883	25.4523	24.4746	26.5289	26.7339	26.4105	26.8926	25.9502	25.5883	25.4523	24.4746	0	16	18	14	20	10	13	13	5				+	YG_WT	16	16	16	35.3	35.3
														PSAT1	27.7643	27.5544	27.4606	27.6674	27.5568	27.7236	27.5549	27.6602	27.7643	27.5544	27.4606	27.6674	27.5568	27.7236	27.5549	27.6602	0	26	27	28	32	28	27	30	24						15	15	15	42.4	42.4
														PAFAH2	25.9536	25.8325	25.6292	26.0511	24.9133	24.5941	24.7043	23.7204	25.9536	25.8325	25.6292	26.0511	24.9133	24.5941	24.7043	23.7204	0	18	19	16	20	13	10	7	4				+	YG_WT	14	14	14	39.3	39.3
														COPG1	26.7033	26.7464	26.7179	26.6439	26.5912	26.5192	26.5935	26.6752	26.7033	26.7464	26.7179	26.6439	26.5912	26.5192	26.5935	26.6752	0	22	23	24	25	24	26	31	23						23	23	20	31.9	31.9
														SPRYD7	24.0531	24.5293	24.256	24.381	23.1128	23.5132	22.977	21.4509	24.0531	24.5293	24.256	24.381	23.1128	23.5132	22.977	NaN	0	8	10	8	9	2	4	4	1				+	YG_WT	4	4	4	24	24
														CFAP20	20.7557	22.3731	21.9802	21.2859	22.418	22.3155	22.1957	21.8224	NaN	NaN	21.9802	NaN	22.418	22.3155	22.1957	21.8224	3	1	1	2	1	2	2	2	2						2	2	2	11.9	11.9
														ACOT8	29.0408	28.9852	28.8323	29.0496	27.679	27.5091	27.3946	26.957	29.0408	28.9852	28.8323	29.0496	27.679	27.5091	27.3946	26.957	0	23	30	22	24	17	15	17	15				+	YG_WT	11	11	11	44.5	44.5
														MTCH2	25.0601	25.0565	24.9187	24.5524	26.4043	25.9149	25.5041	25.2796	25.0601	25.0565	24.9187	24.5524	26.4043	25.9149	25.5041	25.2796	0	6	8	7	8	12	12	14	9						10	10	2	34.7	34.7
														MAD1L1	22.4612	22.5659	22.8308	22.8383	22.6254	22.6875	22.5357	20.9958	22.4612	22.5659	22.8308	22.8383	22.6254	22.6875	22.5357	NaN	0	3	2	4	5	3	3	3	2						6	6	6	9.6	9.6
														DYNC1LI1	23.2529	22.9756	23.2319	22.9704	23.1002	23.0819	23.0223	23.1258	23.2529	22.9756	23.2319	22.9704	23.1002	23.0819	23.0223	23.1258	0	3	3	3	3	4	3	3	3						4	4	4	9.6	9.6
														FNTB;CHURC1-FNTB	24.0967	24.0783	23.9886	24.3134	23.3878	20.6551	23.1837	22.8201	24.0967	24.0783	23.9886	24.3134	23.3878	NaN	23.1837	22.8201	0	6	6	6	5	3	1	2	2				+	YG_WT	6	6	6	12.6	12.6
														SLC30A1	25.5283	25.9095	25.6409	25.6787	26.4349	26.3772	26.1453	25.6344	25.5283	25.9095	25.6409	25.6787	26.4349	26.3772	26.1453	25.6344	0	7	9	8	10	16	11	14	9						12	12	12	25.8	25.8
														DDX49	21.2297	21.4825	21.3397	21.26	21.2085	21.3114	21.5234	21.1265	NaN	21.4825	21.3397	21.26	21.2085	21.3114	NaN	21.1265	1	1	3	3	3	3	3	1	1						3	3	3	7.2	7.2
														SEC23IP	23.7306	23.6775	24.0042	23.9817	23.9841	23.8508	23.8383	23.956	23.7306	23.6775	24.0042	23.9817	23.9841	23.8508	23.8383	23.956	0	7	8	9	8	5	6	6	7						12	12	12	12.8	12.8
														CROT	26.0034	26.2196	25.7425	26.2016	24.4902	23.984	23.9892	22.4244	26.0034	26.2196	25.7425	26.2016	24.4902	23.984	23.9892	22.4244	0	13	23	13	18	7	5	5	3				+	YG_WT	17	17	17	35	35
														ACIN1	26.4566	26.4222	26.5321	26.4045	26.3231	26.2743	26.312	26.4376	26.4566	26.4222	26.5321	26.4045	26.3231	26.2743	26.312	26.4376	0	14	13	16	15	17	19	17	18						18	18	18	16.1	16.1
[truncated: 139 more columns]

## Sheet: Supp Data 2_Site ID info
Comments
This tab contains details on all sites that were identified from the OBH method using a dual labelling strategy
The summary columns contains all the sites that were identified following the methods outlined below
Method
1. Obtain full dataset from MaxQuant
2. Filter by those which are significantly enriched
3. Delete those which are negatively enriched
4. Delete all protein groups with no carbamidomethyl identified
5. Find Swisspalm data on all major protein IDs
6. Compare carbamidomethyl sites with swisspalm sets
7. Compare carbamidomethyl sites with NEM sites
8. Peptide sequences are shown in additional tabs
Summary								ZDHHC20 in HEK293T																																		ZDHHC20 in HEK293T peptides
zDHHC	Exp	Gene names	Majority protein IDs	Carbamidomethyl (C) site positions	Reported in Swiss Palm?	NEM Sites		Gene names	WT LFQ intensity 1	WT LFQ intensity 2	WT LFQ intensity 3	WT LFQ intensity 4	YG LFQ intensity 5	YG LFQ intensity 6	YG LFQ intensity 7	YG LFQ intensity 8	Reverse	Potential contaminant	R Count	K Count	Length	Mass	PEP	Score	Intensity	MS/MS Count	Sequence	Proteins	Leading razor protein	Protein names	id	Mod. peptide IDs	Evidence IDs	MS/MS IDs	Best MS/MS	Carbamidomethyl (C) site IDs	NEM site IDs	Oxidation (M) site IDs	Protein group IDs	in lost		Gene names	WT LFQ intensity 1	WT LFQ intensity 2	WT LFQ intensity 3	WT LFQ intensity 4	YG LFQ intensity 5	YG LFQ intensity 6	YG LFQ intensity 7
zDHHC20	D20 HEK 8 hrs	ABHD17B	Q5VST6	210	ALL YES	81		ABHD17B	NaN	NaN	20.3116	NaN	21.3844	NaN	21.371	NaN			0	1	12	1432.63	0.00089154	58.699	13202000	3	TYCFDAFPNIDK	Q5VST6	Q5VST6	Alpha/beta hydrolase domain-containing protein 17B	24374	25960	169941;169942;169943	172489;172490;172491	172490	481			2477	ABHD17B		ABHD17B	NaN	NaN	20.3116	NaN	21.3844	NaN	21.371
zDHHC20	D20 HEK 8 hrs	AIG1	Q5THU2;Q5T2H3;A0A2R8YCJ8;Q9NVV5	6	NO	0		AIG1	NaN	NaN	20.0338	20.6872	24.59	24.2293	23.6965	23.2973			1	0	9	997.574	0.00025015	110.61	132110000	13	ALVPCQVLR	Q5THU2;Q5T2H3;A0A2R8YCJ8;Q9NVV5	Q5THU2	Androgen-induced gene 1 protein	1635	1730	11530;11531;11532;11533;11534;11535;11536;11537;11538;11539;11540;11541;11542	11724;11725;11726;11727;11728;11729;11730;11731;11732;11733;11734;11735;11736	11727	49			345	AIG1		AIG1	NaN	NaN	20.0338	20.6872	24.59	24.2293	23.6965
zDHHC20	D20 HEK 8 hrs	ALG3	H7C0X4;Q92685;C9J7S5	20	NO	20		AIG1	NaN	NaN	NaN	NaN	22.1875	20.6304	NaN	19.7282			1	0	10	1128.61	0.00023295	88.942	14550000	7	MALVPCQVLR	Q5THU2;Q5T2H3;A0A2R8YCJ8;Q9NVV5	Q5THU2	Androgen-induced gene 1 protein	16941	17859	117088;117089;117090;117091;117092;117093;117094	118868;118869;118870;118871;118872;118873;118874	118868	49			345	AIG1		AIG1	NaN	NaN	NaN	NaN	22.1875	20.6304	NaN
zDHHC20	D20 HEK 8 hrs	ALG6	Q9Y672;A2A2G4	431	NO	0		ALG3	NaN	NaN	NaN	NaN	22.4588	22.0184	22.0892	21.377			0	1	12	1120.52	2.1532e-11	129.38	19869000	4	SGSAAQAEGLCK	H7C0X4;Q92685;F8WF93;H7BZZ2;F8WE30	H7C0X4	Dol-P-Man:Man(5)GlcNAc(2)-PP-Dol alpha-1,3-mannosyltransferase	20904	22308;22309	145726;145727;145728;145729	147896;147897;147898;147899	147897	144	364		1012	ALG3		ALG3	NaN	NaN	NaN	NaN	22.4588	22.0184	22.0892
zDHHC20	D20 HEK 8 hrs	ATP2A2	P16615;H7C5W9	364;447;471;635	NO	364;377;447;471;498;560;635;669;997		ALG6	NaN	NaN	NaN	NaN	20.4803	NaN	NaN	NaN			1	0	10	1245.62	0.014141	41.876	2913900	1	YLPCFTFLSR	Q9Y672;A2A2G4	Q9Y672	Dolichyl pyrophosphate Man9GlcNAc2 alpha-1,3-glucosyltransferase	27634	29412	193721	196667	196667	60			419	ALG6		ALG6	NaN	NaN	NaN	NaN	20.4803	NaN	NaN
zDHHC20	D20 HEK 8 hrs	AUP1	Q9Y679	70	NO	70		ATP2A2	22.5531	22.5107	23.198	23.3294	25.6545	25.4412	25.0505	24.838			0	1	9	918.459	0.00019502	107.01	219860000	18	ANACNSVIK	P16615;H7C5W9	P16615	Sarcoplasmic/endoplasmic reticulum calcium ATPase 2	1724	1838;1839	12242;12243;12244;12245;12246;12247;12248;12249;12250;12251;12252;12253;12254;12255;12256;12257;12258;12259	12436;12437;12438;12439;12440;12441;12442;12443;12444;12445;12446;12447;12448;12449;12450;12451;12452;12453	12442	269	778		1618	ATP2A2		ATP2A2	22.5531	22.5107	23.198	23.3294	25.6545	25.4412	25.0505
zDHHC20	D20 HEK 8 hrs	CD151	E9PMR4;P48509;K4DIA7;E9PRJ3	11;15;184;185;192	ALL YES	184;185;192		AUP1	21.0158	20.8389	21.0131	20.3806	23.1176	22.1794	21.6926	21.3819			1	0	11	1132.61	2.9079e-05	101.64	57091000	20	TMCAVLGLVAR	Q9Y679	Q9Y679	Ancient ubiquitous protein 1	23620	25159;25160;25161;25162	164740;164741;164742;164743;164744;164745;164746;164747;164748;164749;164750;164751;164752;164753;164754;164755;164756;164757;164758;164759;164760;164761	167200;167201;167202;167203;167204;167205;167206;167207;167208;167209;167210;167211;167212;167213;167214;167215;167216;167217;167218;167219;167220;167221	167212	577	1923	1493	3463	AUP1		AUP1	21.0158	20.8389	21.0131	20.3806	23.1176	22.1794	21.6926
zDHHC20	D20 HEK 8 hrs	CDKAL1	Q5VV42	138;556	NO	138		CD151	NaN	NaN	NaN	NaN	22.7275	22.7364	22.2056	21.785			0	1	9	924.441	0.00063866	101.28	25622000	4	TTCGTVCLK	E9PMR4;P48509;K4DIA7;E9PRJ3;E9PJC8;E9PLZ6;K4DIB7;E9PP93;E9PK37;E9PSA1;E9PJE8	E9PMR4	Tetraspanin;CD151 antigen	24019	25588	167429;167430;167431;167432	169891;169892;169893;169894	169892	110;111			775	CD151		CD151	NaN	NaN	NaN	NaN	22.7275	22.7364	22.2056
zDHHC20	D20 HEK 8 hrs	CERS6	Q6ZMG9	236	NO	133;236		CD151	23.9398	24.4016	23.3069	24.4011	25.7457	25.5968	25.5398	24.9324			1	0	9	945.507	4.1661e-06	160.91	445390000	34	TVVALCGQR	E9PMR4;P48509;K4DIA7;E9PRJ3	E9PMR4	Tetraspanin;CD151 antigen	24332	25914;25915	169696;169697;169698;169699;169700;169701;169702;169703;169704;169705;169706;169707;169708;169709;169710;169711;169712;169713;169714;169715;169716;169717;169718;169719;169720;169721;169722;169723;169724;169725;169726;169727;169728;169729	172243;172244;172245;172246;172247;172248;172249;172250;172251;172252;172253;172254;172255;172256;172257;172258;172259;172260;172261;172262;172263;172264;172265;172266;172267;172268;172269;172270;172271;172272;172273;172274;172275;172276	172248	112	288		775	CD151		CD151	23.9398	24.4016	23.3069	24.4011	25.7457	25.5968	25.5398
zDHHC20	D20 HEK 8 hrs	CKAP4	Q07065	100	YES	0		CD151	21.9951	22.2784	22.0842	22.376	24.4101	24.2665	24.2176	23.3192			0	1	8	849.372	0.0032854	81.297	108240000	15	VVPDSCCK	E9PMR4;P48509;K4DIA7;E9PRJ3	E9PMR4	Tetraspanin;CD151 antigen	26615	28356;28357	186728;186729;186730;186731;186732;186733;186734;186735;186736;186737;186738;186739;186740;186741;186742	189527;189528;189529;189530;189531;189532;189533;189534;189535;189536;189537;189538;189539;189540;189541;189542;189543	189537	113;114	289;290		775	CD151		CD151	21.9951	22.2784	22.0842	22.376	24.4101	24.2665	24.2176
zDHHC20	D20 HEK 8 hrs	COMT	P21964;E7EMS6;E7EUU8	145;207	NO	119;145;207;223;238;241		CDKAL1	NaN	NaN	NaN	NaN	NaN	21.7257	22.1585	NaN			1	0	13	1350.74	2.9529e-07	80.239	16885000	2	IVLAGCVPQAQPR	Q5VV42	Q5VV42	Threonylcarbamoyladenosine tRNA methylthiotransferase	12427	13126;13127	85747;85748;85749	86998;86999;87000	86998	482	1526		2483	CDKAL1		CDKAL1	NaN	NaN	NaN	NaN	NaN	21.7257	22.1585
zDHHC20	D20 HEK 8 hrs	CTDNEP1	I3L4B2;O95476;I3L0X6;I3L1D9;I3L3K5;I3L4W0	6	NO	0		CDKAL1	NaN	NaN	NaN	NaN	18.8536	NaN	NaN	NaN			1	0	8	954.471	0.0067516	68.422	943630	1	LHQDCALR	Q5VV42	Q5VV42	Threonylcarbamoyladenosine tRNA methylthiotransferase	14419	15199	98816	100341	100341	483			2483	CDKAL1		CDKAL1	NaN	NaN	NaN	NaN	18.8536	NaN	NaN
zDHHC20	D20 HEK 8 hrs	DAGLB	E7ET49;Q8NCG7	263;569;570	ALL YES	0		CERS6	NaN	NaN	NaN	NaN	NaN	22.3969	22.656	21.094			0	1	20	2038.08	7.7506e-09	69.737	38389000	5	VGTLVLCLHDSADALLEAAK	Q6ZMG9	Q6ZMG9	Ceramide synthase 6	25182	26834;26835	176092;176093;176094;176095;176096	178844;178845;178846;178847;178848	178845	495	1552		2561	CERS6		CERS6	NaN	NaN	NaN	NaN	NaN	22.3969	22.656
zDHHC20	D20 HEK 8 hrs	DNAJC25	Q9H1X3	50	NO	50		CKAP4	23.7795	24.0763	23.5889	23.8547	27.3121	27.1519	26.8363	26.4811			1	0	24	2031.88	6.3384e-37	129.05	663580000	8	SSSSSSASAAAAAAAASSSASCSR	Q07065	Q07065	Cytoskeleton-associated protein 4	22065	23529	153734;153735;153736;153737;153738;153739;153740;153741	155966;155967;155968;155969;155970;155971;155972;155973	155969	438			2170	CKAP4		CKAP4	23.7795	24.0763	23.5889	23.8547	27.3121	27.1519	26.8363
zDHHC20	D20 HEK 8 hrs	EI24	O14681;E9PL33;E9PM05;E9PS58;E9PK61	24	NO	0		COMT	NaN	NaN	NaN	NaN	25.3359	25.175	25.3661	22.2575			1	0	16	1769.93	3.4961e-08	111.63	209290000	14	LITIEINPDCAAITQR	P21964;E7EMS6;E7EUU8;F8WBW9	P21964	Catechol O-methyltransferase	14619	15408;15409	100214;100215;100216;100217;100218;100219;100220;100221;100222;100223;100224;100225;100226;100227	101744;101745;101746;101747;101748;101749;101750;101751;101752;101753;101754;101755;101756;101757	101757	281	834		1653	COMT		COMT	NaN	NaN	NaN	NaN	25.3359	25.175	25.3661
zDHHC20	D20 HEK 8 hrs	ERGIC3	H0Y5K5;Q9Y282;H0Y621;A0A1W2PPS8	181	NO	181;198		COMT	NaN	20.6083	20.6051	21.7973	24.2512	25.4031	25.322	23.2826			1	0	15	1746.92	6.2501e-08	111.63	266260000	17	YLPDTLLLEECGLLR	P21964;E7EMS6	P21964	Catechol O-methyltransferase	27636	29414;29415	193731;193732;193733;193734;193735;193736;193737;193738;193739;193740;193741;193742;193743;193744;193745;193746;193747	196677;196678;196679;196680;196681;196682;196683;196684;196685;196686;196687;196688;196689;196690;196691;196692;196693	196684	282	835		1653	COMT		COMT	NaN	20.6083	20.6051	21.7973	24.2512	25.4031	25.322
zDHHC20	D20 HEK 8 hrs	ERMP1	Q7Z2K6;E7ER77	43	NO	43		CTDNEP1	NaN	NaN	NaN	NaN	21.774	21.8103	21.0372	NaN			1	0	8	902.501	0.0010664	131.04	19037000	6	TQCLLGLR	I3L4B2;O95476;I3L0X6;I3L4W0	I3L4B2	CTD nuclear envelope phosphatase 1	23805	25363	166043;166044;166045;166046;166047;166048	168505;168506;168507;168508;168509;168510	168508	147			1035	CTDNEP1		CTDNEP1	NaN	NaN	NaN	NaN	21.774	21.8103	21.0372
zDHHC20	D20 HEK 8 hrs	HSDL1	Q3SXM5;H3BT52	265	NO	42;328		DAGLB	NaN	NaN	NaN	NaN	NaN	NaN	19.6239	NaN			0	1	12	1243.51	0.012665	41.399	2372300	1	FGCCSAAHYSAK	E7ET49;Q8NCG7	E7ET49	Sn1-specific diacylglycerol lipase beta	7452	7879	51883	52650	52650	99;100			714	DAGLB		DAGLB	NaN	NaN	NaN	NaN	NaN	NaN	19.6239
zDHHC20	D20 HEK 8 hrs	M6PR	P20645;F5GX30	145	NO	32;145		DAGLB	NaN	NaN	NaN	NaN	NaN	NaN	20.6808	NaN			1	0	8	872.454	0.03292	42.869	4935700	1	NPLTGLCR	E7ET49;Q8NCG7	E7ET49	Sn1-specific diacylglycerol lipase beta	18534	19828	129778	131845	131845	101			714	DAGLB		DAGLB	NaN	NaN	NaN	NaN	NaN	NaN	20.6808
zDHHC20	D20 HEK 8 hrs	METTL7B	A0A087WZT2;Q6UX53	202;203	NO	202;203		DNAJC25;hCG_1994888	NaN	NaN	NaN	NaN	24.0503	23.7908	24.0611	22.8539			1	0	10	1139.53	4.5601e-05	103.55	76031000	13	DCYEVLGVSR	Q9H1X3;F2Z3D1;J3QR79;A0A024R161	Q9H1X3	DnaJ homolog subfamily C member 25;Guanine nucleotide-binding protein subunit gamma	3146	3342;3343	22555;22556;22557;22558;22559;22560;22561;22562;22563;22564;22565;22566;22567;22568;22569;22570	23017;23018;23019;23020;23021;23022;23023;23024;23025;23026;23027;23028;23029;23030;23031;23032	23021	544	1788		3091	DNAJC25		EI24	NaN	NaN	NaN	NaN	NaN	20.5896	NaN
zDHHC20	D20 HEK 8 hrs	PLP2	Q04941	12;16	ALL YES	0		EI24	NaN	NaN	NaN	NaN	NaN	20.5896	NaN	NaN			0	2	14	1519.81	0.014215	44.188	4113100	1	GIKDSIWGICTISK	O14681;E9PL33;E9PM05;E9PS58;E9PK61	O14681	Etoposide-induced protein 2.4 homolog	8988	9497	62508	63390	63390	168			1186	EI24		ERGIC3	20.6898	NaN	NaN	20.6567	22.9511	22.9365	23.7535
zDHHC20	D20 HEK 8 hrs	PLSCR1	C9J7K9;O15162;H7C5I5;C9J9P4;C9J0H3;C9JE06	148, 149, 234, 237, 239, 240, 254	148, 149 YES	247		ERGIC3	20.6898	NaN	NaN	20.6567	22.9511	22.9365	23.7535	22.2545			1	0	9	1074.48	0.00013187	116.37	49860000	11	NPDTIEQCR	H0Y5K5;Q9Y282;H0Y621;A0A1W2PPS8	H0Y5K5	Endoplasmic reticulum-Golgi intermediate compartment protein 3	18517	19810;19811	129649;129650;129651;129652;129653;129654;129655;129656;129657;129658;129659;129660	131716;131717;131718;131719;131720;131721;131722;131723;131724;131725;131726;131727	131724	129	337		923	ERGIC3		ERMP1	NaN	NaN	NaN	NaN	22.2331	21.6812	21.7624
zDHHC20	D20 HEK 8 hrs	PLSCR3;TMEM256-PLSCR3	Q9NRY6;I3NI29;I3L3X5;I3L161	125;126	ALL YES	103		ERMP1	NaN	NaN	NaN	NaN	22.2331	21.6812	21.7624	21.1932			1	0	14	1344.61	0.00010306	70.977	16485000	4	AQEPLVDGCSGGGR	Q7Z2K6;E7ER77	Q7Z2K6	Endoplasmic reticulum metallopeptidase 1	1911	2031;2032	13677;13678;13679;13680;13681	14055;14056;14057;14058;14059	14058	498	1563		2590	ERMP1		HSDL1	NaN	NaN	NaN	NaN	23.2574	22.6825	22.2404
zDHHC20	D20 HEK 8 hrs	PRAF2	O60831;A6NP52;A6NM71	28	NO	28		HSDL1	NaN	NaN	NaN	NaN	23.2574	22.6825	22.2404	20.6439			0	1	9	1015.52	0.00010666	127.56	42018000	8	CSWLVPSPK	Q3SXM5	Q3SXM5	Inactive hydroxysteroid dehydrogenase-like protein 1	2904	3079	20780;20781;20782;20783;20784;20785;20786;20787	21203;21204;21205;21206;21207;21208;21209;21210	21205	478			2406	HSDL1		M6PR	NaN	NaN	NaN	NaN	19.6703	21.3594	21.0908
zDHHC20	D20 HEK 8 hrs	PTRH2	J3KQ48;Q9Y3E5	37;86;112	NO	87;112		M6PR	NaN	NaN	NaN	NaN	19.6703	21.3594	21.0908	20.0799			1	0	9	991.494	0.0018913	64.265	13460000	6	AVVMISCNR	P20645;F5GX30;H0YGE9;H0YGT2	P20645	Cation-dependent mannose-6-phosphate receptor	2574	2718;2719	18523;18524;18525;18526;18527;18528;18529	18930;18931;18932;18933;18934;18935;18936	18932	278	806		1645	M6PR		METTL7B	NaN	NaN	NaN	NaN	NaN	20.8331	NaN
zDHHC20	D20 HEK 8 hrs	REEP5	Q00765	18	NO	18		METTL7B	NaN	NaN	NaN	NaN	NaN	20.8331	NaN	19.0783			1	0	10	1073.47	0.011592	41.029	6003400	3	HIGDGCCLTR	A0A087WZT2;Q6UX53	A0A087WZT2	Methyltransferase-like protein 7B	10299	10887;10888	71266;71267;71268	72223;72224;72225	72224	17;18	40;41		97	METTL7B		PLP2	NaN	20.5457	NaN	20.9884	24.4145	24.5276	24.2657
zDHHC20	D20 HEK 8 hrs	RHBDD3	Q9Y3P4	202;208	NO	0		PLP2	NaN	20.5457	NaN	20.9884	24.4145	24.5276	24.2657	23.2961			1	0	15	1582.7	3.4279e-05	95.401	172880000	11	LSAPGCWAACTNFSR	Q04941	Q04941	Proteolipid protein 2	15954	16812	109554;109555;109556;109557;109558;109559;109560;109561;109562;109563;109564	111154;111155;111156;111157;111158;111159;111160;111161;111162;111163;111164	111158	436;437			2160	PLP2		PLSCR1	NaN	NaN	NaN	22.6483	24.3936	24.2322	NaN
zDHHC20	D20 HEK 8 hrs	RPL27A	E9PLL6;P46776;E9PJD9	70	NO	70		PLSCR1	NaN	NaN	NaN	22.6483	24.3936	24.2322	NaN	NaN			0	1	19	1972.84	0.00010495	50.088	56558000	3	ISGPCVVCSCCGDVDFEIK	C9J7K9;O15162;H7C5I5;C9J9P4;C9J0H3;C9JE06	C9J7K9	Phospholipid scramblase 1	12114	12793	83601;83602;83603	84841;84842;84843	84842	82;83;84;85			575	PLSCR1		PLSCR1	23.9717	24.2885	22.8637	24.2305	25.6217	25.5707	25.0715
zDHHC20	D20 HEK 8 hrs	RPL34	P49207	46	NO	49;83		PLSCR1	23.9717	24.2885	22.8637	24.2305	25.6217	25.5707	25.0715	24.7407			0	1	10	1076.52	1.0315e-05	114.28	254600000	23	SLDEQCVVGK	C9J7K9;O15162;H7C5I5;C9J9P4	C9J7K9	Phospholipid scramblase 1	21226	22644;22645	147863;147864;147865;147866;147867;147868;147869;147870;147871;147872;147873;147874;147875;147876;147877;147878;147879;147880;147881;147882;147883;147884;147885	150059;150060;150061;150062;150063;150064;150065;150066;150067;150068;150069;150070;150071;150072;150073;150074;150075;150076;150077;150078;150079;150080;150081	150068	86	226		575	PLSCR1		PLSCR1	22.434	22.671	22.1155	22.5938	23.9894	23.642	23.3529
zDHHC20	D20 HEK 8 hrs	RPL37A	P61513;G5E9R3;Q6P4E4;E9PEL3;C9J4Z3;M0R0A1;M0R2L6	39;42	NO	39;42		PLSCR1	22.434	22.671	22.1155	22.5938	23.9894	23.642	23.3529	23.1206			1	0	13	1492.6	3.2696e-18	164.97	132330000	8	VYFAAEDTDCCTR	C9J7K9;O15162;C9J0H3;C9JE06	C9J7K9	Phospholipid scramblase 1	26742	28494	187729;187730;187731;187732;187733;187734;187735;187736	190531;190532;190533;190534;190535;190536;190537;190538	190535	87;88			575	PLSCR1		PLSCR3;TMEM256-PLSCR3	NaN	NaN	NaN	NaN	22.1308	22.2228	22.0726
zDHHC20	D20 HEK 8 hrs	SFT2D3	Q587I9	67	NO	0		PLSCR3;TMEM256-PLSCR3	NaN	NaN	NaN	NaN	22.1308	22.2228	22.0726	NaN			1	0	19	1847.79	0.00024253	53.001	16270000	3	SGAGQPLGQAAEESNCCAR	Q9NRY6;I3NI29;I3L3X5	Q9NRY6	Phospholipid scramblase 3	20784	22181	144828;144829;144830	146996;146997;146998	146997	553;554			3196	PLSCR3;TMEM256-PLSCR3		PRAF2	NaN	20.4464	NaN	22.2475	25.1129	24.8306	24.93
zDHHC20	D20 HEK 8 hrs	SLC1A5	Q15758;M0QXM4	39	ALL YES	363		PRAF2	NaN	20.4464	NaN	22.2475	25.1129	24.8306	24.93	23.6966			1	0	11	1181.55	0.00011383	85.731	147070000	14	LAAPDPCDPQR	O60831;A6NP52	O60831	PRA1 family protein 2	13166	13887;13888	89912;89913;89914;89915;89916;89917;89918;89919;89920;89921;89922;89923;89924;89925	91194;91195;91196;91197;91198;91199;91200;91201;91202;91203;91204;91205;91206;91207	91200	187	507		1317	PRAF2		PTRH2	NaN	NaN	NaN	NaN	24.9012	24.5867	24.4605
zDHHC20	D20 HEK 8 hrs	SLC35B2	Q8TB61	73;80	ALL YES	0		PTRH2	NaN	NaN	NaN	NaN	24.9012	24.5867	24.4605	23.8416			0	1	9	1137.49	0.0069603	49.65	142360000	10	QWEYCGQPK	J3KQ48;Q9Y3E5	J3KQ48	Peptidyl-tRNA hydrolase 2, mitochondrial	20109	21465;21466	140578;140579;140580;140581;140582;140583;140584;140585;140586	142727;142728;142729;142730;142731;142732;142733;142734;142735;142736	142733	150	377		1056	PTRH2		PTRH2	NaN	NaN	NaN	NaN	24.2251	24.5235	24.6287
zDHHC20	D20 HEK 8 hrs	SLC38A2	Q96QD8	403	ALL YES	0		PTRH2	NaN	NaN	NaN	NaN	24.2251	24.5235	24.6287	23.2301			0	1	14	1404.68	2.8267e-24	156.69	192130000	19	VAAQCSHAAVSAYK	J3KQ48;Q9Y3E5	J3KQ48	Peptidyl-tRNA hydrolase 2, mitochondrial	24446	26037;26038	170462;170463;170464;170465;170466;170467;170468;170469;170470;170471;170472;170473;170474;170475;170476;170477;170478;170479;170480	173016;173017;173018;173019;173020;173021;173022;173023;173024;173025;173026;173027;173028;173029;173030;173031;173032;173033;173034	173022	151	378		1056	PTRH2		PTRH2	NaN	NaN	NaN	NaN	24.0899	24.1472	23.8974
zDHHC20	D20 HEK 8 hrs	SLC44A1	Q8WWI5	69	NO	69		PTRH2	NaN	NaN	NaN	NaN	24.0899	24.1472	23.8974	23.1155			0	1	8	893.45	0.007512	67.035	130380000	11	VCFGMLPK	J3KQ48;Q9Y3E5	J3KQ48	Peptidyl-tRNA hydrolase 2, mitochondrial	24659	26267;26268	172288;172289;172290;172291;172292;172293;172294;172295;172296;172297;172298	174981;174982;174983;174984;174985;174986;174987;174988;174989;174990;174991	174988	152		283	1056	PTRH2		REEP5	23.658	24.3518	23.9352	24.0293	25.8946	25.7606	25.248
zDHHC20	D20 HEK 8 hrs	SLC6A15	Q9H2J7;F8VSG1	91	NO	91		REEP5	23.658	24.3518	23.9352	24.0293	25.8946	25.7606	25.248	23.8719			0	1	9	1007.48	0.00030257	103.74	388460000	22	NCMTDLLAK	Q00765;B7Z332;B7Z510;H0Y8J8	Q00765	Receptor expression-enhancing protein 5;Receptor expression-enhancing protein	17735	18966;18967;18968	124040;124041;124042;124043;124044;124045;124046;124047;124048;124049;124050;124051;124052;124053;124054;124055;124056;124057;124058;124059;124060	126057;126058;126059;126060;126061;126062;126063;126064;126065;126066;126067;126068;126069;126070;126071;126072;126073;126074;126075;126076;126077;126078	126072	431	1326	1088	2127	REEP5		REEP5	NaN	NaN	NaN	NaN	NaN	NaN	19.6827
zDHHC20	D20 HEK 8 hrs	SLC7A1	P30825	628	NO	628		REEP5	NaN	NaN	NaN	NaN	NaN	NaN	19.6827	NaN			0	2	13	1448.74	0.0024916	40.066	2471200	1	NCMTDLLAKLEAK	Q00765;B7Z332;B7Z510;H0Y8J8	Q00765	Receptor expression-enhancing protein 5;Receptor expression-enhancing protein	17736	18969	124061	126079	126079	431			2127	REEP5		RHBDD3	NaN	NaN	NaN	NaN	21.1459	21.2012	NaN
zDHHC20	D20 HEK 8 hrs	SMIM11	P58511	24	NO	0		RHBDD3	NaN	NaN	NaN	NaN	21.1459	21.2012	NaN	19.6343			1	0	11	1256.69	6.2546e-07	118.26	11235000	4	LQVLQEGVLCR	Q9Y3P4	Q9Y3P4	Rhomboid domain-containing protein 3	15906	16763	109236;109237;109238;109239	110836;110837;110838;110839	110837	571			3423	RHBDD3		RHBDD3	NaN	NaN	NaN	NaN	21.5445	20.8545	21.0618
zDHHC20	D20 HEK 8 hrs	SQLE	Q14534;E7EVQ6	491	NO	491;558		RHBDD3	NaN	NaN	NaN	NaN	21.5445	20.8545	21.0618	20.1453			1	0	9	1015.53	0.0014141	75.109	19839000	4	TLAGCWPLR	Q9Y3P4	Q9Y3P4	Rhomboid domain-containing protein 3	23356	24880	162788;162789;162790;162791	165173;165174;165175;165176	165174	572			3423	RHBDD3		RPL27A	NaN	NaN	NaN	NaN	21.7754	21.9267	21.8693
zDHHC20	D20 HEK 8 hrs	SRSF3	P84103;A0A087X2D0	6	NO	6;10		RPL27A	NaN	NaN	NaN	NaN	21.7754	21.9267	21.8693	22.1605			0	1	12	1364.64	0.00016424	73.885	17853000	4	NQSFCPTVNLDK	E9PLL6;P46776;E9PJD9	E9PLL6	60S ribosomal protein L27a	18611	19907;19908	130308;130309;130310;130311	132384;132385;132386;132387	132386	108	285		769	RPL27A		RPL34	NaN	NaN	NaN	NaN	NaN	NaN	20.0562
zDHHC20	D20 HEK 8 hrs	SURF4	Q5T8U5;O15260;B7Z1G8	32	ALL YES	32		RPL34	NaN	NaN	NaN	NaN	NaN	NaN	20.0562	NaN			1	0	9	848.363	0.022738	44.395	2275800	1	SACGVCPGR	P49207	P49207	60S ribosomal protein L34	20253	21615	141341	143495	143495	350	1073		1881	RPL34		SFT2D3	NaN	NaN	NaN	NaN	23.8399	23.7863	23.6065
zDHHC20	D20 HEK 8 hrs	TAP1	Q03518;A0A140T9T7	239	NO	0		RPL37A;RPL37AP8	22.8815	24.1464	23.4541	23.4092	25.4121	25.3883	25.2719	24.8902			0	1	8	907.357	0.0066013	75.854	343240000	39	YTCSFCGK	P61513;G5E9R3;Q6P4E4;E9PEL3;C9J4Z3;M0R0A1;M0R2L6;A6NKH3	P61513	60S ribosomal protein L37a;Putative 60S ribosomal protein L37a-like protein	27938	29744;29745;29746	195994;195995;195996;195997;195998;195999;196000;196001;196002;196003;196004;196005;196006;196007;196008;196009;196010;196011;196012;196013;196014;196015;196016;196017;196018;196019;196020;196021;196022;196023;196024;196025;196026;196027;196028;196029;196030;196031;196032	198954;198955;198956;198957;198958;198959;198960;198961;198962;198963;198964;198965;198966;198967;198968;198969;198970;198971;198972;198973;198974;198975;198976;198977;198978;198979;198980;198981;198982;198983;198984;198985;198986;198987;198988;198989;198990;198991;198992	198975	398;399	1224;1225		2028	RPL37A		SLC1A5	NaN	NaN	NaN	NaN	NaN	NaN	24.5127
zDHHC20	D20 HEK 8 hrs	TAPT1	Q6NXT6	146	NO	0		SFT2D3	NaN	NaN	NaN	NaN	23.8399	23.7863	23.6065	22.6715			1	0	18	1729.87	6.582e-19	138.42	79349000	9	SPAESAAAGLTCLPSVTR	Q587I9	Q587I9	Vesicle transport protein SFT2C	21678	23130	151009;151010;151011;151012;151013;151014;151015;151016;151017	153224;153225;153226;153227;153228;153229;153230;153231;153232	153230	480			2422	SFT2D3		SLC35B2	NaN	NaN	NaN	NaN	23.641	23.4701	23.3013
zDHHC20	D20 HEK 8 hrs	THEM6	Q8WUY1	29;146	NO	104;146		SLC1A5	NaN	NaN	NaN	NaN	NaN	NaN	24.5127	NaN			1	0	32	2918.38	2.9152e-09	55.33	26713000	1	GLAAAEPTANGGLALASIEDQGAAAGGYCGSR	Q15758	Q15758	Neutral amino acid transporter B(0)	9096	9610	63287	64170	64170	473			2369	SLC1A5		SLC35B2	NaN	NaN	NaN	NaN	24.2199	23.8827	24.1247
zDHHC20	D20 HEK 8 hrs	TLCD1	Q96CP7	231	ALL YES	0		SLC35B2	NaN	NaN	NaN	NaN	23.641	23.4701	23.3013	22.6114			0	1	9	963.448	0.00069915	87.754	61040000	8	ACVFGNEPK	Q8TB61	Q8TB61	Adenosine 3-phospho 5-phosphosulfate transporter 1	347	369	2454;2455;2456;2457;2458;2459;2460;2461	2470;2471;2472;2473;2474;2475;2476;2477	2471	513			2752	SLC35B2		SLC38A2	22.9911	23.598	23.1386	22.8912	24.5264	24.0638	23.9231
zDHHC20	D20 HEK 8 hrs	TM2D2	Q9BX73;E5RIQ5	169	NO	142		SLC35B2	NaN	NaN	NaN	NaN	24.2199	23.8827	24.1247	21.6906			0	1	8	875.494	0.008004	66.138	118720000	9	GLCFPLVK	Q8TB61	Q8TB61	Adenosine 3-phospho 5-phosphosulfate transporter 1	9122	9637	63449;63450;63451;63452;63453;63454;63455;63456;63457	64332;64333;64334;64335;64336;64337;64338;64339;64340	64334	514			2752	SLC35B2		SLC44A1	NaN	NaN	NaN	NaN	22.1289	22.8484	22.4898
zDHHC20	D20 HEK 8 hrs	TMED1	Q13445;K7EIN4;K7EQ63	106	NO	106		SLC38A2	22.9911	23.598	23.1386	22.8912	24.5264	24.0638	23.9231	23.506			0	1	11	1144.59	5.8346e-12	157.78	223830000	8	SSVTHLLCASK	Q96QD8;F8VQW8	Q96QD8	Sodium-coupled neutral amino acid transporter 2	22094	23562	153951;153952;153953;153954;153955;153956;153957;153958	156183;156184;156185;156186;156187;156188;156189;156190	156187	529			2938	SLC38A2		SLC7A1	22.1105	23.3853	21.6375	23.5496	25.3274	25.5292	25.2479
zDHHC20	D20 HEK 8 hrs	TMEM161A	K7EPA3;Q9NX61;K7EQ34;U3KQT6;K7EQE7	25;33	NO	33		SLC44A1	NaN	NaN	NaN	NaN	22.1289	22.8484	22.4898	21.6017			0	1	15	1602.73	9.9593e-05	71.889	26958000	7	LVSGYDSYGNICGQK	Q8WWI5	Q8WWI5	Choline transporter-like protein 1	16662	17552;17553	114981;114982;114983;114984;114985;114986;114987	116758;116759;116760;116761;116762;116763;116764	116761	518	1637		2794	SLC44A1		SMIM11	NaN	NaN	NaN	NaN	23.4568	23.4757	23.1143
zDHHC20	D20 HEK 8 hrs	TMEM184C	Q9NVA4;A0A0C4DGC8	3;5	ALL YES	113		SLC6A15;SLC6A17	NaN	NaN	NaN	NaN	21.9602	22.0021	20.6059	20.2534			0	1	7	897.442	0.012278	72.021	22303000	8	FPYLCQK	Q9H2J7;F8VSG1;Q9H1V8	Q9H2J7	Sodium-dependent neutral amino acid transporter B(0)AT2;Sodium-dependent neutral amino acid transporter SLC6A17	7926	8385;8386	55086;55087;55088;55089;55090;55091;55092;55093	55896;55897;55898;55899;55900;55901;55902;55903	55898	545	1790		3095	SLC6A15		SQLE	NaN	NaN	NaN	NaN	22.43	22.121	21.7005
zDHHC20	D20 HEK 8 hrs	TMEM33	P57088;D6RAA6	232	NO	232		SLC7A1	22.1105	23.3853	21.6375	23.5496	25.3274	25.5292	25.2479	24.9641			0	1	10	1089.48	9.3699e-17	196.88	214180000	16	TPDGNLDQCK	P30825	P30825	High affinity cationic amino acid transporter 1	23725	25279;25280	165467;165468;165469;165470;165471;165472;165473;165474;165475;165476;165477;165478;165479;165480;165481;165482	167928;167929;167930;167931;167932;167933;167934;167935;167936;167937;167938;167939;167940;167941;167942;167943	167936	314	927		1740	SLC7A1		SRSF3	20.5274	21.4839	21.3474	22.6468	23.6474	25.3283	23.9544
zDHHC20	D20 HEK 8 hrs	TMEM55B	Q86T03	87;142	NO	87;147		SMIM11	NaN	NaN	NaN	NaN	23.4568	23.4757	23.1143	21.885			0	1	12	1277.74	0.00012023	85.377	84064000	7	TLILCLTFAGVK	P58511	P58511	Small integral membrane protein 11	23460	24986	163465;163466;163467;163468;163469;163470;163471	165871;165872;165873;165874;165875;165876;165877	165877	386			1997	SMIM11		STEAP3	20.0164	NaN	NaN	NaN	NaN	NaN	NaN
[truncated: 73 more rows]
[truncated: 245 more columns]

## Sheet: Supp Data 3_ YnPal OE
Comments
[truncated: 3,272 more rows]
[truncated: 140 more columns]

## Sheet: Supp Data 4_ TREX proteomics
Comments
[truncated: 1,952 more rows]
[truncated: 34 more columns]

## Sheet: Supp Data 5_ YnPal KO
Summary
[truncated: 1,577 more rows]
[truncated: 45 more columns]

## Sheet: Supp Data 6_ D7 OBH summary
Comments
[truncated: 1,101 more rows]
[truncated: 11 more columns]

## Sheet: Supp Data 7_ D15 OBH summary
Comments
[truncated: 634 more rows]
[truncated: 75 more columns]

## Sheet: Supp Data 8_ TurboID summary
Comments
[truncated: 495 more rows]
[truncated: 58 more columns]
